# Supplementary material for: Basic leucine zipper (bZIP) transcription factor genes and their responses to drought stress in ginseng, Panax ginseng C.A. Meyer
Source: BMC Genomics. 2021 May 1;22:316. doi: 10.1186/s12864-021-07624-z (PMC8088647; doi:10.1186/s12864-021-07624-z)
Supplement: Supplementary file 1 — Table S1. The PgbZIP genes identified in this study and their transcript sequences. [file 12864_2021_7624_MOESM1_ESM.xlsx]

## Sheet: Sheet1
Table S1 The PgbZIP genes identified in this study and their transcript sequences.
PgbZIP	Seq.length (bp)	Sequence (5' - 3')
PgbZIP01	359	GAGGCAGAAGAGGATGATCAAGAACCGAGAATCGGCTGCACGTTCAAGAGCTAGGAAACAGGCCTACACAAACGAGCTCGAATGCAAATTGTCTTGTCTGGAAGAGGAGAACAAGAGGCTGAAGAGAGAGAAGGAGTTGGACATGTTATTGAAGTCCGCGCCCCCTCCAGAACCGAAAAAACATCATCGGAGAACGAGATCGACCTCATTCTAATTGTGTGTAGAGTACAGGCCTCTGGTAGATTTTGATCACCCTTTTGCTTTCTCCTCGCATGTAACTATGGAGCGTGTGCAGTTTGCTTTGCTTGTAATTTGTAAAGGCCTAGGGCACCCAACAATCTTGTGAAATATCCTCCCGG
PgbZIP02	436	GCTGCATCCGGCTGCTGTGCTCGAGGCTCTCGAGGCTGGCCATGCTCTGCATCGGCGAGCTCTGCACCTGCTCAGCCGGGGACAGGCTGCCGAAGCAGGCGTCGTCGGCGCCGCCGGGGAGGAAGTCCAGACCGGCCAGCACGTCCGGGACGCGGCACGGGTTCAGCGCCGCCGGGGACAGCCCCAGGTGGCCCAGCCCGCACGACATCGCGCCGCGCGCCACCATGTCCTCCGCCAGCTTCACCTTCACCCGCAGCGCCTCCACGTCCGACTTGAGGATCCGGTTGTCCGTCACCGCCGTCGTGAACTGCTGGTTCGCGTCCGTCAGCTGCTTGAAGATCGACGCGTTGTCACCCCGGAGCTGATCCACCTGCGTCTCCAGCTCAACCAAGTGAGCTT…
PgbZIP03	1764	GGGATCTTTACATACTGCTAAGGTAGCATCTCACACAAAAGCAGGAAAAGAAAACACCATAGAGCGGCAGCTGCCACGTCCGGACAAAGAAGACGAAGAATCTGTAGCCATCATGTTGAATCCTATGATACAATCCTACCATCTCAGCCAAAAATCTAATTGCACACATGAATACCTCCTAATTATCTCCGGCCTATCATGTCACCTCCAGTTTATATCAGCAGTCAGAAAGTGAAGCCGCGGCCTTCACTGCTTCACAAGTTTCCATTTGGCTTCTCACTATCAAGCGCTTTAAGCTTTTCATGCAAAGATGTATTTTCTGAGGTCAAGTTATCACACTTCTCCTGAAGTTGTTTCAATTCTTCCTTCAGTGAACTGTTCTCCTGCTTCAGCAAATCA…
PgbZIP04_1	1150	GCCGGGCCCGCCGCCGCCCGTCTCGCCGGCGCCCGTGGCCCAGGCGCCGCCTCCGCAGCCGCAGATGCTGTTCCCTCAGAGCAACATGTTTGCTCCTATGGTGAATCCTCTGTCCCTGGCGAATGGGTTGATGACCGGAGCATACGGACAGGGAGGAGGCGGTGGTGGTGGTGCGCCCGCTATGGTTTCGCCGTCGCCGACGGGGAGGCCGGTCATGTCCAACGGCTACGGCAAGATGGAAGGCCTCAACTTGTCCTCGCTGTCGCCGCCGCCGATGCCGTATGTTTTCAGCGGCGGGCTGAGGGGGAGGAAGCCACCGGCCATGGAGAAGGTGGTCGAGAGGAGGCAGCGGCGGATGATCAAGAACCGGGAGTCTGCGGCGAGGTCGCGCCAGAGGAA…
PgbZIP04_2	706	GCCGGGCCCGCCGCCGCCCGTCTCGCCGGCGCCCGTGGCCCAGGCGCCGCCTCCGCAGCCGCAGATGCTGTTCCCTCAGAGCAACATGTTTGCTCCTATGGTGAATCCTCTGTCCCTGGCGAATGGGTTGATGACCGGAGCATACGGACAGGGAGGAGGCGGTGGTGGTGGTGCGCCCGCTATGGTTTCGCCGTCGCCGACGGGGAGGCCGGTCATGTCCAACGGCTACGGCAAGATGGAAGGCCTCAACTTGTCCTCGCTGTCGCCGCCGCCGATGCCGTATGTTTTCAGCGGCGGGCTGAGGGGGAGGAAGCCACCGGCCATGGAGAAGGTGGTCGAGAGGAGGCAGCGGCGGATGATCAAGAACCGGGAGTCTGCGGCGAGGTCGCGCCAGAGGAA…
PgbZIP05	540	AGAAGAAGAAGAAGAAGAAAAAGACTGATGTTATGCAAACCCAGACAAGCTCTACAAACTAGATTCTGAAGGACTGCCAAATTACAGCGGTTCTTACGGCTCCCCTCCTCGACTACACACTAGCCTACAGGTCAGCGGTCTCTGAAGCAGCACGAGAAAGGAAACTAGCAGGTCAACCAAGCACAGGTCTGGTCCATCATCGGTTTACAATAGAGCAAATTATATGTACAAAGCAGGCAGGCCGGTGGAATGCCTGACTCCTTGATCCTCCTCACCAGGGGCCGGTCAACGTTCTCCGCAAACACTGCCGCTTCTTCCGTCCGAACTGATCCTTCATCTCAGGGGCCTCTCTTTTCTGCATTTCCAGTATCTCTTTCTGTTTCCTCACCAGTTCCTCGT…
PgbZIP06_1	1479	CACGCACCCACAAATGATCTCTCTTTTCACAGTAGGGATGAAACAAGCACAGGAGTCTGCAGGTAGCGGCGACAGCATCGCCATTGTCATCAGGTCGATAAGAGGCACAAGAAAGAAGAATCATCTGATTGTGTGTGTGTGTGGCAGATCGGGGTCGCCATGTTTGTTTGTTACAAGAATCATCATCAATCATCACGAGCTATGTAAGTAGAGTAGAGTAGAGGTCCCATGCGTCGTCGGTCAGTCAGGGCTCCTTCTGGTGGCTGCCGCCGTTGGTGTCGCCCCGTTCGTTCATGTCGGGGACTGCGTCGCCGCCGCCGCCGGTCTCCCCTAGCTTCGCCTTGAGAGAGGTGTTCTTCGAAAGGAGCTCCTCGTACTCCTTTTTGATCCGGTCGAGCT…
PgbZIP06_2	1395	CACGCACCCACAAATGATCTCTCTTTTCACAGTAGGGATGAAACAAGCACAGGAGTCTGCAGGTAGCGGCGACAGCATCGCCATTGTCATCAGGTCGATAAGAGGCACAAGAAAGAAGAATCATCTGATTGTGTGTGTGTGTGGCAGATCGGGGTCGCCATGTTTGTTTGTTACAAGAATCATCATCAATCATCACGAGCTATGTAAGTAGAGTAGAGTAGAGGTCCCATGCGTCGTCGGTCAGTCAGGGCTCCTTCTGGTGGCTGCCGCCGTTGGTGTCGCCCCGTTCGTTCATGTCGGGGACTGCGTCGCCGCCGCCGCCGGTCTCCCCTAGCTTCGCCTTGAGAGAGGTGTTCTTCGAAAGGAGCTCCTCGTACTCCTTTTTGATCCGGTCGAGCT…
PgbZIP07	663	GCTGCTGCTGCTGCTGTTGCTGAGCCTGCTGCGTCTGTGATGACTGCTGCTGTTGCTGCTGCTGTATTTGCAGCTGCTGCATTTGAATCAGCTGGGAGTTCATCTGCTGCTGTAGACCCGCCTTCGACATACGAGCATCCGTAATCTCACCGGTTGCAAGTTTCAGCCGCTGGACCTCACCCGTCAGTGCTTCATTCAGAGCATCTCTCAGCTGTGCCTGTTGCTCCATTGCTTGCAGCCTTATTTTCAACTCATTGTTCTGAGTCGCAAGTCCTCCAGAGTCCCTCTGCATCATTGTCAACTGTGCTGAAAGCGTAGTCGCCTCTGTCTGCAAGACCTGTACCTTATGCTCGAGTTCTTGAATGTACCTCATCTTGCGCTCCTTTGACCTTGCCGCAG…
PgbZIP08	1575	CAAAGCAATACACAAGACAGTCACGAACAATGGCTGCCTTTTAACTTCCCCCGCGTCTCTCCGTCAGCTAACAGCCGACACCTTGGATTACCCAACCATAACCACTCTCTCCACTTCAACCACAACCTCAGAGACTTCCTTCCAGGAACCTCTGAACTCAAGTCTAGCCTCGCGCAGCTTTAGTTCGCCGTCTCCCCCCCCGTTCGACTTCCAGTCGACCATCACGGCTTCCCAGCAGTCATCATGGCTCTCTTCACCAGCTCCCCACGCCTCTCGGCAACCAAATACGAGTCAACACGCATTCGCCCATCCGCAGTCGGACTTTGTGCTCTACGAAACACCACAGGTCTCCCAACGGCCTCTGCAAGCACCGAGCGCGCCTCAGCCTGGGCATACGTT…
PgbZIP09	437	GATCCATTGGCCATATGTCTCAATCCCATTCAGTTATCGATCATCAAACTCATCGAGCAATATCCACTGATCAATCCTCCCCTTCCTCTTCAAACCCCAAATCAACATCCTCGCCAACTCACTCATCCCCAAATTCGCCTCCCTCTCCCAAAATTCAAACTCCAACCAGTTCTTCATCCACCATATCACGAGTTGAGAAACGCAAGCTAAACACCTTAGCCGCTCGTCGATATCGACAAAAACGCGTCGATCAAATGAGTAGCCTCGAGGCTGCACTCAAAGAAGTTGAACGAGAACGAGACGCCTTGAAAGTTCGTGTTGCGAAATTGGAGGGTGAGACGGACATCTTGAAGAGTTTGTTGAGTAAAAAGAATTAGGATCCGGTTTGAAAAGGATGGA…
PgbZIP10	1367	TTCGCCCGCCCGCCGCCGCCGCCGCCTCCCCTCCTCCCCCTCCTGCCCTCGCTCCCGAGCCTCCGCCGCCGCACCGGCGGCCGTGGGCGGGACGGACGGGCGCCGCGCCTCCTCGCCTGCCATGGACGACGGGGACATCGACTTCTCCAACCCGGAGACGTTCCTGTGCGAGGCCATGGGCAACGACCCGCCGGCCAGCTGCTCCATGGGGACCTACTTCGACGACATCCTCAACGGCGACACCGACCACCTCGCCTGCACCCACACCCACACCTGCAACCCGCCCGTGCACGACCTCGCGCACCACACCCACACCTGCGTCCACGTCCACACCAAGATCCTCTCCGCCTCCGACGACGCCGCCGAGACCTCCGAGTCGCTGCCGGAGAGCAAGAAGCA…
PgbZIP11_1	559	CTCTTCTCCATGTTCCTCGACGCCGAGAAGCTCAACGCGCAGCTGCGCGAGGCGTCGGAGACGGAGTCGTCGTGCGCCTCGGCGGGCGCCGGTGCGGGGCCGAGGCCGCGCCATCACCACAGCCATTCCATGGACGCGTCGAGCTCTTTCGACGCGGAGCAGCTGCTTGGGACGCCGGCGGTGGAGGGGATGTCGACGGTGGAGGCCAAGAAGGCAATGTCCAACGCAAAGCTCGCAGAACTAGCGCTTGTCGACCCAAAGAAGGCAAAAAGGATTTGGGCTAATAGACAATCCGCGGCAAGATCGAAGGAAAGGAAAATGCGCTATATTGGTGAACTTGAGCGCAAGGTACAAACCCTGCAGACAGAAGCAACAACATTGTCAGCCCAGTTGTCATTG…
PgbZIP11_2	660	GCCTCCCCGACGACCTCGACCTCTGCGCGCCCGGGGGCGGCGACGGGCCCTCGCTGTCGGACGAGAACGACGAGGAGCTCTTCTCCATGTTCCTCGACGTGGACAAGCTCAACTCGTCGTGCGGGCCGTCGTCGGACCAGGCGGAGTCGTCGTCAGCCGCTGCTGCCGGCGGGGGCGAGGCGGCCAGGGCGGGCCACGTGATGAGGCCGAAGCACCAGCACAGCCAGTCCATGGACGAGTCGATGTCGATCAAGGCCGAGGACCTGGTGGGGGCGCCGGGGATGGAGGGGATGTCCACTGTGGAGGCCAAGAAGGCGGTGTCCGCGGCGAAGCTGGCCGAGCTTGCTCTTGTCGACCCCAAGAGGGCAAAAAGGATTTGGGCTAATAGACAATCCGCGG…
PgbZIP12	945	AAACACTTGAATTAATACTTGGAACACAGCAGAATTTACACTGAACACTGGAACCAAACATAATAACATGACATGGTAATAACATTGAACAGAATTATCACAAATTCACGATACATAGAACACAACCATACATAACCCTTATTACTGTTACATTACATAGGACATGGAGGACGAGGACGACGACGGCGGACACTTACTGAAACATAATAATAAACACAACATATAGCAGCAAACTACGCCTTGGTAATAATCCTCAAGGCAGCAGCCAAGTAGGGTAGATCTTCTTCCTCTTGCCAGCCACAGCTCAGCTCCGCTCCTACAGGGGATCCTCAATTATTGACCCAATCATCACCGGATCGATCAGTACTGGAGCATGTGCGTGGCGGTGGCGGCGATGGG…
PgbZIP13	935	GCTTTATAACCGTTGAAGAATAACAAATCCAACGGCTGGTGTAATCTCAGCACTCCTTCCCTTTCTTTATTCACTGTAACATTACTATCCCCTCTTTCCTTCTTCTACACTTTTCTCTAACACTGAAAAATATCCACCATTTTCTCTCTCCTCACCATTTTTGAGTGAATTTGGGGAAGAGTAAAAGAAATGCCAGAGCCAGCAACAAGTTCGATTGCAGGGAGTTTACCTTCAAGTAGTGAAAGATCTTCTAGCTCTGCTTTACAAATTGAAGTTAAAGAAGGTATGGAGAGTGATGAAGAGATCAGAAGAGTGCCGGAGATTGGCGGAGAAGCCGCCGGTGTGTCAGCTTCCGGGCGGGACGCCGGTTCAAATGGAGGTCCAGATCGGGTTCAGGGA…
PgbZIP14	269	CCAAGCGTGCTAAGAGGATTTTGGGAAATCGACAGTCCGCTGCTCGCTCAAAAGAGAGGAAGGCACGCTATATTTCTCAACTTGAGAGAAAAGTGCAGACCCTTCAAACAGAAGCAACAACGCTTTCTGCACAACTGACTCTTTTCCAGAGAGATACAACGGGTCTGTCTACTGAAAATACAGAGCTTAAGCTCCGGTTACAAGCTATGGAACAAGAAGCTCAGCTACAGGATGCCTTCAGTGAAGCACTGAAGCAGGAAGTGGAAAGG
PgbZIP15	1362	CGACGACCTGCTCGACGAGCCTGAGACGCCCGTGCGCCGCGCGGGGCACCGCAGGTCGTCGAGCGACTCTTTTGCTCTGTTCGACGGAAGCGCTGCCTCCGGCGCATTTGCCAATGGTTTTGATGAGATAGGGGGAGGAGGGCAGGCCGCGCCATGGGGTGGCGTGCAGGAGTACTATGCCAAGCCAAGCTCATACGGGAGGCCGCAGGGCCGGCCGTGGGAACAAGGCATGCCGAATTTGGCAGGTTACAGGCCAGGGCTGCCGGTGCTGGTGAGGGAGAAGCTGGGTGGGCATCACGGGCCACTGAGTGCGTCGAGGGATCATGAACATGCCATGGACAAAAGAGCTCTTGATGAACTTGGGGCAGAGAGGAAGGATGGTGTGCTGCCAAAGTATGC…
PgbZIP16_1	811	GCCCTCCCTCCCTTTCGACCTCCTCCCCTGCCGCAGACACTGCCCCCCGTGATCCCGTGCCTACAGATAATTTGACTCTGAAAAGGTGACGGCTCTGGCCTCGGAGTGATCTGACACATAAAGGATACAGGCGCCCTTATTACCCTGCTTGAACTAAAGGGGCAACAAAGCGATTTGTTGTCCTGTTGTTTTGAGCTGGAAAACCCCCGGTATGGCTGATGCTAGTTCGAGGACTGACACATCCATAGTTGTGGACACTGACGATAAGAATCAAAGGATGGAAAACGGACAAAATGGAGCTATCGTGCCTTCTAATTCATCTGAACCATCTGACAGGTCCGACAGGCCTATGGACCAAAAGGTATTGCGGAGGCTTGCCCAAAATCGCGAGGCAGCACG…
PgbZIP16_2	650	AAAGGATTGTTGTACACATTTGCTCCAGTGCCTAAAGAAACAACACACTTCTTAAATTAGATATCAACTTGCAAAAGTGAACAGGACTACTGCTGCTGCACTATCAGTTTCATCAGATGGAAAACGGACAAAATGGAGCTATCGTGCCTTCTAATTCATCTGAACCATCTGACAGGTCCGACAGGCCTATGGACCAAAAGGTATTGCGGAGGCTTGCCCAAAATCGCGAGGCAGCACGAAAAAGTCGTCTGAGGAAAAAGGCGTATGTACAACAACTTGAGAGCAGTAAGCTGAAACTTGCAAGCCTGGAACAAGAACTCCAGAAAGCTCGACAGCAAGGAATCTTCATTTCTAGCTCTGGGGATCAAACTCATGCTATGAGTGGAAATGGAGCGATGA…
PgbZIP17	1709	CCACCACCACCCGAAAGAGCTTCTCGAAGCTTCCCCGATTCGCCGCCGCTCCCCCACCAAATCCCCGACGCCGCGAGCCGGAGCTGCTACAGGAGGAGGAGTCGCCGGCCTCCGGGTAGAAGGCGCGCGTGAGGCCAGGCCGTACCGGATTCGGTGCCGCGGCTCTGAAGCTCTCCCCCATCCATCCCGGGCGGGGGCCCGTGGGCTGACCACCAACCATGGCCGCGGCCCGCCGGCGCCACGCCGAGCTCCGCTCCGGGCAGCATCGCCGACCGCACACCACCATACGGTTGTAGTAACCCCGAGCAGCTACTGATTTGGACTCTTGGAGAGAAAGGGCTGGGCTCACCACTTTGCTGTTAGAAAGGGGGGAGCAAAGTGATTTGCTGTCTCCTTGTG…
PgbZIP18_1	1305	TCCAAATCCTTAGTTTTGCGATTCACTTGCTCCCAGTTCCCGGTGTAGTAATTCTTTGCCCCTGTGAGTAGAACTACTATTATCAAGGGTGGGAAACAGAGCAGCTACTTAGAGAATGGAGTGCAGCGGCGACGAGGTGGTGGAGCTGAACTGTGCCCGCGCCGGCGGAGACCCCGGAGAGTACGCCGCCGTGCTGAAGAGGAAGCTGCAACTGTACTGCGCCGCCGTGGCCAAGACCATGGAAGGTAAACCTCAAGAATCTTCGTTGAACTGCCTCAGTTCACAAGCTTCGGACACTTCGCCATTGGTTTCTCAAGCTTCTTTTGATTGTGACGGTACTGTTGTTCAAGGAAAGCCAGCTAATAGTTGTACATCAAAGGAGCAGTCAGATGATGACGA…
PgbZIP18_2	1497	TCCAAATCCTTAGTTTTGCGATTCACTTGCTCCCAGTTCCCGGTGTAGTAATTCTTTGCCCCTGTGAGTAGAACTACTATTATCAAGGGTGGGAAACAGAGCAGCTACTTAGAGAATGGAGTGCAGCGGCGACGAGGTGGTGGAGCTGAACTGTGCCCGCGCCGGCGGAGACCCCGGAGAGTACGCCGCCGTGCTGAAGAGGAAGCTGCAACTGTACTGCGCCGCCGTGGCCAAGACCATGGAAGGTAAACCTCAAGAATCTTCGTTGAACTGCCTCAGTTCACAAGCTTCGGACACTTCGCCATTGGTTTCTCAAGCTTCTTTTGATTGTGACGGTACTGTTGTTCAAGGAAAGCCAGCTAATAGTTGTACATCAAAGGAGCAGTCAGATGATGACGA…
PgbZIP18_4	785	AAAAATAGTCTAGATGAGGTGCTAGTGAGATACAACTTGCTTCATATTATCTGAAACAGGGTCTATAAACAAAATGTAACTAGTGCCATATTATTCTTTGCTTTTCTACGCTAACAAAGTACTTGTGTTCAGGTGAATATAGCTGAAGAAGCTGTCAGGAGAGTAACTGGAGCAAGCTTGATGTTCTCCACTACATCAAACAACGTGCCCTTGGCTTCATGTGTATCTGTTGCAGCTTCTGCTGATGCTGTTCCCAGTGAGGAAAACATGAGCCATTTCCTCCAGGGTTTACTTGAAGACGATCTGATCAAACATGACGTCTCAGAGGTAGCAACCCCTTTGCCCAATGGGGAAGAGATGGCCTCAAGGCCAGCCTCTTTGCGACGCGTCGCGAGCCTG…
PgbZIP19	1263	GTTCCGTGTTAAGAATAATATAGGAGTATCATATTGTCTTAGCATTTCCTTTTTGATAATATTGGATTTGCATTACAATATTTGGATCTGTTTTGCAAATAATTTCTCTATTATCAGGATTGTGGGGGGTTTTTTTACATAAAACCCATGAAACATGGATCTCTTTGGTGCACTCTGATGGTCAGTTTGCATCCTCTGTGTTGTTGCTTTGTGATCCACTTATTATTTGTATATTAAGTCTACTTGTCAAAAAACAAAATGTGAATGAAGTTGAAGAAGTTAGGGCTAGTAGGTGGAAGGAATTTCTTTCAAAGAACTAAAACTACAAACATCTCAAGCTTAAATATCTAACAGCATAAGCTAAGATTGGAATGATATACTCCAAAGATGTTATTGCAC…
PgbZIP20_1	1352	TAATTATTAGTCTTAAATTTAATATTTGAAAAAACAAATATATGTCACACTTTATCCTTTCTTTAGTAGTAGTATCATTATATTATTTCTTCTTTCTTTTTTAGTATGTTTCATTGGGCATAAGTTGTCTATAAATTCCATCAACTAAAACCCTCTTTCCCTTCTCCTCTGCTCTTCCCTGCATAATATACTAATTTTTCATCTCTCTGTTTTTCTCTATATGACTTGAAAGACTTGTCCAGAAACTCTGATATACATCAATCTACCTTGCCGGTTAATTTTGCAGATATTCCGGTTTCAGTCCCTTTATTTTTCATATGTTTATACATGTGTAAGATTCATGTCTCCTGTGCTCAGTGAAATTCTCCTCTCTGGGTATACCATAAATTCCACCCTTCA…
PgbZIP20_2	759	GCAAACTCATTGCCTATGCACTAATAATGTTCAGAAGTTGTGGAGTTTCTTCAGGATCAAGTGGTGAGGAGCTTCAGTACTCAGCTGGTTATCATGATCGACAAAATCTCCAGCAAATCAAATTAGATCAAAGAAAGCTAAAGAGGATGGTATCTAATCGCGAATCAGCACGACGATCACGGATGCGTAAGCAGCAACAGTTGGATGATTTGGTATCCCAAATGGGTCAACTGAGGATTGAGAACAACCATATCCGCACAAACATGAGTGTAACCACTCAAATGTACCTTAACATGGATGCTGAGAACTTGGTTCTGAAAGCTCAGTTAGCCGAGTTGAATCACAGGTTAGAGTCTCTGAGAGAGATCATCGAGTGTTTGAACTCGGACAACGGGTTCT…
PgbZIP21_1	968	ATAATATACTGAATTTAAGTTAAGTAATAACAAAATAATAGTACAAGCAGATGGTAGCAAAGACTGCTTACTGTACCTACTACGAATCTAATCAATCCTTGTAATGTAGTTCTAATAAAGTGACACATTAAGAAGATAATTACATGTCTCAAGTATTTATTTATACGAGATAAAGGCCAAAATAACCACCTACTTAATGTTAGCTTCTAGTGCTGCGGTATCATGGATTTGGCTCATTGCTTTCATCAGCTTTAGGCCTAGTATTGAGGAGGACCTTTCGGAGCATGGTATTTTCATTCATCAGTGTTGAAATCTTCTCTTCTAGCTTAGAGTTTGTGTCCTGTAACTCTGTGGCTCTAGATTCCAGATCACTAACATACACTTTCTTCCGTTCCCGGG…
PgbZIP21_2	951	ATAATATACTGAATTTAAGTTAAGTAATAACAAAATAATAGTACAAGCAGATGGTAGCAAAGACTGCTTACTGTACCTACTACGAATCTAATCAATCCTTGTAATGTAGTTCTAATAAAGTGACACATTAAGAAGATAATTACATGTCTCAAGTATTTATTTATACGAGATAAAGGCCAAAATAACCACCTACTTAATGTTAGCTTCTAGTGCTGCGGTATCATGGATTTGGCTCATTGCTTTCATCAGCTTTAGGCCTTTCGGAGCATGGTATTTTCATTCATCAGTGTTGAAATCTTCTCTTCTAGCTTAGAGTTTGTGTCCTGTAACTCTGTGGCTCTAGATTCCAGATCACTAACATACACTTTCTTCCGTTCCCGGGCCTGTTGAGCAGAGACT…
PgbZIP22	766	ATATATATATATATATATAGAATGATGGTTGCACTAATATATGAAGAAGTTATGTCAAAATGGAGCCGTGGACGTTCTTTGTAGAGTGTGATTTTGGGGAGCTTGAGCACTTGCTGCTACACATAACTGTTGTTGTTTTTTGAGCCTGTCATTTTCTTCCTTTAAGATTTCCTGTTCTATGATAAGCTCATTTGTATAAGCCTGTTTTCTAGCCCTTGACCGAGCAGCTGACTCACGGTTCTTGATCATCCTCTTGTGTCTCCGGTCGCCGGTATTCTCATCGGAATCGGGGAACCTTTTCTTTCCGATAAATACAACAGAGCCATCATAGGGTACGGCTGTGCTAAAAGAACCCGCATTTGAAATGGGCACTATTACCTGAGGCTCAAAGTGGAAGTC…
PgbZIP23_2	802	ATAATCTGCAAAACAAAACCTTCAAATAATCAAATTCCCTTTACCACACAAACATATATAGCCATGCTTTATTTTCAATCTGAATACGAAGGAATCCACTCCCTAGCACCCGAAAATCCATCCCCTTTTGCAAATAATTTCGGGGTAATGATGCAGGACAGTATTTCATCATCACTTCACTTGAGTAACTTGTTAACTAACTTACCAAATTTTCAAACATCTTTTCCTGTCCATGACTTCACTCCACAGTCGTCGTGCATCAGCAATAACTCGACCTCGGACGAAGGAGATGAGCTTCATCATAGTATCATCAACGAGAGAAAGAAAAGAAGAATGATTTCTAACAGAGAATCGGCTCGCAGGTCAAGGATGAGGAAGCAGAAGCACCTTGATGAGCTG…
PgbZIP23_3	803	TATATATATGTTTGTTTAATCCTCCTATAAAATCCCTCATTCTGTCCATCCCCTCTCTACACTATCTGCACAATAAACCTTCAAATTCACTCTTACACCAACCATATTTAGCCATGCTTTTTCGGTCCGAGATCGCAGGAATCCACCACCCCCTAGCTCAAGAAAAATCAACCCATTTTGCAAATAATTTTGGGTTGATGCAGGATAATAGCATGCCATCACTCCCTTTCAGCAGCTTCTTAAACAACTTTCCGAATTTTCAAACCTCTCTCTCCGTCCATGAGTTCACTCCGCAGCCCTCGTGTATCAGCAATAACTCAACCTCAGACGAAGGAGATGATCATGAGCTTCAGCTTAGCATCATCGACGAGAGAAAGCAAAGGAGGATTATTTCTAATA…
PgbZIP23_4	787	CGAGAAGACATACTGAAGTTGAGAGGAACAAGATTTTCTAACAATGGAATTCTGAGCATCGTGAGGCGGTATAAAGTTTTTTGTGAAGCTAATCAACAACTCAAGTCCTTCAAGTTGAGCTTTCAAGATCACACCTATAAGGATAATAGCATGTCATCACTCCATTCCAGCAGCTTCTTAAACAACTATCCGAATTTTCAAACCTCTCTCTCTGTCCGTGAGTTCACTCCGCAGTCCTCGTGTATTAGCAATAACTCAACCTCAGAAGAAGGAGATGAGCTTCAGCCTATATTCATCGACCAGAGAAAGCGAAGGAGGATGATTTCTAATAGAGAATCTGCTCGCAGGTCAAGGATGCGGAAGCAGAAGCAGCTAGACGAGCTCTGGTCACAGGTGGTG…
PgbZIP23_5	732	CGAGAAGACATACTGAAGTTGAGAGGAACAAGATTTTCTAACAATGGAATTCTGAGCATCGTGAGGCGGTATAAAGTTTTTTGTGAAGCTAATCAACAACTCAAGTCCTTCAAGTTGAGCTTTCAAGATCACACCTATAAGGATAATAGCATGTCATCACTCCATTCCAGCAGCTTCTTAAACAACTATCCGAATTTTCAAACCTCTCTCTCTGTCCGTGAGTTCACTCCGCAGTCCTCGTGTATTAGCAATAACTCAACCTCAGAAGAAGGAGATGAGCTTCAGCCTATATTCATCGACCAGAGAAAGCGAAGGAGGATGATTTCTAATAGAGAATCTGCTCGCAGGTCAAGGATGCGGAAGCAGAAGCAGCTAGACGAGCTCTGGTCACAGGTGGTG…
PgbZIP24_1	716	AGAAGACATCAGCCTTTGCAGCATCAGCTTTCATTCGGAACAGATCATTAAAGTGGTTTAAGCCACTATCGACATACATACGGAGCTCAGTGTCACTTATATGAGCCTGCAACACATTCCTAAGTTCACAGTTCTTTTTTTCCTGGTCTTCAACCCATAGCCCATATTCCATATCAAATGCTACAATTCCTGGATTTATTGGTCCAGAAAATCCTGCATTGCCAGCATTCAACGCGCCCCCAGTGTACACACCCTGTCTAGTTCTATCAAGTTCCTGCTCCAGTTGTGCCAACTTTAATCGACTTGTTTCTAGTTGTTGAACATAGGCCTTTTTCCTTAAACGACTTTTACGAGCAGCTTCACGATTTTGTGCTAGCCGTCTTTGCAACTTATTGGAGA…
PgbZIP24_2	834	AGAAGACATCAGCCTTTGCAGCATCAGCTTTCATTCGGAACAGATCATTAAAGTGGTTTAAGCCACTATCGACATACATACGGAGCTCAGTGTCACTTATATGAGCCTGCAACACATTCCTAAGTTCACAGTTCTTTTTTTCCTGGTCTTCAACCCATAGCCCATATTCCATATCAAATGCTACAATTCCTGGATTTATTGGTCCAGAAAATCCTGCATTGCCAGCATTCAACGCGCCCCCAGTGTACACACCCTGTCTAGTTCTATCAAGTTCCTGCTCCAGTTGTGCCAACTTTAATCGACTTGTTTCTAGTTGTTGAACATAGGCCTTTTTCCTTAAACGACTTTTACGAGCAGCTTCACGATTTTGTGCTAGCCGTCTTTGCAACTTATTGGAGA…
PgbZIP24_3	769	AGAAGACATCAGCCTTTGCAGCATCAGCTTTCATTCGGAACAGATCATTAAAGTGGTTTAAGCCACTATCGACATACATACGGAGCTCAGTGTCACTTATATGAGCCTGCAACACATTCCTAAGTTCACAGTTCTTTTTTTCCTGGTCTTCAACCCATAGCCCATATTCCATATCAAATGCTACAATTCCTGGATTTATTGGTCCAGAAAATCCTGCATTGCCAGCATTCAACGCGCCCCCAGTGTACACACCCTGTCTAGTTCTATCAAGTTCCTGCTCCAGTTGTGCCAACTTTAATCGACTTGTTTCTAGTTGTTGAACATAGGCCTTTTTCCTTAAACGACTTTTACGAGCAGCTTCACGATTTTGTGCTAGCCGTCTTTGCAACTTATTGGAGA…
PgbZIP25	2521	CAACAACATGGAGAACAGCCAGTCAAATCAAGTGGCAACTTGCTTTTGAGATAACTATTAGAGGCTCTAAACAACTATATTAAGTTAATGGAAGATTAATATTTTAAATTTTCCTGAATTAGTTTTGACCTCTGAAGTGGGACTATATGAAGTATCCAACAGTTTAGAACATTGCCATATCTGTCAAAGCTAATAAGACTACAGAAAAAAAAAATACATAAAAACACATAGGAGAAATGCCAGAGCACATAGGCCTTCAATTGATCTGAAGTTGAACTCATCAACACCCTACTACCTTATAAATACTACTTTGATGGAAAACTCGTTTATACAAGGAACTAGAATACATCCCAGTCAAGTTATACAGCACATCCAATCTGCCATTTCCACCTGCACAAA…
PgbZIP26_1	1494	ACTTCCATACTTCATTTATTCTACCAAGGTCCTGTCAGTGTCCTTCTCAAGCATAGTCTGTTACTTTTCCAAGGCATTTTCATCTTCTCCAATATCTGTTTTTTCTGCATATCCTCATTAACTTCTTTAAGTTTTGCAACTTCTGCTTCTAATTCTAGAGTATAAGCCTGTTTCCGAGCTCGTGACCTAGCAGCAGATTCTCTGTTTTTAATCATTCTTCTACGCCTTCTCTCCACCACTTTCTCCAAAGTACCACCAGGTTTCCTTCCACGTGCACCTTCATTAAATGCATAAGGTGAAGGTGATAGTGACGATGTATCCACATCACTCTTAGGTATCATGTTTGAAGTCAGCTGGTTTTTAGGAGATCCTGCTACAATTGGAGTAACCCGAGGAGCT…
PgbZIP26_2	2149	TTTTTTGAATTTGAACAAAGGATTTTATTTATACTTTTCTAACTATGGTAACTTGAGTCGCTTGTTTAAAAGAAAGAAGAAAAACAAACAAATACTGTTCCGCATCTCAGATCATAACTACTGCAAGTGCAGTTAAAATGTCCAAACTAAATAAGAAGCCAAATAGTTGCTCTTCTAATACTTGCATGATGCAACCCAGCAAATGACCTCCACTGCTCCACATCATATATCCCAGAGTTATAGTAGCAATGCATTATTTCTAGTTTCTACAGGTCCCCTGTTTCTGCATCACCTGCGCTGAGAAAATCCAAACCACTGTATGCCAAATGATAAGAGAGTTCATGCGAAGAATTTAACCTGTTTCCATAATGGTTAGAGATATAATGATTTGCAATCCTG…
PgbZIP27_2	816	ATACATAGCTGAGCTGGAAAGGAACGTACAGGCATTGCAGGCCGAAGGCTCTGAAGTTTCTGCTGAGCTCGAATTTCTCAACCAGCAAAACCTTATTTTGAGTTTGGAGAACAAAGCCCTGAAGCAACGCTTAGAAAATCTAGTCCAAGAGCAGCTTATTAAGTACTTGGAACATGAAGTACTGGAGAGAGAGATCGGAAGACTACGAGCCTTGTATCAACAACAGCAGCAACCACCACAACAAAAGCTGCCTTCTTCCAGCCATCGACGCACTAACAGTCAAGACCTTGATTCTCAATTCGCAAGCCTTTCTTTGAAACACACGGAGTCCAGTTCTGGCCGTGATACTGTTTCTGGTCCACTCCACATATAAGAGATGCATAGCTGGAGAACTGTGGT…
PgbZIP27_4	794	ATACATAGCTGAGCTGGAAAGGAACGTACAGGCATTGCAGGCCGAAGGCTCTGAAGTTTCTGCTGAGCTCGAATTTCTCAACCAGCAAAACCTTATTTTGAGTTTGGAGAACAAAGCCCTGAAGCAACGCTTAGAAAATCTAGTCCAAGAGCAGCTTATTAAGTACTTGGAACATGAAGTACTGGAGAGAGAGATCGGAAGACTACGAGCCTTGTATCAACAACAGCAGCAACCACCACAACAAAAGCTGCCTTCTTCCAGCCATCGACGCACTAACAGTCAAGACCTTGATTCTCAATTCGCAAGCCTTTCTTTGAAACACACGGAGTCCAGTTCTGGCCGTGATACTGTTTCTGGTCCACTCCACATATAAGAGAACTGTGGTATGCCCGAGTATTG…
PgbZIP27_5	948	ATACATAGCTGAGCTGGAAAGGAACGTACAGGCATTGCAGGCCGAAGGCTCTGAAGTTTCTGCTGAGCTCGAATTTCTCAACCAGCAAAACCTTATTTTGAGTTTGGAGAACAAAGCCCTGAAGCAACGCTTAGAAAATCTAGTCCAAGAGCAGCTTATTAAGTACTTGGAACATGAAGTACTGGAGAGAGAGATCGGAAGACTACGAGCCTTGTATCAACAACAGCAGCAACCACCACAACAAAAGCTGCCTTCTTCCAGCCATCGACGCACTAACAGTCAAGACCTTGATTCTCAATTCGCAAGCCTTCCTTTGAAACACAAGGAGTCTAGTTCTGGCCATGATGCTGTTTCTGGTCCGCTCCATATTTAAAGATATATATAGACGGAGAACTGTGC…
PgbZIP28_1	2046	AGAGAGAGAGAGAGAGAGAGGTGTTTGAGAAAAAGACTGGTCCTTCTTTTTAGTGGCTTCTTAGATATATACTTTGACAAGAAAGCTTTGATCTTTTTATGTTTCTTGTGTCTTCTCTTAGTTGGTTTTTATTGGCCCCAAAACACAACTTTACCAACTCCAAGAAAATATTCAGCAAAAGGTGAGAATGATCTGAAAAGAGCTGGTTGCATGGCGAGTCATAGAGTTGGAGAGACTGGTTTGTCAGGCTCAGGACCCTCAAGCCATAACCACCACCACCACCTTCCATATGCAGTTCTTCATGGGCTCACTCCTAGTACAAGCTTTATTAATCAAGAAGGATCTGCTTTTGATTTTGGAGAACTGGAAGAGGCTATTGTGATGCAAGGATTAAAGCTT…
PgbZIP28_2	1728	GTTGAATGGCGTGGGGTTTCAAAGAGGGAAACTTGCCCGCCTTGCATGATTTACTAACTCCATAGGACCATAACTGCACAAGCAAAAGAAAAGGGGGGAATAGCTTATTATACAGCCAGACCTGCAGCAACTCTGGAAATGTTTCCTTCTTGGCCTATGAGATTTCATCAGACTCCAGGGGGGAGTTCAAGGTCAGGAGGGGAGAGTACTGATTCAGGATCAGCAGTGAACACACTTTCTAGTAAAGCTGGAGTCCAGTTTGAGCCAGAATCTCCAATTAGTAGAAAGGCATCTTCAGATCAACAACAACAGGCTTTTGACCAAAAGCATCTGCAGATAATACCACAACAACAGCAAGAACAGCAGCAGCAGCAGCAAGGGGAGATGGCAAGTGATAGT…
PgbZIP29	636	CCCACTTTTACTCCAATTCTATAATAGGATATCTTTAATTTGAATTATCAATTTTGTTTGTAGAAATATCTACTTCAATAAAATAGTCAATAAAGAAGAACTCCACTTTCCCAATAAAATTAAATAAAGTCTTCGGCAAAAAAATGTTAAGAGAGTTACTCATTTTGAGAAGTGTAGCTCCATCAAGTCTCACCGGAATTCAATGTATCAACACTCTCATCAGAAGATGAGTCACTTGAAGATTCACTCTGATCAGGACCAGGATTTTCAGATTCAAGTGCAGCAATTTCCTCTGGTCTACACTCTTGCCTAAGTTCATCCAATAAGGCCTTGTTTTTTTTTCTCAGCTTCATGCAGTCTTTGGAGTAGCTGTTTAGGTACTGTTTCATTTTGGAAGTT…
PgbZIP30_1	1732	ATTTTTATCAAATGAGGTCCTGAGGAGCCGAGCACCATTTCCCCTACAAAGAGACCTCTTTTATCGTACTTCTACTACGTGGATTCATCACCGTAGTAGCTTGCTTTAAACGACAAACCCACAACACATGGAGGCCCAAAATGGTCTCTTCTCTATTTCTTCGTCTGTTTTGTGAGATTCAGATCGGATCTTCTTGATTCTTGCCAGTTAGTAGGCTAAGAGCTTAAAAAAAGGAAAAACAGAAGCCGGTGAATGGGGATACAGAATGGGTTTTCATGGGAGTGACCAACAATCTCATTCACAACAACCCTTGGCAAGGCAAAACTCATGGTATGGCCTCACCCTCCACGAAGTTGAGGGGAACTTGGGTAGACGATTAGGCAGTATGAACCTTGATGA…
PgbZIP30_2	2000	ATTTTTATCAAATGAGGTCCTGAGGAGCCGAGCACCATTTCCCCTACAAAGAGACCTCTTTTATCGTACTTCTACTACGTGGATTCATCACCGTAGTAGCTTGCTTTAAACGACAAACCCACAACACATGGAGGCCCAAAATGGTCTCTTCTCTATTTCTTCGTCTGTTTTGTGAGATTCAGATCGGATCTTCTTGATTCTTGCCAGGGTTTTGAGGATCAAGCATATGGTTTTTAGTTTGCTCTATTAGATGATGTAAAGAAAAAATCAGCATACCATTTTAATTTTAATCTAGGGCTTGTGCTGTAACTCAATGAATTTTTTCCATCAAATTAGTAACGGATTTTGGGAAAATTTCGATCTTGCACAGTTAGTAGGCTAAGAACTTAAAAAAGGAAA…
PgbZIP30_3	1943	AACATTTTGACATTTTGTCGAGCTTCATGAGTTTTCCTTGTGTTTGCTTACTATTCTGCAATTCTATCTGTATATTTTGGGAAAGTTTATATATTTTCTCTTGGTTCTCTGTAAATTCAGGAAAGTTTATATCTTTTCTCTTGTTTTTAGGGTTTTGAGGATCAAGCATATGGTTTTTAGTTTGCTCTATTAGATGATGTAAAGAAAAAATCAGCATACCATTTTAATTTTAATCTAGGGCTTGTGCTGTAACTCAATGAATTTTTTCCATCAAATTAGTAACGGATTTTGGGAAAATTTCGATCTTGCACAGTTAGTAGGCTAAGAACTTAAAAAAGGAAAAACAGAAGCCGGTGAATGGGGATACAGAATGGGTTTTCATGGGAGTGACCAACAATC…
PgbZIP30_4	1894	ATTTTTATCAAATGAGGTCCTGAGGAGCCGAGCACCATTTCCCCTACAAAGAGACCTCTTTTATCGTACTTCTACTACGTGGATTCATCACCGTAGTAGCTTGCTTTAAACGACAAACCCACAACACATGGAGGCCCAAAATGGTCTCTTCTCTATTTCTTCGTCTGTTTTGTGAGATTCAGATCGGATCTTCTTGATTCTTGCCAGGGTTTTGAGGATCAAGCATATGGTTTTTAGTTTGCTCTATTAGATGATGTAAAGAAAAAATCAGCATACCATTTTAATTTTAATCTAGGGCTTGTGCTGTAACTCAATGAATTTTTTCCATCAAATTAGTAACGGATTTTGGGAAAATTTCGATCTTGCACAGTTAGTAGGCTAAGAACTTAAAAAAGGAAA…
PgbZIP30_5	1838	ATTTTTATCAAATGAGGTCCTGAGGAGCCGAGCACCATTTCCCCTACAAAGAGACCTCTTTTATCGTACTTCTACTACGTGGATTCATCACCGTAGTAGCTTGCTTTAAACGACAAACCCACAACACATGGAGGCCCAAAATGGTCTCTTCTCTATTTCTTCGTCTGTTTTGTGAGATTCAGATCGGATCTTCTTGATTCTTGCCAGTTAGTAGGCTAAGAGCTTAAAAAAAGGAAAAACAGAAGCCGGTGAATGGGGATACAGAATGGGTTTTCATGGGAGTGACCAACAATCTCATTCACAACAACCCTTGGCAAGGCAAAACTCATGGTATGGCCTCACCCTCCACGAAGTTGAGGGGAACTTGGGTAGACGATTAGGCAGTATGAACCTTGATGA…
PgbZIP30_6	1837	AACATTTTGACATTTTGTCGAGCTTCATGAGTTTTCCTTGTGTTTGCTTACTATTCTGCAATTCTATCTGTATATTTTGGGAAAGTTTATATATTTTCTCTTGGTTCTCTGTAAATTCAGGAAAGTTTATATCTTTTCTCTTGTTTTTAGGGTTTTGAGGATCAAGCATATGGTTTTTAGTTTGCTCTATTAGATGATGTAAAGAAAAAATCAGCATACCATTTTAATTTTAATCTAGGGCTTGTGCTGTAACTCAATGAATTTTTTCCATCAAATTAGTAACGGATTTTGGGAAAATTTCGATCTTGCACAGTTAGTAGGCTAAGAACTTAAAAAAGGAAAAACAGAAGCCGGTGAATGGGGATACAGAATGGGTTTTCATGGGAGTGACCAACAATC…
PgbZIP31_6	1589	GTTAAATTATGGGTCGATGGATATTGTTTGAGTCCTTTGAATGGATATAATATGTAGAATAGGTTTTACAGAGGGAAGCATTGAATGATAATTTTAGAGAGAGAGATAAAGTACATAATTAGATAAACCTGAACATTACTTCTGTCAAAGTTAATCATCAAAGATGATGATTAAGCTGCAAAAGCTTTTCAAGCATAAGGAAAGTCTAATTACACATTTCAAATACATAGTTTTAGATATCATATTGTTGTAAGACATGCCCAACGCTTTCCATCTACCATTCTCCTTTGCTTTGGCATTCACAAGCTTATGGTCCTCCGCATTGTTTTAGGCTTCTCCTCCATTCTTGTCAACTTTGGAAATTTCTCCTTCAACACCTTCAACTCGAACTTTAACCTT…
PgbZIP31_8	1518	GTTAAATTATGGGTCGATGGATATTGTTTGAGTCCTTTGAATGGATATAATATGTAGAATAGGTTTTACAGAGGGAAGCATTGAATGATAATTTTAGAGAGAGAGATAAAGTACATAATTAGATAAACCTGAACATTACTTCTGTCAAAGTTAATCATCAAAGATGATGATTAAGCTGCAAAAGCTTTTCAAGCATAAGGAAAGTCTAATTACACATTTCAAATACATAGTTTTAGATATCATATTGTTGTAAGACATGCCCAACGCTTTCCATCTACCATTCTCCTTTGCTTTGGCATTCACAAGCTTATGGTCCTCCGCATTGTTTTAGGCTTCTCCTCCATTCTTGTCAACTTTGGAAATTTCTCCTTCAACACCTTCAACTCGAACTTTAACCTT…
PgbZIP32_2	1612	TCATTCCATATGAATGAGTCATTCCATGCTCACATTCATTACTCCAATCCAAACGTAGCATTATAGCCGTAGTATGCCCTTATTTTTCCATGTAGGGTTTTGAGGTAAAGTTCTATATCCCCTCTCCTCAACCAACAAAAAATTAAAAAAAATAATTAAATTACATGCAGAGTGAGCCATGAAGTGAACCACAGCTAGAACTGGCTCCCTTGTGCCTTAGAGAGAGGCTGGCAAAGTGGGATTGAAGATCTCTAAGTGTGCCACTACTGGAACTGGCTTCCTTGTTCTTCGCCAAGCCAGATTCTGAATCTCTACTTTTGGATCGACGGTGGTGTTTCGGGTGATGCTTTTGTTGTTGCCTTTGCGGCTGCTGTTGTTGCCTCTGTAACTGGTACACAA…
PgbZIP32_7	1389	GAGAAAGATAAGCAAATCTAGTGAGAAAAATTCCGAAAAATACACAAAAAAAAAATGAGAGAGAAGACAACCAAATCTTCATCAATTCATCTCTTTTTCAACATTCAATCTACCAAAAGGAGTAAGAAAGTCACTTCAAGCCTTGAAATTCAATCTCCATCATCAAGCTAGCAAGGACGGTTGGAGTATAAGAATAGAAAGTTGGAAAAGACACTTACAGTGTTTAATAAGCTGCTCCTGAGATAAGCTCTCTAAACGTTGCCTTAAGGCTCTGTTTTCCATGACTAATATAAGATTTTGTTGGTCTAGGAACCCAAATTTAGCTGCTCCAAGAGATTCTTCAGCCTGCATAACTTGGACATTCCTTTCAAGTTCAGCTATATATTGAAGTTTTCTAAC…
PgbZIP32_9	1617	GAGAAAGATAAGCAAATCTAGTGAGAAAAATTCCGAAAAATACACAAAAAAAAAATGAGAGAGAAGACAACCAAATCTTCATCAATTCATCTCTTTTTCAACATTCAATCTACCAAAAGGAGTAAGAAAGTCACTTCAAGCCTTGAAATTCAATCTCCATCATCAAGCTAGCAAGAGTGAGCCATGAAGTGAACCACAGCTAGAACTGGCTCCCTTGTGCCTTAGAGAGAGGCTGGCAAAGTGGGATTGAAGATCTCTAAGTGTGCCACTACTGGAACTGGCTTCCTTGTTCTTCGCCAAGCCAGATTCTGAATCTCTACTTTTGGATCGACGGTGGTGTTTCGGGTGATGCTTTTGTTGTTGCCTTTGCGGCTGCTGTTGTTGCCTCTGTAACTGGTA…
PgbZIP33	1263	CCAAAGTTACATAATGGATGCTCAAACCTATCATATTGCTCAAGAGCCTCTTTTGTTCTTAATCAATTATGTATATTACAAACATAACCAACCGAGTCCCTGGCCCAGGAGCCAGCCATCTTTTACTATCGGCTCGTGGTTATGACCACGGCTGCCCCACCCGATCAGCGCGCCTAGAAATAAAAACGCGGCTTCCATTCCACGTAAGCATTTTTTATACTATTGGTTAATCTCTCACATTGTATCAATAATTTCTAGACATCTGTCAACCGTGACCCTACCTTTTCTTTGTTACTACTTCACTACTAAGCTTAAAACATCAATCTTTAATAGGGGTCCACCACCTTATGTCACCCTCATGTCTCTTTATAAATTCATTCATGCATATCCCACAACTTA…
PgbZIP34_02	1176	AAAAGCATAACTTCAAACTTAAAAGTGAACTACAAGACCAAGACGTAACAACAATCCAACATCGAAGACAATTCAACAATGGAACATATTAGCAGATGTCGTGATTGGCTGTATTGGACAAGGAAGCTGCCAAGGCTCCATCAAAGTATCTGGAAGTTCAGGAATATCCATAGCAAGTCCACTCACCTCCTCTGCAATGTGTAGAACAGAGTTCAAAGAGTACAGCCTATCGGTCAATTCAGAAAGTTGAGCTCTCAAAATATTGTTATCGGATGCAACCCCAACAAACATATCCGTTGCTTCATTGATCTTCTGCATAATAAGCTTGTTCTGATTTTTCAGCTGGCTCACTTGGCTAATCATTTCATCCACATGCTGCTGCTTCTTCATTCGCGATCT…
PgbZIP34_05	1051	AAAAGCATAACTTCAAACTTAAAAGTGAACTACAAGACCAAGACGTAACAACAATCCAACATCGAAGACAATTCAACAATGGAACATATTAGCAGATGTCGTGATTGGCTGTATTGGACAAGGAAGCTGCCAAGGCTCCATCAAAGTATCTGGAAGTTCAGGAATATCCATAGCAAGTCCACTCACCTCCTCTGCAATGTGTAGAACAGAGTTCAAAGAGTACAGCCTATCGGTCAATTCAGAAAGTTGAGCTCTCAAAATATTGTTATCGGATGCAACCCCAACAAACATATCCGTTGCTTCATTGATCTTCTGCATAATAAGCTTGTTCTGATTTTTCAGCTGGCTCACTTGGCTAATCATTTCATCCACATGCTGCTGCTTCTTCATTCGCGATCT…
PgbZIP34_07	1281	ATACCATAACATAATTCAAAACAACTTCTAACCACACCAAACTAATATCTAACAGACTCCAATAGACACATAGCAACCCATAGACTGAAACCAAAAGCATAACTTCAAACTTAAAAGTGAACTACAAGACCAAGACGTAACAACAATCCAACATCCAAGACAGTTCAACAATGGAACATATTAGCAGATGTCGTGATTGGCTGTATTGGACAAGGAAGCTGCCAAGGCTCCATCAAAGTATCTGGAAGTTCAGGAATATCCATAGCAAGTCCACTCACCTCCTCTGCAATGTGTAGAACAGAGTTCAAAGAGTACAGCCTATCGGTCAATTCAGAAAGTTGAGCTCTCAAAATATTGTTATCGGATGCAACCCCAACAAACATATCCGTTGCTTCATTG…
PgbZIP34_08	1268	ATACCATAACATAATTCAAAACAACTTCTAACCACACCAAACTAATATCTAACAGACTCCAATAGACACATAGCAACCCATAGACTGAAACCAAAAGCATAACTTCAAACTTAAAAGTGAACTACAAGACCAAGACGTAACAACAATCCAACATCCAAGACAGTTCAACAATGGAACATATTAGCAGATGTCGTGATTGGCTGTATTGGACAAGGAAGCTGCCAAGGCTCCATCAAAGTATCTGGAAGTTCAGGAATATCCATAGCAAGTCCACTCACCTCCTCTGCAATGTGTAGAACAGAGTTCAAAGAGTACAGCCTATCGGTCAATTCAGAAAGTTGAGCTCTCAAAATATTGTTATCGGATGCAACCCCAACAAACATATCCGTTGCTTCATTG…
PgbZIP34_09	1156	ATACCATAACATAATTCAAAACAACTTCTAACCACACCAAACTAATATCTAACAGACTCCAATAGACACATAGCAACCCATAGACTGAAACCAAAAGCATAACTTCAAACTTAAAAGTGAACTACAAGACCAAGACGTAACAACAATCCAACATCCAAGACAGTTCAACAATGGAACATATTAGCAGATGTCGTGATTGGCTGTATTGGACAAGGAAGCTGCCAAGGCTCCATCAAAGTATCTGGAAGTTCAGGAATATCCATAGCAAGTCCACTCACCTCCTCTGCAATGTGTAGAACAGAGTTCAAAGAGTACAGCCTATCGGTCAATTCAGAAAGTTGAGCTCTCAAAATATTGTTATCGGATGCAACCCCAACAAACATATCCGTTGCTTCATTG…
PgbZIP34_10	1064	AAAAGCATAACTTCAAACTTAAAAGTGAACTACAAGACCAAGACGTAACAACAATCCAACATCGAAGACAATTCAACAATGGAACATATTAGCAGATGTCGTGATTGGCTGTATTGGACAAGGAAGCTGCCAAGGCTCCATCAAAGTATCTGGAAGTTCAGGAATATCCATAGCAAGTCCACTCACCTCCTCTGCAATGTGTAGAACAGAGTTCAAAGAGTACAGCCTATCGGTCAATTCAGAAAGTTGAGCTCTCAAAATATTGTTATCGGATGCAACCCCAACAAACATATCCGTTGCTTCATTGATCTTCTGCATAATAAGCTTGTTCTGATTTTTCAGCTGGCTCACTTGGCTAATCATTTCATCCACATGCTGCTGCTTCTTCATTCGCGATCT…
PgbZIP34_11	1189	AAAAGCATAACTTCAAACTTAAAAGTGAACTACAAGACCAAGACGTAACAACAATCCAACATCGAAGACAATTCAACAATGGAACATATTAGCAGATGTCGTGATTGGCTGTATTGGACAAGGAAGCTGCCAAGGCTCCATCAAAGTATCTGGAAGTTCAGGAATATCCATAGCAAGTCCACTCACCTCCTCTGCAATGTGTAGAACAGAGTTCAAAGAGTACAGCCTATCGGTCAATTCAGAAAGTTGAGCTCTCAAAATATTGTTATCGGATGCAACCCCAACAAACATATCCGTTGCTTCATTGATCTTCTGCATAATAAGCTTGTTCTGATTTTTCAGCTGGCTCACTTGGCTAATCATTTCATCCACATGCTGCTGCTTCTTCATTCGCGATCT…
PgbZIP34_12	1143	ATACCATAACATAATTCAAAACAACTTCTAACCACACCAAACTAATATCTAACAGACTCCAATAGACACATAGCAACCCATAGACTGAAACCAAAAGCATAACTTCAAACTTAAAAGTGAACTACAAGACCAAGACGTAACAACAATCCAACATCCAAGACAGTTCAACAATGGAACATATTAGCAGATGTCGTGATTGGCTGTATTGGACAAGGAAGCTGCCAAGGCTCCATCAAAGTATCTGGAAGTTCAGGAATATCCATAGCAAGTCCACTCACCTCCTCTGCAATGTGTAGAACAGAGTTCAAAGAGTACAGCCTATCGGTCAATTCAGAAAGTTGAGCTCTCAAAATATTGTTATCGGATGCAACCCCAACAAACATATCCGTTGCTTCATTG…
PgbZIP35	394	AGTTTGGTTTCAAAATCGAAGATGCAGAGAGAAACAGAGAAAAGAGGCTTCCCGGCTTCAAGCTGTGAATAGGAAGCTGACTGCTATGAACAAGCTTTTGATGGAGGAGAATGATAGATTGCAGAAGCAGGTGTCACACTTGGTGTATGAGAATGGTTACTTTCGTCAACATACTCAGAATAGCGCCATTCCCACCAAAGACGCCAGTTGTGAATCGGTGGTGACGAGTGGTCAACACCACTTGACGCCTCAGCATCCCCCAAGAGATGCTGCTAGTCCTGCAGGGCTTTTGTCCATTGCAGAAGAAACTTTAACAGAGTTTCTTTCGAAGGCCACTGGAACTGCTGTAGAGTGGGTCCAAATGCCTGGAATGAAGCCTGGTCCGGATTCCATT
PgbZIP36_1	1598	GCACAAGTTAAGTAGACTACGTTGCAAATGCCATTGACCCTGTTTCTACATTATAAAGTGGAAAACTCAAATGAATTTGAGCAAGTAATCCCAAATGAGCATTCCTCATCATACCACTCGAATTTTGCCACCCAAGGTTTTCCGTTGTTTGAGGTGTGACACCGAGTGAGGAGATCAAAATATGAATCCTCAAAACATAGAAATTCAAACACATTCAAAGTAACATAGTAATAGAATGATCTCATTGATGATAAATCAACCTAATGATATCCAGAAAACTAGTACATTCAACAGATTGAAACAAACCAACTTACATTATTAATTGAAATTCATAAATCCCAAAAGACTGTATAAATATAATTAAGCAAGGACTCCTAAACAAACCAAACTAATATCTGA…
PgbZIP36_2	1454	GCACAAGTTAAGTAGACTACGTTGCAAATGCCATTGACCCTGTTTCTACATTATAAAGTGGAAAACTCAAATGAATTTGAGCAAGTAATCCCAAATGAGCATTCCTCATCATACCACTCGAATTTTGCCACCCAAGGTTTTCCGTTGTTTGAGGTGTGACACCGAGTGAGGAGATCAAAATATGAATCCTCAAAACATAGAAATTCAAACACATTCAAAGTAACATAGTAATAGAATGATCTCATTGATGATAAATCAACCTAATGATATCCAGAAAACTAGTACATTCAACAGATTGAAACAAACCAACTTACATTATTAATTGAAATTCATAAATCCCAAAAGACTGTATAAATATAATTAAGCAAGGACTCCTAAACAAACCAAACTAATATCTGA…
PgbZIP37	855	AAAAAAACAGCTAACTTTGTTGCGTATTTTACCAAATATGCAAATTAGGAGTGAAGAAAATTGAGCATCTTCGTGCTTGAATCCCGCTCGTCCGTTTGATCTTCTGATATCACTAGAATCGGACTTTTGCTGAGCAGAGAATTTATAGTTCCTTTCTTTTTTGGTTATAAAGCCCACCCTAGCTCACTGTTTCTCTTTTATGTAGTTTTCCTGTTTCTCTTTTATGTGGTTTCCTGGGTTCTTTAGTTGGAAGGGGTTTTGATTTAGGGAGTTTGCGAAAATGGCGATGGTGGCTCAGAGGGAGAGTAACGGTGGTAGCATTACTAAGCATTTAGATAATGGTAAATATGTCAGGTACACGGCTGAGCAAGTTGAAGCTCTGGAAAGAGTTTATATGGA…
PgbZIP38	2142	AACACCACCGTATATACAAACATAGAGATATACGATAGAACACGTGTATATTGACGTGGCATGTTGCCTTGGCGCTCTTCTTCTCACTCTCTCCGATCTGCGAAACGCCTTTCACTCTTCCCCCCGTGTTTCTAATTTTAGAGAGGGAAAATAGAGAGAGAAAGAGAATGCAAATGAGAGTTGAGAAAATCCATTAATTTTGATTTTCACAGATAATTTTCTCACTTGCGAATTTGTTTATGGCTTTGACGTGAAGATTTATGCTGTGATTATTGAAGTTAAGTGAGTGAGTCTGTAACAAGAGTTTGTGAAGGAAGCAATGGGGAACAGTGAAGATGGCAAGTCTGTCAAGCCTGAGAAGTCAACTTCACCTCCACCTCCACCGGATCAGTCCAGCAT…
PgbZIP39_1	687	CTCGCTCTTTGTCCATCATCTCCAAAACCTGATTCTTCTGCATTTCCATTATTTCTGCCTGTTTCTTCTGCAATTCTTCATTTTCTTCTTTCAGCTTTGCAACTTCAGTTTCCAATTCCGTTGTATAGGCCTTGCAGTAAATGAGATCCTTATAACTTCTCATGGTCTTTCATTCCTTGGCAAATCAGATCGCTGTCACATTACCATTCTGCCGCATAAGATATCCAATTCTTCATGAAGTTTTGGATGCAACATGTCTGCTTCCGAGCTCGTGATCTTGCAGCAGACTCTCTATTCTTTATCATTCTCCTCTGCCTCCTCTCAACAACCTTCTCCACAGCACTGCATTTCCTTCCCCGTAAACCACCATTAAACATGTAAGGAATTGGAGACACAGAA…
PgbZIP39_2	907	TTTTTTTTTTAACCAAGAAAAACATCAACTATTAATAGTATATACTGCAAAAAGAATTCACAAGCAGAACACAAGAAGACATGAACTCCGAAAAGTATGGAGCTAAATGTTTTCTGATAAATATGACACCTAATCTACAGTATATACATTTTCTTCCCTTCCTCAGACCCATAAGCATGAATATGATGTCTTCAAAGGAGATTATAGCTGGAAAGATAAATTTTACACCAAATTAAAACTCTCATGTCCTAAACTACAATATATTTATTCTTCACCATGGACCACTCTGCGTTCTTCTTAAACAGCGTCTTTTAGCTCCTTGTTGGTCCATCGTCTCCAAAACCTGATTCTTCTGCATTTCCATTATTTCTGCCTGTTTCTTCCGCAATTCTTCGTTTT…
PgbZIP39_3	875	TTTTTTTTTTAACCAAGAAAAACATCAACTATTAATAGTATATACTGCAAAAAGAATTCACAAGCAGAACACAAGAAGACATGAACTCCGAAAAGTATGGAGCTAAATGTTTTCTGATAAATATGACACCTAATCTACAGTATATACATTTTCTTCCCTTCCTCAGACCCATAAGCATGAATATGATGTCTTCAAAGGAGATTATAGCTGGAAAGATAAATTTTACACCAAATTAAAACTCTCATGTCCTAAACTACAATATATTTATTCTTCACCATGGACCACTCTGCGTTCTTCTTAAACAGCGTCTTTTAGCTCCTTGTTGGTCCATCGTCTCCAAAACCTGATTCTTCTGCATTTCCATTATTTCTGCCTGTTTCTTCCGCAATTCTTCGTTTT…
PgbZIP39_4	923	TTTTTTTTTTAACCAAGAAAAACATCAACTATTAATAGTATATACTGCAAAAAGAATTCACAAGCAGAACACAAGAAGACATGAACTCCGAAAAGTATGGAGCTACATGTTTTCTGCTGACATATTATAGTAATAAATATGACACCTAATCTACAGTATATACATTTTCTTCCCTTCCTCAGACCCATAAGCATGAATATGATGTCTTCAAAGGAGATTATAGCTGGAAAGATAAATTTTACACCAAATTAAAACTCTCATGTCCTAAACTACAATATATTTATTCTTCACCATGGACCACTCTGCGTTCTTCTTAAACAGCGTCTTTTAGCTCCTTGTTGGTCCATCGTCTCCAAAACCTGATTCTTCTGCATTTCCATTATTTCTGCCTGTTTCTTC…
PgbZIP39_5	891	TTTTTTTTTTAACCAAGAAAAACATCAACTATTAATAGTATATACTGCAAAAAGAATTCACAAGCAGAACACAAGAAGACATGAACTCCGAAAAGTATGGAGCTACATGTTTTCTGCTGACATATTATAGTAATAAATATGACACCTAATCTACAGTATATACATTTTCTTCCCTTCCTCAGACCCATAAGCATGAATATGATGTCTTCAAAGGAGATTATAGCTGGAAAGATAAATTTTACACCAAATTAAAACTCTCATGTCCTAAACTACAATATATTTATTCTTCACCATGGACCACTCTGCGTTCTTCTTAAACAGCGTCTTTTAGCTCCTTGTTGGTCCATCGTCTCCAAAACCTGATTCTTCTGCATTTCCATTATTTCTGCCTGTTTCTTC…
PgbZIP39_6	719	CTCGCTCTTTGTCCATCATCTCCAAAACCTGATTCTTCTGCATTTCCATTATTTCTGCCTGTTTCTTCTGCAATTCTTCATTTTCTTCTTTCAGCTTTGCAACTTCAGTTTCCAATTCCGTTGTATAGGCCTTGCAGTAAATGAGATCCTTATAACTTCTCATGGTCTTTCATTCCTTGGCAAATCAGATCGCTGTCACATTACCATTCTGCCGCATAAGATATCCAATTCTTCATGAAGTTTTGGATGCAACATGTCTGCTTCCGAGCTCGTGATCTTGCAGCAGACTCTCTATTCTTTATCATTCTCCTCTGCCTCCTCTCAACAACCTTCTCCACAGCACTGCATTTCCTTCCCCGTAAACCACCATTAAACATGTAAGGAATTGGAGACACAGAA…
PgbZIP40_1	2802	GTCGACTGATTAGTGAGCTTGTCATATATAGAAAAGACAAACCAACATTCTTGCTAACTTGGTTCTTCCATTCTACTCACTCACTCACTCTCTCTTCTTTTTTCTTCTCTTCTCTAGTTCTCTTCCTCATCGGATCAGTTGGTAACAACTTAAAATAGAATTAAAACATATAAGAGCTAGCGAGCATGCAAATCTCAGTTACACCCTCAAAATTCATCCCAACAACCCCCCCATTAGCTGCTGCAATTACCAGAAAGTCCATGGACGAAGTCTGGGAACACATCATCCTCCCTTCTCTCCACCATCCCGCAGCCGCCGTCCACTCAATCTATGACGGCGGAATGAACCTCCCAGATTTCTTACACGACGATTCATATCCTTATGGCCCACATCATCATC…
PgbZIP40_2	2774	GTCGACTGATTAGTGAGCTTGTCATATATAGAAAAGACAAACCAACATTCTTGCTAACTTGGTTCTTCCATTCTACTCACTCACTCACTCTCTCTTCTTTTTTCTTCTCTTCTCTAGTTCTCTTCCTCATCGGATCAGTTGGTAACAACTTAAAATAGAATTAAAACATATAAGAGCTAGCGAGCATGCAAATCTCAGTTACACCCTCAAAATTCATCCCAACAACCCCCCCATTAGCTGCTGCAATTACCAGAAAGTCCATGGACGAAGTCTGGGAACACATCATCCTCCCTTCTCTCCACCATCCCGCAGCCGCCGTCCACTCAATCTATGACGGCGGAATGAACCTCCCAGATTTCTTACACGACGATTCATATCCTTATGGCCCACATCATCATC…
PgbZIP41	2581	CCCCTATCGGACAAAGCCACCCCAAAATTTATCTCTCCTCCTTTTATCTTTCTCTCTCTAAAATTCCCTTTTTATTTTTGCTACTTCTTCTTCGAGTTTTTGTCGTTGTGGATATAACACGAACTGCACAGATTTCTAGTTAGACACTAGAATAACTAACCTCTCTTCTTCTTCACCGTTGGATCTATATCTTCCTTTTCCAAACTTACGCTACAAATTAACTGAAGGAAGGAGGAGAGCCGTTTGTTTGTTTCGGAGTTTTTCATCCGTCCGACTTGGACTTCCACCTCATCCTTCCTCCTTCAACGCCGTCTGAACAGGTGCTTCATGGATCGAAGTTGAGGATATCGATGATCTTTTGACAACAGCGAAAGTTAAGGTTTACTACTGAGTTTTTGT…
PgbZIP42_1	1575	TCCAAAATAAGGTTAATAAACTAGTTGTAAACATAAAAAATCAAAATAAATTAAAGTTGGAAACAACTACAAGGGATGATATTCTTAACCCTCATTAAAGGCAGTCAATATCCAAAACAAGGTTAATAAACCATGCATCTTTACTTGCTCAGAACTAGAAGTCCTAGTTAAATCCCATCACTATAGAGTCTATTACTTTGATTATTTATATATAATTTGGAAGGTGGTGATGGTCCTGATGGATCCTGCACTTGCCTCTAGAGCAAATTACCATAACAACTAAAACAATAAAATAAGGAAAAGAAAAAAGAAACTTCAGAAAAGAACAGGAGAAAGAAGTTCTCATGTCTAGGCCCTTCAATCCTACGAGTCATACCAAAATTTCTGGAGCAAGGGAAC…
PgbZIP42_2	1566	TCCAAAATAAGGTTAATAAACTAGTTGTAAACATAAAAAATCAAAATAAATTAAAGTTGGAAACAACTACAAGGGATGATATTCTTAACCCTCATTAAAGGCAGTCAATATCCAAAACAAGGTTAATAAACCATGCATCTTTACTTGCTCAGAACTAGAAGTCCTAGTTAAATCCCATCACTATAGAGTCTATTACTTTGATTATTTATATATAATTTGGAAGGTGGTGATGGTCCTGATGGATCCTGCACTTGCCTCTAGAGCAAATTACCATAACAACTAAAACAATAAAATAAGGAAAAGAAAAAAGAAACTTCAGAAAAGAACAGGAGAAAGAAGTTCTCATGTCTAGGCCCTTCAATCCTACGAGTCATACCAAAATTTCTGGAGCAAGGGAAC…
PgbZIP43_1	1253	AATTCTGATTCCCCAAACATTGCAAATTTTCAAAATCACAATCATTAATGCCCTGACCATTTAGTGCCGCATCCTCTCCACTTCTGCCTTCTTCCCCAGGATGAAGGCAATAAACCTGATCATCACATTGCATGTTACATGGATTCATTACATATGCACCAGGCAAGTTAGGAGTCACAGGGTTTTGATATATATCCCCACTCTTAGCTGACTTTTGATAAGGAAAAGATCCAATCTCCCCTTCAATTCTTCCTCTAATATCCACAAGCAAACACTTGAGCCTAGCAACTTCAGCCTCCAACACAGCCTGACCCTGCAGCCTCTTCACCAGCTGCTGATTTATGGCCCTCAGTCTAACCACTTCATCCTCCAAAGAAGCAGTCCTTGCCTTCTTTTTCT…
PgbZIP43_2	1363	AATTCTGATTCCCCAAACATTGCAAATTTTCAAAATCACAATCATTAATGCCCTGACCATTTAGTGCCGCATCCTCTCCACTTCTGCCTTCTTCCCCAGGATGAAGGCAATAAACCTGATCATCACATTGCATGTTACATGGATTCATTACATATGCACCAGGCAAGTTAGGAGTCACAGGGTTTTGATATATATCCCCACTCTTAGCTGACTTTTGATAAGGAAAAGATCCAATCTCCCCTTCAATTCTTCCTCTAATATCCACAAGCAAACACTTGAGCCTAGCAACTTCAGCCTCCAACACAGCCTGACCCTGCAGCCTCTTCACCAGCTGCTGATTTATGGCCCTCAGTCTAACCACTTCATCCTCCAAAGAAGCAGTCCTTGCCTTCTTTTTCT…
PgbZIP43_3	1219	AATTCTGATTCCCCAAACATTGCAAATTTTCAAAATCACAATCATTAATGCCCTGACCATTTAGTGCCGCATCCTCTCCACTTCTGCCTTCTTCCCCAGGATGAAGGCAATAAACCTGATCATCACATTGCATGTTACATGGATTCATTACATATGCACCAGGCAAGTTAGGAGTCACAGGGTTTTGATATATATCCCCACTCTTAGCTGACTTTTGATAAGGAAAAGATCCAATCTCCCCTTCAATTCTTCCTCTAATATCCACAAGCAAACACTTGAGCCTAGCAACTTCAGCCTCCAACACAGCCTGACCCTGCAGCCTCTTCACCAGCTGCTGATTTATGGCCCTCAGTCTAACCACTTCATCCTCCAAAGAAGCAGTCCTTGCCTTCTTTTTCT…
PgbZIP43_4	1342	GTGTGTTTTCTTAAAATAGAGCATATAAAATCAAATATGATGATGATACGATTACAAACCTGTCACATCCAATCCAAACTTAATTTAAAATAAAGAATTCATTTAATTTGATCCTAATGCCTGATGGGTAAAAATACAAATGAATTAAATTCAAATACACTCACAAAAACCAAGTAAACAGTTCACGTAATTGCACATTTTCAAAATCACAACCATTAAAGCCTTGACCATTTAGTGATACATCTTCTCCACTTCCGCCTTCTTCCCCTGGATGAGGGCAATAAACCTGATCCTCACACTGCATGTTACATGGATTCATTACATATGCACCAGGCAAGTTAGGATTCACTGGGTTCTGATAGATATCCCCACTCTTAGCTGACTTTTGATAAGGAAAAG…
PgbZIP44_02	2450	ATTAATAGAGATAGAAGGGCAAGTCGGGCCCCTTCCTTCAAATCACCCTCTCATCTTTTTCTATCTCATTCATTCATACTATATATGTACAATAAGTTGATGCTGAAAGTACATACATATATACACTCTGACCTGTACTTAGCTTGTAAATTTAATGGCGGATCGGAGGTTGTGAATATATATGGCTGCCTGCCGCTGCTAGCTGTTCTTACAGCTTTTAGGTTTGCATTTTGAGTTGCAGGTTAAGTTAGGAGATCTGATCATCATATCGAAGGTACTATCTGTCACCAACTTTAGCCAAAAGTCGAATCACTTTTCAGGAAGAGACTCCGATCTCAAAATGGTGGTAACAGATCAGTCAGATATTCTATCCCAAGGTGAGGTCGAATCACCATTACA…
PgbZIP44_03	2456	ATTAATAGAGATAGAAGGGCAAGTCGGGCCCCTTCCTTCAAATCACCCTCTCATCTTTTTCTATCTCATTCATTCATACTATATATGTACAATAAGTTGATGCTGAAAGTACATACATATATACACTCTGACCTGTACTTAGCTTGTAAATTTAATGGCGGATCGGAGGTTGTGAATATATATGGCTGCCTGCCGCTGCTAGCTGTTCTTACAGCTTTTAGGTTTGCATTTTGAGTTGCAGGTTAAGTTAGGAGATCTGATCATCATATCGAAGGTACTATCTGTCACCAACTTTAGCCAAAAGTCGAATCACTTTTCAGGAAGAGACTCCGATCTCAAAATGGTGGTAACAGATCAGTCAGATATTCTATCCCAAGGTGAGGTCGAATCACCATTACA…
PgbZIP44_06	297	TAATACGAATCAGTATGGGTTGGGTTCTCCGGTTAGTCCAGTTTCCTCGGATGGGATGGGTACAAGTCAAGTTGATAATACGAATCAGTATGGGTTGGATATGGGTGGTATGAGGGAAGGAGGGCAGCGGATATTAGATGGTCCAGTGGAGAAGGTGGTTGAAAGGAGGCAAAGAAGGATGATAAAGAATAGAGAGTCAGCAGCAAGGTCTAGAGCAAGGAAACAGGCCTACACGGTTGAACTGGAAGCAGAACTGAACCAGTTAAAAGAAGAGAATGCGCATCTAAAACAGGCACT
PgbZIP44_07	400	TAATACGAATCAGTATGGGTTGGGTTCTCCGGTTAGTCCAGTTTCCTCGGATGGGATGGGTACAAGTCAAGTTGATAATACGAATCAGTATGGGTTGGATATGGGTGGTATGAGGGAAGGAGGGCAGCGGATATTAGATGGTCCAGTGGAGAAGGTGGTTGAAAGGAGGCAAAGAAGGATGATAAAGAATAGAGAGTCAGCAGCAAGGTCTAGAGCAAGGAAACAGGCCTACACGGTTGAACTGGAAGCAGAACTCAACCAGTTAAAAGAAGAGAATGCTCATCTAAGACGGGCTCTGACAGAGTTAGAGAGGAAACGAAAGCCACAGTATTTTGAAGAAGCGAAAATAAAATCTCAGACAAAAGCTCAAAAAGCAAAAGACAGAATGATACTGATGAGA
PgbZIP44_11	1774	TCTACTCTACTCTACTCTACTCTCTAGTACGTAGTGTAATTCTACGGACACTATCCAACCATTTATGCGTATAATATTATACTTACAATTTACTATAGCTGAAACTTCATAGCTACTTACTAGTACTAATTAATAATGGCGGTAGTGACGACTGGTAATATTATTTATTATATATAGGGCTTCTGCTACTGCTGCTGCAATTGAGCTTCGCTGCGGATATAGGGCTTGTTAGTCTCATCTTTCACAAGCTTAGCCAAAAGCCATAAACTTTTTAAGGAAGAAAATCCTATAAGAATCATCTCAAAATGGTGGTAACCGATCAGTCGGATATTTTATCCCAAGGCGAGATCGAGTCACCATTGCAATCAGCAGATCAACAAATACCCAGGAACCATGCAT…
PgbZIP44_12	2113	ATTAATAGAGATAGAAGGGCAAGTCGGGCCCCTTCCTTCAAATCACCCTCTCATCTTTTTCTATCTCATTCATTCATACTATATATGTACAATAAGTTGATGCTGAAAGTACATACATATATACACTCTGACCTGTACTTAGCTTGTAAATTTAATGGCGGATCGGAGGTTGTGAATATATATGGCTGCCTGCCGCTGCTAGCTGTTCTTACAGCTTTTAGGTTTGCATTTTGAGTTGCAGGTTAAGTTAGGAGATCTGATCATCATATCGAAGGTACTATCTGTCACCAACTTTAGCCAAAAGTCGAATCACTTTTCAGGAAGAGACTCCGATCTCAAAATGGTGGTAACAGATCAGTCAGATATTCTATCCCAAGGTGAGGTCGAATCACCATTACA…
PgbZIP44_13	2119	ATTAATAGAGATAGAAGGGCAAGTCGGGCCCCTTCCTTCAAATCACCCTCTCATCTTTTTCTATCTCATTCATTCATACTATATATGTACAATAAGTTGATGCTGAAAGTACATACATATATACACTCTGACCTGTACTTAGCTTGTAAATTTAATGGCGGATCGGAGGTTGTGAATATATATGGCTGCCTGCCGCTGCTAGCTGTTCTTACAGCTTTTAGGTTTGCATTTTGAGTTGCAGGTTAAGTTAGGAGATCTGATCATCATATCGAAGGTACTATCTGTCACCAACTTTAGCCAAAAGTCGAATCACTTTTCAGGAAGAGACTCCGATCTCAAAATGGTGGTAACAGATCAGTCAGATATTCTATCCCAAGGTGAGGTCGAATCACCATTACA…
PgbZIP44_14	2412	TCTACTCTACTCTACTCTACTCTCTAGTACGTAGTGTAATTCTACGGACACTATCCAACCATTTATGCGTATAATATTATACTTACAATTTACTATAGCTGAAACTTCATAGCTACTTACTAGTACTAATTAATAATGGCGGTAGTGACGACTGGTAATATTATTTATTATATATAGGGCTTCTGCTACTGCTGCTGCAATTGAGCTTCGCTGCGGATATAGGGCTTGTTAGTCTCATCTTTCACAAGCTTAGCCAAAAGCCATAAACTTTTTAAGGAAGAAAATCCTATAAGAATCATCTCAAAATGGTGGTAACCGATCAGTCGGATATTTTATCCCAAGGCGAGATCGAGTCACCATTGCAATCAGCAGATCAACAAATACCCAGGAACCATGCAT…
PgbZIP44_15	2351	ATTAATAGAGATAGAAGGGCAAGTCGGGCCCCTTCCTTCAAATCACCCTCTCATCTTTTTCTATCTCATTCATTCATACTATATATGTACAATAAGTTGATGCTGAAAGTACATACATATATACACTCTGACCTGTACTTAGCTTGTAAATTTAATGGCGGATCGGAGGTTGTGAATATATATGGCTGCCTGCCGCTGCTAGCTGTTCTTACAGCTTTTAGGTTTGCATTTTGAGTTGCAGGTTAAGTTAGGAGATCTGATCATCATATCGAAGGTACTATCTGTCACCAACTTTAGCCAAAAGTCGAATCACTTTTCAGGAAGAGACTCCGATCTCAAAATGGTGGTAACAGATCAGTCAGATATTCTATCCCAAGGTGAGGTCGAATCACCATTACA…
PgbZIP44_17	2075	TCTACTCTACTCTACTCTACTCTCTAGTACGTAGTGTAATTCTACGGACACTATCCAACCATTTATGCGTATAATATTATACTTACAATTTACTATAGCTGAAACTTCATAGCTACTTACTAGTACTAATTAATAATGGCGGTAGTGACGACTGGTAATATTATTTATTATATATAGGGCTTCTGCTACTGCTGCTGCAATTGAGCTTCGCTGCGGATATAGGGCTTGTTAGTCTCATCTTTCACAAGCTTAGCCAAAAGCCATAAACTTTTTAAGGAAGAAAATCCTATAAGAATCATCTCAAAATGGTGGTAACCGATCAGTCGGATATTTTATCCCAAGGCGAGATCGAGTCACCATTGCAATCAGCAGATCAACAAATACCCAGGAACCATGCAT…
PgbZIP44_18	2418	TCTACTCTACTCTACTCTACTCTCTAGTACGTAGTGTAATTCTACGGACACTATCCAACCATTTATGCGTATAATATTATACTTACAATTTACTATAGCTGAAACTTCATAGCTACTTACTAGTACTAATTAATAATGGCGGTAGTGACGACTGGTAATATTATTTATTATATATAGGGCTTCTGCTACTGCTGCTGCAATTGAGCTTCGCTGCGGATATAGGGCTTGTTAGTCTCATCTTTCACAAGCTTAGCCAAAAGCCATAAACTTTTTAAGGAAGAAAATCCTATAAGAATCATCTCAAAATGGTGGTAACCGATCAGTCGGATATTTTATCCCAAGGCGAGATCGAGTCACCATTGCAATCAGCAGATCAACAAATACCCAGGAACCATGCAT…
PgbZIP44_19	2313	TCTACTCTACTCTACTCTACTCTCTAGTACGTAGTGTAATTCTACGGACACTATCCAACCATTTATGCGTATAATATTATACTTACAATTTACTATAGCTGAAACTTCATAGCTACTTACTAGTACTAATTAATAATGGCGGTAGTGACGACTGGTAATATTATTTATTATATATAGGGCTTCTGCTACTGCTGCTGCAATTGAGCTTCGCTGCGGATATAGGGCTTGTTAGTCTCATCTTTCACAAGCTTAGCCAAAAGCCATAAACTTTTTAAGGAAGAAAATCCTATAAGAATCATCTCAAAATGGTGGTAACCGATCAGTCGGATATTTTATCCCAAGGCGAGATCGAGTCACCATTGCAATCAGCAGATCAACAAATACCCAGGAACCATGCAT…
PgbZIP44_20	2081	TCTACTCTACTCTACTCTACTCTCTAGTACGTAGTGTAATTCTACGGACACTATCCAACCATTTATGCGTATAATATTATACTTACAATTTACTATAGCTGAAACTTCATAGCTACTTACTAGTACTAATTAATAATGGCGGTAGTGACGACTGGTAATATTATTTATTATATATAGGGCTTCTGCTACTGCTGCTGCAATTGAGCTTCGCTGCGGATATAGGGCTTGTTAGTCTCATCTTTCACAAGCTTAGCCAAAAGCCATAAACTTTTTAAGGAAGAAAATCCTATAAGAATCATCTCAAAATGGTGGTAACCGATCAGTCGGATATTTTATCCCAAGGCGAGATCGAGTCACCATTGCAATCAGCAGATCAACAAATACCCAGGAACCATGCAT…
PgbZIP44_21	1782	TCTACTCTACTCTACTCTACTCTCTAGTACGTAGTGTAATTCTACGGACACTATCCAACCATTTATGCGTATAATATTATACTTACAATTTACTATAGCTGAAACTTCATAGCTACTTACTAGTACTAATTAATAATGGCGGTAGTGACGACTGGTAATATTATTTATTATATATAGGGCTTCTGCTACTGCTGCTGCAATTGAGCTTCGCTGCGGATATAGGGCTTGTTAGTCTCATCTTTCACAAGCTTAGCCAAAAGCCATAAACTTTTTAAGGAAGAAAATCCTATAAGAATCATCTCAAAATGGTGGTAACCGATCAGTCGGATATTTTATCCCAAGGCGAGATCGAGTCACCATTGCAATCAGCAGATCAACAAATACCCAGGAACCATGCAT…
PgbZIP44_22	2357	ATTAATAGAGATAGAAGGGCAAGTCGGGCCCCTTCCTTCAAATCACCCTCTCATCTTTTTCTATCTCATTCATTCATACTATATATGTACAATAAGTTGATGCTGAAAGTACATACATATATACACTCTGACCTGTACTTAGCTTGTAAATTTAATGGCGGATCGGAGGTTGTGAATATATATGGCTGCCTGCCGCTGCTAGCTGTTCTTACAGCTTTTAGGTTTGCATTTTGAGTTGCAGGTTAAGTTAGGAGATCTGATCATCATATCGAAGGTACTATCTGTCACCAACTTTAGCCAAAAGTCGAATCACTTTTCAGGAAGAGACTCCGATCTCAAAATGGTGGTAACAGATCAGTCAGATATTCTATCCCAAGGTGAGGTCGAATCACCATTACA…
PgbZIP45_02	1360	GGCATAGCAAACGAGTTTAAACATTTAAATAAAACCATTAATACAAGAATCCCGCCTTCCCCAGCAAAGGAATTTAACCAATAAAAAGAATTAAGTAGTTTGTGAATTACAAGAATAGCTTGATGCAACTCTCCATCTCCTCCGAACAACATTTCCAACAATACAACAACACTTTCTAAAGAAACAATTCTTGAATTAAATTAAATAAACAGAAAGGGGGCAAAAAATCATAACAATTAACAACACTGACAATGAATATCACAATCTTGTCAAACCACTGAAAACCTAAGACCCCAATAATCATATGAGACCCAAAAAAAATATTGTGAACCAGTCTTTGTGCTTCTGGATGCTAACAAGGTGTCAGTCTATGAACAATTCAACTAACAGGGTCAAGCA…
PgbZIP45_17	1364	GGCATAGCAAACGAGTTTAAACATTTAAATAAAACCATTAATACAAGAATCCCGCCTTCCCCAGCAAAGGAATTTAACCAATAAAAAGAATTAAGTAGTTTGTGAATTACAAGAATAGCTTGATGCAACTCTCCATCTCCTCCGAACAACATTTCCAACAATACAACAACACTTTCTAAAGAAACAATTCTTGAATTAAATTAAATAAACAGAAAGGGGGCAAAAAATCATAACAATTAACAACACTGACAATGAATATCACAATCTTGTCAAACCACTGAAAACCTAAGACCCCAATAATCATATGAGACCCAAAAAAAATATTGTGAACCAGTCTTTGTGCTTCTGGATGCTAACAAGGTGTCAGTCTATGAACAATTCAACTAACAGGGTCAAGCA…
PgbZIP46_1	1503	AAACAAACCCATTGATTTATGCAATTCAGTACCCAGCTCCAGGCTACTCTTTTCCATTTATAGTAAAACTCCATGAAGTCTAATTTCCCAGTTTTCACTTCTCTCTCCTCTTTCTCTCCCTAGAAAAAAAATTATTATAGTATCTAATAATTTCTTAAAACAGAGCAAACCTACAACAATCAACTACCAAAACCCTCCTTATCACTCTTATTTTTAGAGAGAGAATTACATTACTTTAGCTGATATAGTGAGATTGAGGAGAGAGAAAGAGTGATTGGAACCAGCCAGTCCTAGAAATCCGCCGGAGAACGATATACATGGCGTCGGCGAAGCTTATGGCTTCTTCGACTTCACGAAATGCGGATCTTAAGCGAAAATCATCTTCTTCTTCCTCTACTA…
PgbZIP46_2	1694	CCCATTCCCAATTTCATTTCTATCTCTAAGAAAAAAGAAGAGAAAAGTACTAATCCATTCCATCCCCAAATCCTCACTCTGAATCCGTACAGAACAAACAAAAAAACACAGAATTATTAGCTGATAAAGTTGGGAGTGATGATAAAAGAGAAAGAGTAATCCGAACCGACAAACCTGCCGGAGAAAAAGGTTATATGGCGTCGGCGAAGCTTATGGTTTCTTCGATTTTGCGAAATTCGGATCTTAAACGAAAATCTTCTTCTTCTTCAGCTAAATCTTCAATTTCCGATCTCCAAATTCATCGACAAAACAGCATCAACCAAGACAGCACTACTTTAGGCCTCTCAATGACCGTCAACGGAATCTTGCGGAACGTGTACTCAGACGACAATCGAGCAT…
PgbZIP46_3	585	TGGAGTGGAGGAGATTGGAGGAGGGAGAGGGAAGAGAAGAGCGCTTTTGGAGCCCTTGGATAAGGCAACGCAGCAAAGGCAGAGGAGGATGATCAAGAATAGGGAATCAGCTGCAAGGTCCAGGGAAAGAAAGCAAGCTTATCAAGTTGAATTAGAAGCAATGGCTGTGAAATTGGAGGAGGAGAATGAACTGCTGTTGAAAGAAAAGGCACAGCGAACTAAGGAAAGGTTGAAGCAGCTCATGGAGAAAGTTGTCCCTGTCGTGGAGAAGCAAAGACCACAACGTGTTCTTCGGAGGGTTCGCTCGACTCACTGGTAGTTATATCTTTATGCAAGTCTTATGAGATGGTAATCAAATTCCTTCTCGTCAAAGGAAAACAGTAAAAACAACATACACCA…
PgbZIP46_6	1820	AAACAAACCCATTGATTTATGCAATTCAGTACCCAGCTCCAGGCTACTCTTTTCCATTTATAGTAAAACTCCATGAAGTCTAATTTCCCAGTTTTCACTTCTCTCTCCTCTTTCTCTCCCTAGAAAAAAAATTATTATAGTATCTAATAATTTCTTAAAACAGAGCAAACCTACAACAATCAACTACCAAAACCCTCCTTATCACTCTTATTTTTAGAGAGAGAATTACATTACTTTAGCTGATATAGTGAGATTGAGGAGAGAGAAAGAGTGATTGGAACCAGCCAGTCCTAGAAATCCGCCGGAGAACGATATACATGGCGTCGGCGAAGCTTATGGCTTCTTCGACTTCACGAAATGCGGATCTTAAGCGAAAATCATCTTCTTCTTCCTCTACTA…
PgbZIP46_7	1377	CCCATTCCCAATTTCATTTCTATCTCTAAGAAAAAAGAAGAGAAAAGTACTAATCCATTCCATCCCCAAATCCTCACTCTGAATCCGTACAGAACAAACAAAAAAACACAGAATTATTAGCTGATAAAGTTGGGAGTGATGATAAAAGAGAAAGAGTAATCCGAACCGACAAACCTGCCGGAGAAAAAGGTTATATGGCGTCGGCGAAGCTTATGGTTTCTTCGATTTTGCGAAATTCGGATCTTAAACGAAAATCTTCTTCTTCTTCAGCTAAATCTTCAATTTCCGATCTCCAAATTCATCGACAAAACAGCATCAACCAAGACAGCACTACTTTAGGCCTCTCAATGACCGTCAACGGAATCTTGCGGAACGTGTACTCAGACGACAATCGAGCAT…
PgbZIP47_01	2012	GAGAGAGAGAGAGAGAGAGAGTTTTGTTTTTTTATACATGTGTTGAACTGGAGACCGCTTTATCAGAAAAGAATAGGCTTAGAGATGAGAAGAGAAGAAATTCTACAAAAAAATTGTCTTTTGCTTCTTTAGCATTCAATTCTCTCACCAAAAAACTTTGTTCAGTTCTGCAACAAACTCTGTCTATATTCATCTATTTCTTCCTATTAATGGTGGTTATCAGCTGCAAATTAATACCATGATCCGGAGTTATTATTTTTATTTTGTGAAGAAAAAAGATAATAAAGCAGGGCAAGAAACAGCTGGAGCTCCTTTCATGGCTTTTTCCAATAAAGCCAACATGCACCAAAGTACTCAACTAGCCCTAGATCAACAACACCAAGTACTTCCAGATCATCA…
PgbZIP47_02	1879	GAGAGAGAGAGAGAGAGAGAGTTTTGTTTTTTTATACATGTGTTGAACTGGAGACCGCTTTATCAGAAAAGAATAGGCTTAGAGATGAGAAGAGAAGAAATTCTACAAAAAAATTGTCTTTTGCTTCTTTAGCATTCAATTCTCTCACCAAAAAACTTTGTTCAGTTCTGCAACAAACTCTGTCTATATTCATCTATTTCTTCCTATTAATGGTGGTTATCAGCTGCAAATTAATACCATGATCCGGAGTTATTATTTTTATTTTGTGAAGAAAAAAGATAATAAAGCAGGGCAAGAAACAGCTGGAGCTCCTTTCATGGCTTTTTCCAATAAAGCCAACATGCACCAAAGTACTCAACTAGCCCTAGATCAACAACACCAAGTACTTCCAGATCATCA…
PgbZIP47_03	1300	TCCAAGAGATCATCTGAGCCGTCCATGGACTTGTCTAATAACCCAAAAAATGAAACTAATGTTGTTATTCCTGCTCCTCCTCCTCCTGCTGACGGGGCTCCACCGGCCAAAGCTATCAAGCGTGAAGGAAATGGCCAAAAGGGTCTAACATCAAGTTCTGAGCATGACCGACCCAAAACACCAGACCCTAAGACACTGAGGAGACTTGCTCAGAATAGAGAGGCAGCTAGGAAAAGCAGGCTTAGAAAAAAGGCTTATGTTCAGCAGCTAGAGTCAAGTAGGATCAAGCTTACTCAGTTGGAACAAGAACTCCAAAGAGCTAGAGTTCAAGGAGCTAATATTATAGGTGGAGGTGCTCTTTTAGGAGCAGAACAACAAGGACTCCCCCTTGGTATGGGA…
PgbZIP47_04	1934	GAGAGAGAGAGAGAGAGAGAGTTTTGTTTTTTTATACATGTGTTGAACTGGAGACCGCTTTATCAGAAAAGAATAGGCTTAGAGATGAGAAGAGAAGAAATTCTACAAAAAAATTGTCTTTTGCTTCTTTAGCATTCAATTCTCTCACCAAAAAACTTTGTTCAGTTCTGCAACAAACTCTGTCTATATTCATCTATTTCTTCCTATTAATGGGCAAGAAACAGCTGGAGCTCCTTTCATGGCTTTTTCCAATAAAGCCAACATGCACCAAAGTACTCAACTAGCCCTAGATCAACAACACCAAGTACTTCCAGATCATCATCATCAGCAGTATCATCATCATCATCAGATGTCTTATGGGATGATGATGCAACCAATTAATATATCATCATCAACAAC…
PgbZIP47_05	1167	TCCAAGAGATCATCTGAGCCGTCCATGGACTTGTCTAATAACCCAAAAAATGAAACTAATGTTGTTATTCCTGCTCCTCCTCCTCCTGCTGACGGGGCTCCACCGGCCAAAGCTATCAAGCGTGAAGGAAATGGCCAAAAGGGTCTAACATCAAGTTCTGAGCATGACCGACCCAAAACACCAGACCCTAAGACACTGAGGAGACTTGCTCAGAATAGAGAGGCAGCTAGGAAAAGCAGGCTTAGAAAAAAGGCTTATGTTCAGCAGCTAGAGTCAAGTAGGATCAAGCTTACTCAGTTGGAACAAGAACTCCAAAGAGCTAGAGTTCAAGGAGCTAATATTATAGGTGGAGGTGCTCTTTTAGGAGCAGAACAACAAGGACTCCCCCTTGGTATGGGA…
PgbZIP47_06	1970	GAGAGAGAGAGAGAGAGAGAGTTTTGTTTTTTTATACATGTGTTGAACTGGAGACCGCTTTATCAGAAAAGAATAGGCTTAGAGATGAGAAGAGAAGAAATTCTACAAAAAAATTGTCTTTTGCTTCTTTAGCATTCAATTCTCTCACCAAAAAACTTTGTTCAGTTCTGCAACAAACTCTGTCTATATTCATCTATTTCTTCCTATTAATGGTGGTTATCAGCTGCAAATTAATACCATGATCCGGAGGCAAGAAACAGCTGGAGCTCCTTTCATGGCTTTTTCCAATAAAGCCAACATGCACCAAAGTACTCAACTAGCCCTAGATCCACAACACCAAGTGCCTCCAGATCATCATCATCAGCCGCAGTATCATCATCATCATCAGATGTCTTATGG…
PgbZIP47_07	2012	GAGAGAGAGAGAGAGAGAGAGTTTTGTTTTTTTATACATGTGTTGAACTGGAGACCGCTTTATCAGAAAAGAATAGGCTTAGAGATGAGAAGAGAAGAAATTCTACAAAAAAATTGTCTTTTGCTTCTTTAGCATTCAATTCTCTCACCAAAAAACTTTGTTCAGTTCTGCAACAAACTCTGTCTATATTCATCTATTTCTTCCTATTAATGGTGGTTATCAGCTGCAAATTAATACCATGATCCGGAGTTATTATTTTTATTATTTATTTATTTTTATTATGTGAAGAAAAAAGATATATACCTCTGCTCCTTTTCAGTTTCATTACAATTAAGACTAGTACTAATATATATATACATACAGTCTCTCTTATGGGTTTTTCCAGAGCTGTTCTTCAAT…
PgbZIP47_08	1954	GAGAAAGTGAGAAAGAGAGAAATCAAAATGAAAGATGAGAAGGGGGGAGGTGTAAAAGAGTTTTGTCTTTTGGTACTTTAGCATTCAATTCTTTCAGTCTCAATTTTATCTCTAATTTGTTCAAATCTGCAACCGACTGATCCATATACCCATCCATCTAGATCATTCATCCATATGTATTTAATGATGGTGGTGATTATCAGCTAGCTAGCTAGAAAAACACCATGAATATTTATCCATCATTATATATAACTAGTACTCCTTATATAATCGTGTCAACAAAAAAGATAAAGTAGATACCCAGCTTGATCAGTAATATATTCTCTCTCTTATGGGTTTTGCAAGAGGAGCTACTGTTCTTCAATCTTCTTCTCTGGAACACGAAAACAAGCTTTTTTT…
PgbZIP47_09	2145	GAGAGAGAGAGAGAGAGAGAGTTTTGTTTTTTTATACATGTGTTGAACTGGAGACCGCTTTATCAGAAAAGAATAGGCTTAGAGATGAGAAGAGAAGAAATTCTACAAAAAAATTGTCTTTTGCTTCTTTAGCATTCAATTCTCTCACCAAAAAACTTTGTTCAGTTCTGCAACAAACTCTGTCTATATTCATCTATTTCTTCCTATTAATGGTGGTTATCAGCTGCAAATTAATACCATGATCCGGAGTTATTATTTTTATTATTTATTTATTTTTATTATGTGAAGAAAAAAGATATATACCTCTGCTCCTTTTCAGTTTCATTACAATTAAGACTAGTACTAATATATATATACATACAGTCTCTCTTATGGGTTTTTCCAGAGCTGTTCTTCAAT…
PgbZIP47_10	1878	AAAAAAGATAATAAAGATATATACCTCTGGTCCATTTCAGTTTCATTACAATTAATATTAGTACTAGTACTAGTACTAGTATATATATACATATAGTCTCTCTTATGGGTTTTTCCAGAGCTGTTCTTCAATCTTCATCTTCTTCTTCTTCACCAGGGCAAGAAACAGCTGGAGCTCCTTTCATGGCTTTTTCCAATAAAGCCAACATGCACCAAAGTACTCAACTAGCCCTAGATCAACAACACCAAGTACTTCCAGATCATCATCATCAGCAGTATCATCATCATCATCAGATGTCTTATGGGATGATGATGCAACCAATTAATATATCATCATCAACAACGTCCCTTAATCCTTCAGTCAATTTCATGAGCAAAGATGGTGGAGGTGGAGCTTATG…
PgbZIP47_11	1801	GAGAGAGAGAGAGAGAGAGAGTTTTGTTTTTTTATACATGTGTTGAACTGGAGACCGCTTTATCAGAAAAGAATAGGCTTAGAGATGAGAAGAGAAGAAATTCTACAAAAAAATTGTCTTTTGCTTCTTTAGCATTCAATTCTCTCACCAAAAAACTTTGTTCAGTTCTGCAACAAACTCTGTCTATATTCATCTATTTCTTCCTATTAATGGGCAAGAAACAGCTGGAGCTCCTTTCATGGCTTTTTCCAATAAAGCCAACATGCACCAAAGTACTCAACTAGCCCTAGATCAACAACACCAAGTACTTCCAGATCATCATCATCAGCAGTATCATCATCATCATCAGATGTCTTATGGGATGATGATGCAACCAATTAATATATCATCATCAACAAC…
PgbZIP47_12	2087	GAGAAAGTGAGAAAGAGAGAAATCAAAATGAAAGATGAGAAGGGGGGAGGTGTAAAAGAGTTTTGTCTTTTGGTACTTTAGCATTCAATTCTTTCAGTCTCAATTTTATCTCTAATTTGTTCAAATCTGCAACCGACTGATCCATATACCCATCCATCTAGATCATTCATCCATATGTATTTAATGATGGTGGTGATTATCAGCTAGCTAGCTAGAAAAACACCATGAATATTTATCCATCATTATATATAACTAGTACTCCTTATATAATCGTGTCAACAAAAAAGATAAAGTAGATACCCAGCTTGATCAGTAATATATTCTCTCTCTTATGGGTTTTGCAAGAGGAGCTACTGTTCTTCAATCTTCTTCTCTGGAACACGAAAACAAGCTTTTTTT…
PgbZIP47_13	1837	GAGAGAGAGAGAGAGAGAGAGTTTTGTTTTTTTATACATGTGTTGAACTGGAGACCGCTTTATCAGAAAAGAATAGGCTTAGAGATGAGAAGAGAAGAAATTCTACAAAAAAATTGTCTTTTGCTTCTTTAGCATTCAATTCTCTCACCAAAAAACTTTGTTCAGTTCTGCAACAAACTCTGTCTATATTCATCTATTTCTTCCTATTAATGGTGGTTATCAGCTGCAAATTAATACCATGATCCGGAGGCAAGAAACAGCTGGAGCTCCTTTCATGGCTTTTTCCAATAAAGCCAACATGCACCAAAGTACTCAACTAGCCCTAGATCCACAACACCAAGTGCCTCCAGATCATCATCATCAGCCGCAGTATCATCATCATCATCAGATGTCTTATGG…
PgbZIP47_14	1745	AAAAAAGATAATAAAGATATATACCTCTGGTCCATTTCAGTTTCATTACAATTAATATTAGTACTAGTACTAGTACTAGTATATATATACATATAGTCTCTCTTATGGGTTTTTCCAGAGCTGTTCTTCAATCTTCATCTTCTTCTTCTTCACCAGGGCAAGAAACAGCTGGAGCTCCTTTCATGGCTTTTTCCAATAAAGCCAACATGCACCAAAGTACTCAACTAGCCCTAGATCAACAACACCAAGTACTTCCAGATCATCATCATCAGCAGTATCATCATCATCATCAGATGTCTTATGGGATGATGATGCAACCAATTAATATATCATCATCAACAACGTCCCTTAATCCTTCAGTCAATTTCATGAGCAAAGATGGTGGAGGTGGAGCTTATG…
PgbZIP48_2	1506	GATCTGAGAATTGAGATCTCGATTCCGCACTCCTCAGCCCTCACTCCTCAGCCTCTTGCAGTCTTGCCTCTCGACTCTCGAGTCTCCACTACTCAACAGTCTCAATCTCCGGTGCGGCGTTCACCTCTCCCCGTCTCAATCTCCGACGTCTTCCTCCAAGGAGCTGTCGCACCAGAATCTTCCCCTCCTTCCTCATCGAAGCCTGTCGACGTCGTTGAGATCAAGAGCTGCACTACGGCGTCGTTTGCTGCTGGTCCTGCCCCCAATGTTCCCATCGATTCGTACGAGTACCAAGCTTTCCTCAAGAGTCGCCTCAATTTGGCTTGTGCTGCTGTTTGTAATTTGACTCGGGCATCTAGTGCGAAACCTCAAGATTCTGCTGCTCTTCCTGACAATGGA…
PgbZIP48_3	1566	TTTAGAGAGAGAAAGTCTAGAGAGGGAAAGATGGATAGGGTGTTTTCAGTGGACGACATTGCCGACCACTTTTGGTCGCCGCCGCCGGTGACTCAGCCGGCAGCTGAGGAAGAATCATCGGCCTCATCCGTATCGAAGATGATGAACCGCAGCGCCTCTGAGTGGGCGTTCCAGCGGTTCCTCCAGGAGGCGTCCGCATTGGATTCCTCCCCTCCTTCTTCCTCGTCTAAGCCTGTCACCGCCGCCGGCAACGACGTCGTTGAGATCAAGAATAATTGTAATCCACTGGGGAGCTCAAGTACGGCGTCGTTTGCTGCAGGTCCTCCCAATGTTCCCATCGATTCAGAAGACTACCAAGCTTACCTCAAGAGTCGGCTCGATTTGGCTTGTGCTGCTGTT…
PgbZIP49_1	1736	CTACATTGCATACAATTAGGTATATGATGTAGTAAATTGCAAGCAGTCTAAGTGACATAGGGCTTTCGAGTCCAAGGTTTTGCCATACCCTCAAATTTTTCATTTTTTCCATCACTTCATTCCTAATTTCCCACCACAAAAGTACCCTTAACCAATTGCAGAGATGATGAACATCCTTGGAAACTATACAATAAGACCAAATCTGCCATGTAAAGAACTTCAAGCAAAGCAAATGAATGCCCCTTATTGGTTAGTTAAGTAAACAACAAGTAATGTGTGGAGAACCCTAGGATTTACAGGGGTAAAAAACTGCAACTTCCCCCATTATTACTTTTGTGGTGATCTTGTGAGATTGATGTGAAAATAAAACACAGTTGAGACAATAGAACTATGAATGCC…
PgbZIP49_2	768	GCCATAAGAAGTAATTCTTTCCTGCTTCCGCTCCCTTGACCTGGCGGCAGACTCTCTAATCTTAATCATCCTTCTTTGTTTCTGCTGTGTTGCCTTATCCACCGGCGCTTCCTCCACCGCCCTCCTCTTCCCTCTCCCACCGCCTCCACTGCCTCCGACAGCTACAATTCTTCCATCAATTCCATTCCCAAATCCCACGGCCTCCACATCAAACCCCTGTGCCGGCGCCTGAAACGGCATCACGGCACCATTCATCATAGAATCCACCGGAAACCCCTGCGGGCCAGCCCCGCCGGGAAGCCTCACATCCTCCTCTCTGACAGCTCCGGCCTTGGTCAAAAAATCCTCTAGAGTCATATGCGGCTCACTGCTGCTCCCTACGGTTCCACTCACGATCTC…
PgbZIP50	1242	GCTTGCTCAAAATCGTGAAGCTGCAAGAAAGAGCCGGTTAAGGAAAAAGGCTTATGTCCAACAGCTTGAGAGCAGTAGAATGAAGCTGACCCAACTTGAACAGGAGCTTCAACGAGCTAGGCAGCAGGGCATATTCATTTCAAGTTCAGGAGATCAATCTCAATCAATGAGTGGAAATGGAGCCTTGGCATTTGATGTGGAATATGCGCGCTGGCTGGAAGAGCACAATAGGCGAGTCAATGAGCTGAGAGGAGCTGTTAACTCCCATGCGGGTGATGCTGAACTTCGCATCATTGTGGACGGAGTCTTGGCACACTATGATGACATTTTCAGGATAAAAGGTGATGCTGCTAAGGCTGATGTCTTCCATATTTTGTCAGGAATGTGGAAAACACCTGC…
PgbZIP51_01	2162	ATTACCACTACATCGATCATTGGCCTACTGCTTAATAAACCACCAAAATCAGAAAATGAAAGGTTTTTTATTTATTGGTTTCTGATTTTGAATTTGCTTTTAGATTCAGATCGGGGTATATAAACTCTCTCCTGTGGCATCTGATTATTGTTTTAACTCCCAAAGTCAGAATCGAATTGTATGTATCTACTTGGATTTTTCTTCCAATTTGTCCCCAATTTTCAATTTAGGGCTTTTCTGTTCAGTAATAAAATAAAGATATAACAAATATATTCGTATAGTTATTCCTTCTGGAGAAAGGAGAATAGAATGTGGACATATGTTTCCTATGTCTCTTATATACCGTAAGATACACTTCTTTGTCTATCAGAGACAGACAGAGAGAGATTGAGCTCAGGT…
PgbZIP51_03	2794	TTTAGAAATAGTGTTTAGAGAGTGAGTGGCTTATCCTTTACTTCTATTATTATATGAGAACGAATTTGGTAATAGTGAATGTTAATATTCCTCTCACCAATCAAGAAAACAGATAAATAGCTAAATCACCCTAAAATTCAACCCACCCCACCCTCGCTCCGAAAACAAAACCCAAAAAAAGAAAGAAAGAAAGACACCCCCTCTGACTTGGACAGAAGTATGAAAAAAGGAAGGTGCAAGAAGTAGGGAAACATTTAGTTTATATGGCACTTGATGAGACTCCCTACGTGAAGAAAGCCATATACTCACTCAGGGACGAAGCCACGTTGGGGCTGGAGGGGCCATGACTATTGTGAAGATAAACATTAGCTAATGACTATTGGGCTAAATTCATTAGAA…
PgbZIP51_05	2551	TCAGTACTTTCCAGGGACGGAGCTAAGTTAGGGTTGGAGGGGGCTATGCCCCCCTTCCCAAAGATTTTTTGGACCAGGCAATAGAATACCAAGTGGGCTAATGACTATTGTGCAGATAAACATTAGCTAATGACTATTGGGCTAAATTCATTAGAATACCAAGTGGGCATTACAAAAAATAGAATACTCTAAAATTTTAATGTTCTAATCAGACGGGTTGTTACTTAGTATAATAGTATTGACTAATGACTATTGTGAACATAATTCCAGAAGTAGATATTTTCCCATTTTCCCATTTAGTATAATAGATGGATTTCGTGATTTGAAAGAACGTCGGGTGCAATTCTGACGAAGCTTTGATATGTTCTAAGACTTTTTTTTTGCTATGTTTTGTTGTCT…
PgbZIP51_07	2267	TCAGTACTTTCCAGGGACGGAGCTAAGTTAGGGTTGGAGGGGGCTATGCCCCCCTTCCCAAAGATTTTTTGGACCAGGCAATAGAATACCAAGTGGGCTAATGACTATTGTGCAGATAAACATTAGCTAATGACTATTGGGCTAAATTCATTAGAATACCAAGTGGGCATTACAAAAAATAGAATACTCTAAAATTTTAATGTTCTAATCAGACGGGTTGTTACTTAGTATAATAGTATTGACTAATGACTATTGTGAACATAATTCCAGAAGTAGATATTTTCCCATTTTCCCATTTAGTATAATAGATGGATTTCGTGATTTGAAAGAACGTCGGGTGCAATTCTGACGAAGCTTTGATATGTTCTAAGACTTTTTTTTTGCTATGTTTTGTTGTCT…
PgbZIP51_09	1878	ATTACCACTACATCGATCATTGGCCTACTGCTTAATAAACCACCAAAATCAGAAAATGAAAGGTTTTTTATTTATTGGTTTCTGATTTTGAATTTGCTTTTAGATTCAGATCGGGGTATATAAACTCTCTCCTGTGGCATCTGATTATTGTTTTAACTCCCAAAGTCAGAATCGAATTGTATGTATCTACTTGGATTTTTCTTCCAATTTGTCCCCAATTTTCAATTTAGGGCTTTTCTGTTCAGTAATAAAATAAAGATATAACAAATATATTCGTATAGTTATTCCTTCTGGAGAAAGGAGAATAGAATGTGGACATATGTTTCCTATGTCTCTTATATACCGTAAGATACACTTCTTTGTCTATCAGAGACAGACAGAGAGAGATTGAGCTCAGGT…
PgbZIP51_11	2510	TTTAGAAATAGTGTTTAGAGAGTGAGTGGCTTATCCTTTACTTCTATTATTATATGAGAACGAATTTGGTAATAGTGAATGTTAATATTCCTCTCACCAATCAAGAAAACAGATAAATAGCTAAATCACCCTAAAATTCAACCCACCCCACCCTCGCTCCGAAAACAAAACCCAAAAAAAGAAAGAAAGAAAGACACCCCCTCTGACTTGGACAGAAGTATGAAAAAAGGAAGGTGCAAGAAGTAGGGAAACATTTAGTTTATATGGCACTTGATGAGACTCCCTACGTGAAGAAAGCCATATACTCACTCAGGGACGAAGCCACGTTGGGGCTGGAGGGGCCATGACTATTGTGAAGATAAACATTAGCTAATGACTATTGGGCTAAATTCATTAGAA…
PgbZIP51_12	971	GCAGCAGCAGCAACAACAACAGCAACAGAATATGCTAACTGTTTTTATGCCAGGCCAGCCAGTTCAACAATCTCTTCCTATTAGTGCAAATCCAATTATGGATGCTTACCCCGAAACCCAAATGACTATACCTTCCCCATTAATGGGGACCCTTTCAGATACACCAACACCTGGGAGGAAAAGAATTGTAACCGGAGAGGTGGTTGAGAAAACTGTTGAAAGGAGGCAGAAGAGGATGATCAAGAATAGGGAATCTGCTGCTCGGTCACGAGCAAGAAAGCAGGCATACACTCACGAGCTGGAAAATAAGGTTTCACGTCTAGAGGAGGAGAATGAAAGGCTTAAGAGACACAAGGAGGTGGAGAAGGTGTTGCCATGTGTACCACCTCCTGAGCCAAA…
PgbZIP52	2633	CACACCAACAATATCAATCTTAAAATCTTTAATTCACCAACACTTGAGTTATATCCGAAATAATATGTATTAATATAATCATTTGGTTACTTACGGGCTAATTTTTGGAAGAACAGAAGCAATTGAAGATTAGAAGCAGGAATATTAACTTGCTCAAATAAATAAGGACAAACTGAGAGAAAGTCTGAGATTAACCCCCCTCCAATATCTTAACAAAACATGTCCAATTACCATAAATCCAATATAATTTAATAGGGCATAAATAAATTCTATAAATCTTAAGGATTGTGTATGACTTAAATTTGGATGAACATGCGACACAGCTGACTGCAGATACCGCACCTTAATGTGTCCTGTTGTAGATGCAAAAGCAAAACTAATGAATGAATGCAATGCTTA…
PgbZIP53_01	2983	CTCCTCGATATCATGAATAGTAAGTGGGTCTCACCTGACTCATATAAAAATATCATTTTAAAATATGAGATATGGTCTAAATATGTCAAAATTGCTTAAAGATGGAGAACTTATGTGCTGTCCAGTCAAACCAAACAACTGGATTACTGTAACCTGCACATAATACCAATATGAAATACTTGAGCAGAGAGCTTAATATATAATTTCATTATATAATCATTAATTCAATATATATAGTAGCTCTTAGACATACATACATAATTAGAAACTAAAAAGAAAAACAGCCCCCATATACAAGAACCCTAGCTATGATGATCTTATCATATCCCTCTTGTAGCTTCTTATTACCAGCCATACATACATAAATCTAGACCCCATATTTATAGAAATCTAATAAAG…
PgbZIP53_02	980	ATTAGTACTGAAACATATCAGCAGAAGCCATTAAGGGTTGTTGATTAAGATACATCATGTTCCAAGGATTGTTCATCAGACTTTCAGGTCCTGTCCCATAAAAATTGTCATAACTAATGGTGGTGGTGTTCATGTAATTCAGGATATCATTGAGGGACTGAAGCCTTTGGCTTAGCTCATCCATTTGAGCCCTCAAAACTGAATTTTCAGCCTCAAGATTTAGGTAGTGCTGTATGGTGATGTTGGTGCTTGTGAGGATCTGGTTGTTTTCTTTCCTGAGGTGAGCCGCTTGGGCCATCAGTTCATCAAGATGCTTCTGTTTGCGCATCCTGGATCGCCTAGCCGATTCGCGATTTGATTGCATTCTCTTTCTCTTCCTTTGATCCATCACAACCTGCA…
PgbZIP53_03	845	TTTTTTTTTTTAAAGTAAATAATATAGTGATAATCATTATTTAACCAGAGAGAACAATTACACTAGAGTAGCTCTTGAACAACCACAATCAAAAACCAACCCCATAATCATATCATATCCCTCTTCTACTTATTATTACTTGCCAACCTTCATACTGATATATGCTTAATTTCTTATATCTAGAATCCCACTAATAAATTACTCTCTTCTTCTCTAGAAATCCCTTGGAGATCAGTACTGCAACATGTCTGCAGAAGCCATAATAGGCTGCTGGTTTGCATAAAGATGATAATTCATAGGATTATTCATGTTCATGTTCATGTTGAACATGAAAAAATCAGCAGCAGGCTCAGTAAAAACATTGTAAGTAGGCTCCTCCTCTGTCCCAAAATTAGTGCC…
PgbZIP53_04	1018	CTCCTCGATATCATGAATAGTAAGTGGGTCTCACCTGACTCATATAAAAATATCATTTTAAAATATGAGATATGGTCTAAATATGTCAAAATTGCTTAAAGATGGAGAACTTATGTGCTGTCCAGTCAAACCAAACAACTGGATTACTGTAACCTGCACATAATACCAATATGAAATACTTGAGCAGAGAGCTTAATATATAATTTCATTATATAATCATTAATTCAATATATATAGTAGCTCTTAGACATACATACATAATTAGAAACTAAAAAGAAAAACAGCCCCCATATACAAGAACCCTAGCTATGATGATCTTATCATATCCCTCTTGTAGCTTCTTATTACCAGCCATACATACATAAATCTAGACCCCATATTTATAGAAATCTAATAAAG…
PgbZIP53_05	1063	ATTAGTACTGAAACATATCAGCAGAAGCCATTAAGGGTTGTTGATTAAGATACATCATGTTCCAAGGATTGTTCATCAGACTTTCAGGTCCTGTCCCATAAAAATTGTCATAACTAATGGTGGTGGTGTTCATGTAATTCAGGATATCATTGAGAGACTGTAGTCTTTGGCTTAGCTCATCCATTTGGACCCTCAAAATAGAATTTTCAGCCTTAAGATTTAGGTAGTGCTGCGTGGTGATGTTTGTGTTTGTGAGGATGTGGTTGTTTTCTTTCCTCAGCTGACCCATTTGGACCAGCAGTTCATCAAGATGCTTCTGTTTTCTTATTCGGGATCGCCTTGCCGATTCCCGATTCGATTGCATTCTCTTTCTCTTCCTCTTCTCCATCAAATCCCCCC…
PgbZIP53_06	1261	TTTTTTTTTTTAAAGTAAATAATATAGTGATAATCATTATTTAACCAGAGAGAACAATTACACTAGAGTAGCTCTTGAACAACCACAATCAAAAACCAACCCCATAATCATATCATATCCCTCTTCTACTTATTATTACTTGCCAACCTTCATACTGATATATGCTTAATTTCTTATATCTAGAATCCCACTAATAAATTACTCTCTTCTTCTCTAGAAATCCCTTGGAGATCAGTACTGCAACATGTCTGCAGAAGCCATAATAGGCTGCTGGTTTGCATAAAGATGATAATTCATAGGATTATTCATGTTCATGTTCATGTTGAACATGAAAAAATCAGCAGCAGGCTCAGTAAAAACATTGTAAGTAGGCTCCTCCTCTGTCCCAAAATTAGTGCC…
PgbZIP53_07	1478	TCAAATCAAACAACTCATGAATGCAGGTAATTCTTAATTTTCACATACCAATTTAAATATCAATCAAGTGGGGATCAAATCAAACAACTCATGAATGATAGAGAGAGCAACCATTACACCAGATATTATTATATATGAAACATACAAAATTATTATATAACCAGGGAGATCACTTGCATCTATAACCATCCATTCCAATACTAATGGTAATAATCCCGACCCTAGCTAGCTAAACCAATCCCCACCAATACCCTTTTTGACTGATTAAAGTATCCTTAAAAAGAGCTTCTCAAACTCTTATTTCTTAACCTTAATAGAGAACCAATCAACTTAATAATTATAAAAGACAACCACCACTATTTTAATATCCCAGGCCATCCACTCATTGAAAAACACAGC…
PgbZIP53_08	2810	TTTTTTTTTTTAAAGTAAATAATATAGTGATAATCATTATTTAACCAGAGAGAACAATTACACTAGAGTAGCTCTTGAACAACCACAATCAAAAACCAACCCCATAATCATATCATATCCCTCTTCTACTTATTATTACTTGCCAACCTTCATACTGATATATGCTTAATTTCTTATATCTAGAATCCCACTAATAAATTACTCTCTTCTTCTCTAGAAATCCCTTGGAGATCAGTACTGCAACATGTCTGCAGAAGCCATAATAGGCTGCTGGTTTGCATAAAGATGATAATTCATAGGATTATTCATGTTCATGTTCATGTTGAACATGAAAAAATCAGCAGCAGGCTCAGTAAAAACATTGTAAGTAGGCTCCTCCTCTGTCCCAAAATTAGTGCC…
PgbZIP53_12	1434	CTCCTCGATATCATGAATAGTAAGTGGGTCTCACCTGACTCATATAAAAATATCATTTTAAAATATGAGATATGGTCTAAATATGTCAAAATTGCTTAAAGATGGAGAACTTATGTGCTGTCCAGTCAAACCAAACAACTGGATTACTGTAACCTGCACATAATACCAATATGAAATACTTGAGCAGAGAGCTTAATATATAATTTCATTATATAATCATTAATTCAATATATATAGTAGCTCTTAGACATACATACATAATTAGAAACTAAAAAGAAAAACAGCCCCCATATACAAGAACCCTAGCTATGATGATCTTATCATATCCCTCTTGTAGCTTCTTATTACCAGCCATACATACATAAATCTAGACCCCATATTTATAGAAATCTAATAAAG…
PgbZIP54_01	887	TAAAACCCCGGACAACAGCATTCTCTTAGCAATTTAGTACCTGCACTCACTAGTCACTTCCCCAAACGTTTCAGTTTTCCTGACTGTTTTCAGTTAAAACCCCTAAACTCCCTACTATAGAACTATTGACCGTCTGATGCTGGACCCAAAATTCGCCGGAAAGCCCATCACCGCCTTATACTCCTCCCGGACTGACATAGACCAGATGCCGGAAACACCAAACCGGGTAGCCCACCACCGCCGGGCCCAATCCGAGACGTTCTTCCGTTTCCCGGACGACATCCTCCTGGACGACGTCGTTGCGGATTTCGACCTATCCAGCATCGACCTCCCTTCTATATCCTCCGAAACCCCGATGGCCGTCGAGTCGGACTCATCCAACGGTGCAGATAAGCCCAA…
PgbZIP54_03	1204	TAAAACCCCGGACAACAGCATTCTCTTAGCAATTTAGTACCTGCACTCACTAGTCACTTCCCCAAACGTTTCAGTTTTCCTGACTGTTTTCAGTTAAAACCCCTAAACTCCCTACTATAGAACTATTGACCGTCTGATGCTGGACCCAAAATTCGCCGGAAAGCCCATCACCGCCTTATACTCCTCCCGGACTGACATAGACCAGATGCCGGAAACACCAAACCGGGTAGCCCACCACCGCCGGGCCCAATCCGAGACGTTCTTCCGTTTCCCGGACGACATCCTCCTGGACGACGTCGTTGCGGATTTCGACCTATCCAGCATCGACCTCCCTTCTATATCCTCCGAAACCCCGATGGCCGTCGAGTCGGACTCATCCAACGGTGCAGATAAGCCCAA…
PgbZIP54_05	1017	ATCAGTCAATCCAAGAGTACAGAGAATGGAACACACCCAAAATTGTCATCTCCACATGGGTATAACTTCAGAAAATGCGAAGATAGCGCTTGGACCTGATAAATTGGCTGAGCTCTCCTTGATTGATCTCAAAAGAGCTAAAAGGATTCTCGCAAATAGACAATCTGCAGGGCGTTCAAAGGAACGAAAAATACGTTATACAAATGAGTTGGAGAGGAAAGTGCAGACTCTTCAGACAGAAGCAACCACCCTCTCTGCACAGGTCACAATGCTGCAGAGAGACACGACTGGGTTGACTATTGAGAACAAGGAACTCAAACTGCGGTTACAAGCTATGGAACGACAAGCACATCTTAGAGATGCTCTAAATGAAACACTGAGGGAAGAAGTGCAACACCT…
PgbZIP54_06	1228	TAAAACCCCGGACAACAGCATTCTCTTAGCAATTTAGTACCTGCACTCACTAGTCACTTCCCCAAACGTTTCAGTTTTCCTGACTGTTTTCAGTTAAAACCCCTAAACTCCCTACTATAGAACTATTGACCGTCTGATGCTGGACCCAAAATTCGCCGGAAAGCCCATCACCGCCTTATACTCCTCCCGGACTGACATAGACCAGATGCCGGAAACACCAAACCGGGTAGCCCACCACCGCCGGGCCCAATCCGAGACGTTCTTCCGTTTCCCGGACGACATCCTCCTGGACGACGTCGTTGCGGATTTCGACCTATCCAGCATCGACCTCCCTTCTATATCCTCCGAAACCCCGATGGCCGTCGAGTCGGACTCATCCAACGGTGCAGATAAGCCCAA…
PgbZIP54_08	1432	AATTGATGATGGACCCAAAGTTCGCCGGAAAGCCCATCACGGCCCAATACTCCTACCGTACAGACATAGATCAGATGCCGGAAACCCCCAACCGTGGTGCCCACCACCGCCGGGCCCAGTCCGAGACCTTCTTCCGTTTCCCGGACGATATCCTCCTGGACGATGCCGTTGCGGACTTTGACATCTCCAGCATCGACCTCCCTTCTCTCTCCTCCGATGCCCCCATGGCCGTAGAGTCGGACTCGTCCAACGGCGCGGATAAGCCCAACCGGTCCAAGCCGATGGGACCCACTTCCCATTTCAGGAGCCTCTCCGTCGACGCCGACTTCTTCGACGGATTGGTCATCTCCGACGCCGGCGGCGGAGATGTTGAGAGATTTGGCGGGAAGGCGGCGACGG…
PgbZIP54_09	1148	ACGGAGGATTAATCTAAGAAAACCATAACTGATAAGCCCAAAAGGTCCAGACAATTGCGGTCCAGTTCCCATTTCATGAGCCTCTCCGTCGATGCTGATTTCTTTGACGGATTGAGGATCGCCGACGGTGGCGGCGGCGGTGGAGAAGACGATGGATTTGGCGGGAATCCGGCGGTGGTGGCGGTGATGGCGATGATGATGGATAATGCAAAGAAATCGCTTGGGCCGGATAAATTAGCTGAACTCTCTTTGATTGATCCCAAAAGAGCTAAAAGGATTCTTGCAAATAGACAATCAGCAGCACGCTCTAAGGAGCAAAAAGTAAGGTATACAAGCGAGCTGGAGAGGAAAGTGCAGACTCTTCAGACAGAAGCAACCACCCTCTCTGCACAGGTCACA…
PgbZIP54_10	1049	ATCAGTCAATCCAAGAGTACAGAGAATGGAACACACCCAAAATTGTCATCTCCACATGGGTATAACTTCAGAAAATGCGAAGATAGCGCTTGGACCTGATAAATTGGCTGAGCTCTCCTTGATTGATCTCAAAAGAGCTAAAAGGATTCTTGCAAATAGACAATTTGTTATTACAGGATTCTCGCAAATAGACAATCTGCAGGGCGTTCAAAGGAACGAAAAATACGTTATACAAATGAGTTGGAGAGGAAAGTGCAGACTCTTCAGACAGAAGCAACCACCCTCTCTGCACAGGTCACAATGCTGCAGAGAGACACGACTGGGTTGACTATTGAGAACAAGGAACTCAAACTGCGGTTACAAGCTATGGAACGACAAGCACATCTTAGAGATGCTCTA…
PgbZIP54_11	1156	AACAGCAGCACCACCCAACCACTACACGAAACAGAGGAGAAACAGAGAGAGAAAGGAAAAAGACCAGAAAGTATTGACATTTCAATTGATGATGGACCCAAAGTTCGCCGGAAAGCCCATCACGGCCCAATACTCCTACCCTACAGACATAGACCAGATGCCGGAAACCCCCAACCGGGGTGCCCACCACCGCCGGGCCCAGTCCGAGACCTTCTTCCGTTTCCCGGACGATATCCTCCTGGACGATGCCGTTGCGGACTTTGACATCTCCAGCATCGACCTCCCTTCTCTCTCCTCCGATGCCCCCATGGCCGTAGAGTCGGACTCGTCCAACGGCGCGGATAAGCCCAACCGGTCCAAGCCGATGGGACCCACTTCCCATTTCAGGAGCCTCTCCGT…
PgbZIP54_12	1147	TAAAACCCCGGACAACAGCATTCTCTTAGCAATTTAGTACCTGCACTCACTAGTCACTTCCCCAAACGTTTCAGTTTTCCTGACTGTTTTCAGTTAAAACCCCTAAACTCCCTACTATAGAACTATTGACCGTCTGATGCTGGACCCAAAATTCGCCGGAAAGCCCATCACCGCCTTATACTCCTCCCGGACTGACATAGACCAGATGCCGGAAACACCAAACCGGGTAGCCCACCACCGCCGGGCCCAATCCGAGACGTTCTTCCGTTTCCCGGACGACATCCTCCTGGACGACGTCGTTGCGGATTTCGACCTATCCAGCATCGACCTCCCTTCTATATCCTCCGAAACCCCGATGGCCGTCGAGTCGGACTCATCCAACGGTGCAGATAAGCCCAA…
PgbZIP54_14	1515	AACAGCAGCACCACCCAACCACTACACGAAACAGAGGAGAAACAGAGAGAGAAAGGAAAAAGACCAGAAAGTATTGACATTTCAATTGATGATGGACCCAAAGTTCGCCGGAAAGCCCATCACGGCCCAATACTCCTACCCTACAGACATAGACCAGATGCCGGAAACCCCCAACCGGGGTGCCCACCACCGCCGGGCCCAGTCCGAGACCTTCTTCCGTTTCCCGGACGATATCCTCCTGGACGATGCCGTTGCGGACTTTGACATCTCCAGCATCGACCTCCCTTCTCTCTCCTCCGATGCCCCCATGGCCGTAGAGTCGGACTCGTCCAACGGCGCGGATAAGCCCAACCGGTCCAAGCCGATGGGACCCACTTCCCATTTCAGGAGCCTCTCCGT…
PgbZIP54_15	789	ACGGAGGATTAATCTAAGAAAACCATAACTGATAAGCCCAAAAGGTCCAGACAATTGCGGTCCAGTTCCCATTTCATGAGCCTCTCCGTCGATGCTGATTTCTTTGACGGATTGAGGATCGCCGACGGTGGCGGCGGCGGTGGAGAAGACGATGGATTTGGCGGGAATCCGGCGGTGGTGGCGGTGATGGCGATGATGATGGATAATGCAAAGAAATCGCTTGGGCCGGATAAATTAGCTGAACTCTCTTTGATTGATCCCAAAAGAGCTAAAAGGATTCTTGCAAATAGACAATCAGCAGCACGCTCTAAGGAGCAAAAAGTAAGGTATACAAGCGAGCTGGAGAGGAAAGTGCAGACTCTTCAGACAGAAGCAACCACCCTCTCTGCACAGTTCACA…
PgbZIP54_16	870	ACGGAGGATTAATCTAAGAAAACCATAACTGATAAGCCCAAAAGGTCCAGACAATTGCGGTCCAGTTCCCATTTCATGAGCCTCTCCGTCGATGCTGATTTCTTTGACGGATTGAGGATCGCCGACGGTGGCGGCGGCGGTGGAGAAGACGATGGATTTGGCGGGAATCCGGCGGTGGTGGCGGTGATGGCGATGATGATGGATAATGCAAAGAAATCGCTTGGGCCGGATAAATTAGCTGAACTCTCTTTGATTGATCCCAAAAGAGCTAAAAGGATTCTTGCAAATAGACAATCAGCAGCACGCTCTAAGGAGCAAAAAGTAAGGTATACAAGCGAGCTGGAGAGGAAAGTGCAGACTCTTCAGACAGAAGCAACCACCCTCTCTGCACAGTTCACA…
PgbZIP54_18	1285	TAAAACCCCGGACAACAGCATTCTCTTAGCAATTTAGTACCTGCACTCACTAGTCACTTCCCCAAACGTTTCAGTTTTCCTGACTGTTTTCAGTTAAAACCCCTAAACTCCCTACTATAGAACTATTGACCGTCTGATGCTGGACCCAAAATTCGCCGGAAAGCCCATCACCGCCTTATACTCCTCCCGGACTGACATAGACCAGATGCCGGAAACACCAAACCGGGTAGCCCACCACCGCCGGGCCCAATCCGAGACGTTCTTCCGTTTCCCGGACGACATCCTCCTGGACGACGTCGTTGCGGATTTCGACCTATCCAGCATCGACCTCCCTTCTATATCCTCCGAAACCCCGATGGCCGTCGAGTCGGACTCATCCAACGGTGCAGATAAGCCCAA…
PgbZIP54_19	1237	AACAGCAGCACCACCCAACCACTACACGAAACAGAGGAGAAACAGAGAGAGAAAGGAAAAAGACCAGAAAGTATTGACATTTCAATTGATGATGGACCCAAAGTTCGCCGGAAAGCCCATCACGGCCCAATACTCCTACCCTACAGACATAGACCAGATGCCGGAAACCCCCAACCGGGGTGCCCACCACCGCCGGGCCCAGTCCGAGACCTTCTTCCGTTTCCCGGACGATATCCTCCTGGACGATGCCGTTGCGGACTTTGACATCTCCAGCATCGACCTCCCTTCTCTCTCCTCCGATGCCCCCATGGCCGTAGAGTCGGACTCGTCCAACGGCGCGGATAAGCCCAACCGGTCCAAGCCGATGGGACCCACTTCCCATTTCAGGAGCCTCTCCGT…
PgbZIP54_20	1506	TAAAACCCCGGACAACAGCATTCTCTTAGCAATTTAGTACCTGCACTCACTAGTCACTTCCCCAAACGTTTCAGTTTTCCTGACTGTTTTCAGTTAAAACCCCTAAACTCCCTACTATAGAACTATTGACCGTCTGATGCTGGACCCAAAATTCGCCGGAAAGCCCATCACCGCCTTATACTCCTCCCGGACTGACATAGACCAGATGCCGGAAACACCAAACCGGGTAGCCCACCACCGCCGGGCCCAATCCGAGACGTTCTTCCGTTTCCCGGACGACATCCTCCTGGACGACGTCGTTGCGGATTTCGACCTATCCAGCATCGACCTCCCTTCTATATCCTCCGAAACCCCGATGGCCGTCGAGTCGGACTCATCCAACGGTGCAGATAAGCCCAA…
PgbZIP55_01	1053	TTCCAGTGATAGATCAAAAGAAAGACATTTGGACCAGAAGATGCTACGAAGGCTTGCTCAGAATCGTGAAGCTGCCAGAAAAAGTCGGTTGAGAAAAAAAGCTTATGTACAACAGCTAGAGAGTAGTCGGCTGAAGTTGACCCAACTTGAGCAAGAGGTCCAGCAATCCCGCCAACAGGGCGGATTGACCTCAGCTGCAGGAGATCAATCCCATGCAACAGGGGCCTTGGCATTTGATGTGGAATACGCACGATGGATGGAAGAGCAAAACAGGCAAGTAAATGAGCTAAGGACTGCAATCAATTCACATGCAAGTGACACTGAGCTTCGCACCGTTGTGAGCAATGTCGCAGCACATTTTGATGAAGTTTTCAGGCTGAAAGGCGCTGCAGCAAAGGC…
PgbZIP55_02	2220	TTCCAGTGATAGATCAAAAGAAAGACATTTGGACCAGAAGATGCTACGAAGGCTTGCTCAGAATCGTGAAGCTGCCAGAAAAAGTCGGTTGAGAAAAAAAGCTTATGTACAACAGCTAGAGAGTAGTCGGCTGAAGTTGACCCAACTTGAGCAAGAGGTCCAGCAATCCCGCCAACAGGGCGGATTGACCTCAGCTGCAGGAGATCAATCCCATGCAACAGGGGCCTTGGCATTTGATGTGGAATACGCACGATGGATGGAAGAGCAAAACAGGCAAGTAAATGAGCTAAGGACTGCAATCAATTCACATGCAAGTGACACTGAGCTTCGCACCGTTGTGAGCAATGTCGCAGCACATTTTGATGAAGTTTTCAGGCTGAAAGGCGCTGCAGCAAAGGC…
PgbZIP55_04	1300	TTCCAGTGATAGATCAAAAGAAAGACATTTGGACCAGAAGATGCTACGAAGGCTTGCTCAGAATCGTGAAGCTGCCAGAAAAAGTCGGTTGAGAAAAAAAGCTTATGTACAACAGCTAGAGAGTAGTCGGCTGAAGTTGACCCAACTTGAGCAAGAGGTCCAGCAATCCCGCCAACAGGGCGGATTGACCTCAGCTGCAGGAGATCAATCCCATGCAACAGGGGCCTTGGCATTTGATGTGGAATACGCACGATGGATGGAAGAGCAAAACAGGCAAGTAAATGAGCTAAGGACTGCAATCAATTCACATGCAAGTGACACTGAGCTTCGCACCGTTGTGAGCAATGTCGCAGCACATTTTGATGAAGTTTTCAGGCTGAAAGGCGCTGCAGCAAAGGC…
PgbZIP55_07	2205	TTCCAGTGATAGATCAAAAGAAAGACATTTGGACCAGAAGATGCTACGAAGGCTTGCTCAGAATCGTGAAGCTGCCAGAAAAAGTCGGTTGAGAAAAAAAGCTTATGTACAACAGCTAGAGAGTAGTCGGCTGAAGTTGACCCAACTTGAGCAAGAGGTCCAGCAATCCCGCCAACAGGGCGGATTGACCTCAGCTGCAGGAGATCAATCCCATGCAACAGGGGCCTTGGCATTTGATGTGGAATACGCACGATGGATGGAAGAGCAAAACAGGCAAGTAAATGAGCTAAGGACTGCAATCAATTCACATGCAAGTGACACTGAGCTTCGCACCGTTGTGAGCAATGTCGCAGCACATTTTGATGAAGTTTTCAGGCTGAAAGGCGCTGCAGCAAAGGC…
PgbZIP55_10	997	TTCCAGTGATAGATCAAAAGAAAGACATTTGGACCAGAAGATGCTACGAAGGCTTGCTCAGAATCGTGAAGCTGCCAGAAAAAGTCGGTTGAGAAAAAAAGCTTATGTACAACAGCTAGAGAGTAGTCGGCTGAAGTTGACCCAACTTGAGCAAGAGGTCCAGCAATCCCGCCAACAGGGCGGATTGACCTCAGCTGCAGGAGATCAATCCCATGCAACAGGGGCCTTGGCATTTGATGTGGAATACGCACGATGGATGGAAGAGCAAAACAGGCAAGTAAATGAGCTAAGGACTGCAATCAATTCACATGCAAGTGACACTGAGCTTCGCACCGTTGTGAGCAATGTCGCAGCACATTTTGATGAAGTTTTCAGGCTGAAAGGCGCTGCAGCAAAGGC…
PgbZIP56_01	878	GCCGACTACTCTCCAGCTGTTGCACATAGGCCTTTTTTCTCAATCGGCTTTTTCTGGCAGCTTCACGATTTTGAGCAAGCCTTCGTAGTGTCTTCTGGTCCAGAGATTTTTCTTTTGATCTATCGCTAGAATCGAAAGCGACAATTGCAGTGGACTGATCCATTTCAAACCTTTGATTTTTGTCATCTGGCTCCACATCTGTGGAGGTGTCAGTCTGCGGACTTGTATTTGATTCTCCCCAGTTCTCATGATGAGAATCAGATATAGAAACTATATTTGTTTGGGGTCCCTTTTGCAACTGTGACACCTTATAAAATGTCCCAAACTGGAACTCAGGGCCCACTGCAGAGCTAGTTATATTTGTTGGATCGAACATTGGAAGAGGGGTTGGGTATCGGA…
PgbZIP56_03	964	GCCGACTACTCTCCAGCTGTTGCACATAGGCCTTTTTTCTCAATCGGCTTTTTCTGGCAGCTTCACGATTTTGAGCAAGCCTTCGTAGTGTCTTCTGGTCCAGAGATTTTTCTTTTGATCTATCGCTAGAATCGAAAGCGACAATTGCAGTGGACTGATCCATTTCAAACCTTTGATTTTTGTCATCTGGCTCCACATCTGTGGAGGTGTCAGTCTGCGGACTTGTATTTGATTCTCCCCAGTTCTCATGATGAGAATCAGATATAGAAACTATATTTGTTTGGGGTCCCTTTTGCAACTGTGACACCTTATAAAATGTCCCAAACTGGAACTCAGGGCCCACTGCAGAGCTAGTTATATTTGTTGGATCGAACCCAGCATCTGTGCGAAATCCAAGAG…
PgbZIP56_04	555	GCCGACTACTCTCCAGCTGTTGCACATAGGCCTTTTTTCTCAATCGGCTTTTTCTGGCAGCTTCACGATTTTGAGCAAGCCTTCGTAGTGTCTTCTGGTCCAGAGATTTTTCTTTTGATCTATCGCTAGAATCGAAAGCGACAATTGCAGTGGACTGATCCATTTCAAACCTTTGATTTTTGTCATCTGGCTCCACATCTGTGGAGGTGTCAGTCTGCGGACTTGTATTTGATTCTCCCCAGTTCTCATGATGAGAATCAGATATAGAAACTATATTTGTTTGGGGTCCCTTTTGCAACTGTGACACCTTATAAAATGTCCCAAACTGGAACTCAGGGCCCACTGCAGAGCTAGTTATATTTGTTGGATCGAACATTGGAAGAGGGGTTGGGTATCGGA…
PgbZIP56_09	682	GCCGACTACTCTCCAGCTGTTGCACATAGGCCTTTTTTCTCAATCGGCTTTTTCTGGCAGCTTCACGATTTTGAGCAAGCCTTCGTAGTGTCTTCTGGTCCAGAGATTTTTCTTTTGATCTATCGCTAGAATCGAAAGCGACAATTGCAGTGGACTGATCCATTTCAAACCTTTGATTTTTGTCATCTGGCTCCACATCTGTGGAGGTGTCAGTCTGCGGACTTGTATTTGATTCTCCCCAGTTCTCATGATGAGAATCAGATATAGAAACTATATTTGTTTGGGGTCCCTTTTGCAACTGTGACACCTTATAAAATGTCCCAAACTGGAACTCAGGGCCCACTGCAGAGCTAGTTATATTTGTTGGATCGAACATTGGAAGAGGGGTTGGGTATCGGA…
PgbZIP56_10	718	GCCGACTACTCTCCAGCTGTTGCACATAGGCCTTTTTTCTCAATCGGCTTTTTCTGGCAGCTTCACGATTTTGAGCAAGCCTTCGTAGTGTCTTCTGGTCCAGAGATTTTTCTTTTGATCTATCGCTAGAATCGAAAGCGACAATTGCAGTGGACTGATCCATTTCAAACCTTTGATTTTTGTCATCTGGCTCCACATCTGTGGAGGTGTCAGTCTGCGGACTTGTATTTGATTCTCCCCAGTTCTCATGATGAGAATCAGATATAGAAACTATATTTGTTTGGGGTCCCTTTTGCAACTGTGACACCTTATAAAATGTCCCAAACTGGAACTCAGGGCCCACTGCAGAGCTAGTTATATTTGTTGGATCGAACCCAGCATCTGTGCGAAATCCAAGAG…
PgbZIP56_16	736	GCCGACTACTCTCCAGCTGTTGCACATAGGCCTTTTTTCTCAATCGGCTTTTTCTGGCAGCTTCACGATTTTGAGCAAGCCTTCGTAGTGTCTTCTGGTCCAGAGATTTTTCTTTTGATCTATCGCTAGAATCGAAAGCGACAATTGCAGTGGACTGATCCATTTCAAACCTTTGATTTTTGTCATCTGGCTCCACATCTGTGGAGGTGTCAGTCTGCGGACTTGTATTTGATTCTCCCCAGTTCTCATGATGAGAATCAGATATAGAAACTATATTTGTTTGGGGTCCCTTTTGCAACTGTGACACCTTATAAAATGTCCCAAACTGGAACTCAGGGCCCACTGCAGAGCTAGTTATATTTGTTGGATCGAACATTCTATAAGTATTAGCAGCATCTG…
PgbZIP56_18	882	GCCGACTACTCTCCAGCTGTTGCACATAGGCCTTTTTTCTCAATCGGCTTTTTCTGGCAGCTTCACGATTTTGAGCAAGCCTTCGTAGTGTCTTCTGGTCCAGAGATTTTTCTTTTGATCTATCGCTAGAATCGAAAGCGACAATTGCAGTGGACTGATCCATTTCAAACCTTTGATTTTTGTCATCTGGCTCCACATCTGTGGAGGTGTCAGTCTGCGGACTTGTATTTGATTCTCCCCAGTTCTCATGATGAGAATCAGATATAGAAACTATATTTGTTTGGGGTCCCTTTTGCAACTGTGACACCTTATAAAATGTCCCAAACTGGAACTCAGGGCCCACTGCAGAGCTAGTTATATTTGTTGGATCGAACCCAGCATCTGTGCGAAATCCAAGAG…
PgbZIP56_20	805	GCCGACTACTCTCCAGCTGTTGCACATAGGCCTTTTTTCTCAATCGGCTTTTTCTGGCAGCTTCACGATTTTGAGCAAGCCTTCGTAGTGTCTTCTGGTCCAGAGATTTTTCTTTTGATCTATCGCTAGAATCGAAAGCGACAATTGCAGTGGACTGATCCATTTCAAACCTTTGATTTTTGTCATCTGGCTCCACATCTGTGGAGGTGTCAGTCTGCGGACTTGTATTTGATTCTCCCCAGTTCTCATGATGAGAACCAGACATGGAAACAAGATTTGATTGCGGTTCCTTTTGCAACTGTAAGACCTTATCAAATGTCCCAAATTGGAAGGCAGGGCCCACTGTTGAGCTAGTTATATTTGTTGGATTAAACACTGGATTTCTACGAGCATTAGCGG…
PgbZIP56_21	999	GCCGACTACTCTCCAGCTGTTGCACATAGGCCTTTTTTCTCAATCGGCTTTTTCTGGCAGCTTCACGATTTTGAGCAAGCCTTCGTAGTGTCTTCTGGTCCAGAGATTTTTCTTTTGATCTATCGCTAGAATCGAAAGCGACAATTGCAGTGGACTGATCCATTTCAAACCTTTGATTTTTGTCATCTGGCTCCACATCTGTGGAGGTGTCAGTCTGCGGACTTGTATTTGATTCTCCCCAGTTCTCATGATGAGAACCAGACATGGAAACAAGATTTGATTGCGGTTCCTTTTGCAACTGTAAGACCTTATCAAATGTCCCAAATTGGAAGGCAGGGCCCACTGTTGAGCTAGTTATATTTGTTGGATTAAACACTGGATTTCTACGAGCATTAGCGG…
PgbZIP56_23	627	GCCGACTACTCTCCAGCTGTTGCACATAGGCCTTTTTTCTCAATCGGCTTTTTCTGGCAGCTTCACGATTTTGAGCAAGCCTTCGTAGTGTCTTCTGGTCCAGAGATTTTTCTTTTGATCTATCGCTAGAATCGAAAGCGACAATTGCAGTGGACTGATCCATTTCAAACCTTTGATTTTTGTCATCTGGCTCCACATCTGTGGAGGTGTCAGTCTGCGGACTTGTATTTGATTCTCCCCAGTTCTCATGATGAGAATCAGATATAGAAACTATATTTGTTTGGGGTCCCTTTTGCAACTGTGACACCTTATAAAATGTCCCAAACTGGAACTCAGGGCCCACTGCAGAGCTAGTTATATTTGTTGGATCGAACATTGGAAGAGGGGTTGGGTATCGGA…
PgbZIP56_26	731	GCCGACTACTCTCCAGCTGTTGCACATAGGCCTTTTTTCTCAATCGGCTTTTTCTGGCAGCTTCACGATTTTGAGCAAGCCTTCGTAGTGTCTTCTGGTCCAGAGATTTTTCTTTTGATCTATCGCTAGAATCGAAAGCGACAATTGCAGTGGACTGATCCATTTCAAACCTTTGATTTTTGTCATCTGGCTCCACATCTGTGGAGGTGTCAGTCTGCGGACTTGTATTTGATTCTCCCCAGTTCTCATGATGAGAATCAGATATAGAAACTATATTTGTTTGGGGTCCCTTTTGCAACTGTGACACCTTATAAAATGTCCCAAACTGGAACTCAGGGCCCACTGCAGAGCTAGTTATATTTGTTGGATCGAACATTCTATAAGTATTAGCAGCATCTG…
PgbZIP56_28	659	GCCGACTACTCTCCAGCTGTTGCACATAGGCCTTTTTTCTCAATCGGCTTTTTCTGGCAGCTTCACGATTTTGAGCAAGCCTTCGTAGTGTCTTCTGGTCCAGAGATTTTTCTTTTGATCTATCGCTAGAATCGAAAGCGACAATTGCAGTGGACTGATCCATTTCAAACCTTTGATTTTTGTCATCTGGCTCCACATCTGTGGAGGTGTCAGTCTGCGGACTTGTATTTGATTCTCCCCAGTTCTCATGATGAGAATCAGATATAGAAACTATATTTGTTTGGGGTCCCTTTTGCAACTGTGACACCTTATAAAATGTCCCAAACTGGAACTCAGGGCCCACTGCAGAGCTAGTTATATTTGTTGGATCGAACATTCTATAAGTATTAGCAGCATCTG…
PgbZIP56_29	667	GCCGACTACTCTCCAGCTGTTGCACATAGGCCTTTTTTCTCAATCGGCTTTTTCTGGCAGCTTCACGATTTTGAGCAAGCCTTCGTAGTGTCTTCTGGTCCAGAGATTTTTCTTTTGATCTATCGCTAGAATCGAAAGCGACAATTGCAGTGGACTGATCCATTTCAAACCTTTGATTTTTGTCATCTGGCTCCACATCTGTGGAGGTGTCAGTCTGCGGACTTGTATTTGATTCTCCCCAGTTCTCATGATGAGAATCAGATATAGAAACTATATTTGTTTGGGGTCCCTTTTGCAACTGTGACACCTTATAAAATGTCCCAAACTGGAACTCAGGGCCCACTGCAGAGCTAGTTATATTTGTTGGATCGAACATTCTATAAGTATTAGCAGCATCTG…
PgbZIP56_31	1237	GCCGACTACTCTCCAGCTGTTGCACATAGGCCTTTTTTCTCAATCGGCTTTTTCTGGCAGCTTCACGATTTTGAGCAAGCCTTCGTAGTGTCTTCTGGTCCAGAGATTTTTCTTTTGATCTATCGCTAGAATCGAAAGCGACAATTGCAGTGGACTGATCCATTTCAAACCTTTGATTTTTGTCATCTGGCTCCACATCTGTGGAGGTGTCAGTCTGCGGACTTGTATTTGATTCTCCCCAGTTCTCATGATGAGAATCAGATATAGAAACTATATTTGTTTGGGGTCCCTTTTGCAACTGTGACACCTTATAAAATGTCCCAAACTGGAACTCAGGGCCCACTGCAGAGCTAGTTATATTTGTTGGATCGAACATTCTATAAGTATTAGCAGCATCTG…
PgbZIP56_34	641	GCCGACTACTCTCCAGCTGTTGCACATAGGCCTTTTTTCTCAATCGGCTTTTTCTGGCAGCTTCACGATTTTGAGCAAGCCTTCGTAGTGTCTTCTGGTCCAGAGATTTTTCTTTTGATCTATCGCTAGAATCGAAAGCGACAATTGCAGTGGACTGATCCATTTCAAACCTTTGATTTTTGTCATCTGGCTCCACATCTGTGGAGGTGTCAGTCTGCGGACTTGTATTTGATTCTCCCCAGTTCTCATGATGAGAATCAGATATAGAAACTATATTTGTTTGGGGTCCCTTTTGCAACTGTGACACCTTATAAAATGTCCCAAACTGGAACTCAGGGCCCACTGCAGAGCTAGTTATATTTGTTGGATCGAACCCAGCATCTGTGCGAAATCCAAGAG…
PgbZIP56_35	632	GCCGACTACTCTCCAGCTGTTGCACATAGGCCTTTTTTCTCAATCGGCTTTTTCTGGCAGCTTCACGATTTTGAGCAAGCCTTCGTAGTGTCTTCTGGTCCAGAGATTTTTCTTTTGATCTATCGCTAGAATCGAAAGCGACAATTGCAGTGGACTGATCCATTTCAAACCTTTGATTTTTGTCATCTGGCTCCACATCTGTGGAGGTGTCAGTCTGCGGACTTGTATTTGATTCTCCCCAGTTCTCATGATGAGAATCAGATATAGAAACTATATTTGTTTGGGGTCCCTTTTGCAACTGTGACACCTTATAAAATGTCCCAAACTGGAACTCAGGGCCCACTGCAGAGCTAGTTATATTTGTTGGATCGAACATTGGAAGAGGGGTTGGGTATCGGA…
PgbZIP56_36	397	GCCGACTACTCTCCAGCTGTTGCACATAGGCCTTTTTTCTCAATCGGCTTTTTCTGGCAGCTTCACGATTTTGAGCAAGCCTTCGTAGTGTCTTCTGGTCCAGAGATTTTTCTTTTGATCTATCGCTAGAATCGAAAGCGACAATTGCAGTGGACTGATCCATTTCAAACCTTTGATTTTTGTCATCTGGCTCCACATCTGTGGAGGTGTCAGTCTGCGGACTTGTATTTGATTCTCCCCAGTTCTCATGATGAGAATCAGATATAGAAACTATATTTGTTTGGGGTCCCTTTTGCAACTGTGACACCTTATAAAATGTCCCAAACTGGAACTCAGGGCCCACTGCAGAGCTAGTTATATTTGTTGGATCAAACACTCCAGAAACAAAAAGGGGCTG
PgbZIP56_37	982	GCCGACTACTCTCCAGCTGTTGCACATAGGCCTTTTTTCTCAATCGGCTTTTTCTGGCAGCTTCACGATTTTGAGCAAGCCTTCGTAGTGTCTTCTGGTCCAGAGATTTTTCTTTTGATCTATCGCTAGAATCGAAAGCGACAATTGCAGTGGACTGATCCATTTCAAACCTTTGATTTTTGTCATCTGGCTCCACATCTGTGGAGGTGTCAGTCTGCGGACTTGTATTTGATTCTCCCCAGTTCTCATGATGAGAATCAGATATAGAAACTATATTTGTTTGGGGTCCCTTTTGCAACTGTGACACCTTATAAAATGTCCCAAACTGGAACTCAGGGCCCACTGCAGAGCTAGTTATATTTGTTGGATCGAACATTCTATAAGTATTAGCAGCATCTG…
PgbZIP56_38	713	GCCGACTACTCTCCAGCTGTTGCACATAGGCCTTTTTTCTCAATCGGCTTTTTCTGGCAGCTTCACGATTTTGAGCAAGCCTTCGTAGTGTCTTCTGGTCCAGAGATTTTTCTTTTGATCTATCGCTAGAATCGAAAGCGACAATTGCAGTGGACTGATCCATTTCAAACCTTTGATTTTTGTCATCTGGCTCCACATCTGTGGAGGTGTCAGTCTGCGGACTTGTATTTGATTCTCCCCAGTTCTCATGATGAGAATCAGATATAGAAACTATATTTGTTTGGGGTCCCTTTTGCAACTGTGACACCTTATAAAATGTCCCAAACTGGAACTCAGGGCCCACTGCAGAGCTAGTTATATTTGTTGGATCGAACCCAGCATCTGTGCGAAATCCAAGAG…
PgbZIP57_01	1117	ATTTTATTGATTTGGGCGAATTACTTGTAACTTAGCTTCATATTCCTTTTGTTGTTAATGTGAGCCAAAGTTATTTCATGATTATGCTTTTAAAAGAGTTCCCTTCATTTGACGGGTTCAGTTTCAATTAGTATTTAGCCATATTTTGGATCTATAATTAACTAAAACATATCTTCCTGTGTTGCTCTTTTCTTCTGATCTTATGTCAATTATTTTGTGAAGGACTCACGAATGAAGTCGGGAAGCAGGCAACTTCATCCGCTGTTCCTGCAATGCGTGGAAATGAGTCTTCCACTCCAGATGCAGGAGGAATGGCTAATGCCGGATCTAGGGAGAGTATGCAATCGCAGCTTTGGCTACAGGATGAAAGGGAGCTTAAACGACAGAGACGAAAGCAGT…
PgbZIP57_02	2027	TGAAAATCAGGAGAGAGAAAGAGAGAAACAAGGGCTACACTTACTCGCTCTGCAAATCCTCAAGACAGCGACGAACGATCTTACCACAAAACCCTAACTTTCTCTATATAAGCCCCTTGTTCATTATCCCTCTAATTTGTTGCAATTCCGTCCACTTCCATTTATAAATCCCTCAATTTGGCTATAGAATCCACCAATTACTTGATTGATCTAATATTCGCCTCTGTACTTAATCGGGCTCCAGCTGTATTCGTGCTGAATTGAATCAGTAGCTGTAATTTGATTTGCTATGCTCGTGCTGTTTTGGCGTGCATATAATGCAGAATGTTTTTGAGAGGGTGGTCCAGTTGAATCATGGGCAGTAGTGAGATGGATAAACCCACTAAGAATGCGAAAGAG…
PgbZIP57_13	2001	TGGACTACAGTTCCTCCTCGCTCTGCAAATCATCGACACAGAAACGAACGAATCTCCCCATAAAAAACCTAACTTTCATATCACTGCGTACGTTCTATTTATAAATCTTCGCATTTCCATCTATAAAATCCTCAATCTGGCTCTAAAATCTTCTAATTACCTGATTGATCTGATATTTGTCACTGTACTTTCCTCCTTTCCTTCCAAACAAGTGTGGTTCGCAGCTGTATCCGTGCTGAGTTGATTCTGCAGCTCTAAATTAGGAATTTGATATGCTCAGCTCGTGCTGTTTTGGCGGATGGTTTTGAGAAGGTGGTCCAGTTGAATCATGGGCAGTAGTGAGATGGAAAAACCCACTAAGGATGCAAAAGAGGCTAAGGATCCAAAGAACCCTACTTC…
PgbZIP57_24	2004	TGAAAATCAGGAGAGAGAAAGAGAGAAACAAGGGCTACACTTACTCGCTCTGCAAATCCTCAAGACAGCGACGAACGATCTTACCACAAAACCCTAACTTTCTCTATATAAGCCCCTTGTTCATTATCCCTCTAATTTGTTGCAATTCCGTCCACTTCCATTTATAAATCCCTCAATTTGGCTATAGAATCCACCAATTACTTGATTGATCTAATATTCGCCTCTGTACTTAATCGGGCTCCAGCTGTATTCGTGCTGAATTGAATCAGTAGCTGTAATTTGATTTGCTATGCTCGTGCTGTTTTGGCGAATGTTTTTGAGAGGGTGGTCCAGTTGAATCATGGGCAGTAGTGAGATGGATAAACCCACTAAGAATGCGAAAGAGGCTAAGGAGCCAAA…
PgbZIP57_25	1443	AAATGGTGTTGTTGAGGCTTCTGTGAGTTACTTATTATTATAATTTTTTTTTTCCTTTTTCCATATGATTTACCATGGAATAAATGTCTTTGGTCAACTTGACTACTAGAAAAATGACATCCACATACAGGGTAATACTCCTGGCAGCATGGAAGTGGACGGTAAGGTGTCAGAGGGGAAGGAAAAATTGCCAATTAAAAGATCAAAGGGGAGTTTGGGCAGTTTAAATATGATTACAGGCAAAAACAATGAAGCTGGTAAAACATTAGGAGCATCTGCTAATGGAGGATACTGCAAAAGCGGTGAGAGCGGAAGTGAAGGATCAAGTGAGGAAGGAAGTGACGCAAATTCTCAAAATGACTCACAAATGAAGTCGGGAAGTAGGCAAGATTCTCTGGA…
PgbZIP57_29	1322	AGTAACTGGTTTTGTTTTGACAAAGCTTGATGGTTTTTGCCAGTGGTAGCTGTGTGGTATGCGTGTTTTTTGTACAACTCTCTGTGGTTCACATATTTGATACTCTGTACAGGTTGCCATATATTTCTGCATACACAATCACCTTTTAGTATTTCATGTTAAGAATATTAAATATATAAAATAGATATTGCTTACATGTATAGGTGAAAATTGTATGACCTTCTGTTTGTTAACATTTTATAGGGGTTTGGATGTGTTTGTACAGGTTGCCAAAGTTATTTCATGATTATGCTTTTAAAAGAGTTCCCTTCATTTGACGGGTTCAGTTTCAATTAGTATTTAGCCATATTTTGGATCTATAATTAACTAAAACATATCTTCCTGTGTTGCTCTTTTCTT…
PgbZIP57_30	1367	ATGCCTTCTCCAAATGGTGTTGTTGAGGCTTCTAAAAATGACACCCACATACAGGGTAATACTCCTGTCTGCATGGAAGTGGACGGTAAGGTGTCAGAGGGGAAGGAAAAATTGCCAATTAAAAGATCAAAGGGGAGTTTGGGCAGTTTAAATATGATTACAGGCAAAAACAATGAAGCTGGTAAAACATTAGGAGCATCTGCTAATGGAGGATACTGCAAAAGCGGTGAGAGCGGAAGTGAAGGATCAAGTGAGGAAGGAAGTGACGCAAATTCTCAAAATGACTCACAAATGAAGTCGGGAAGTAGGCAAGATTCTCTGGAAGCTGAAGCATCTCAGAATGGAAATGCTCATGGTTTGCAGAATGGAGGACAGAATGCACATCACTCAATAGAGAAC…
PgbZIP57_41	1117	TGTTTGTTAACATTTTATAGGGGTTTGGATGTGTTTGTTGTGTTCCCTGTGTTTGTACAGGTTGCCAAAGTTATTTCATGATTATGCTTTTAAAAGAGTTCCCTTCATTTGACGGGTTCAGTTTCAATTAGTATTTAGCCATATTTTGGATCTATAATTAACTAAAACATATCTTCCTGTGTTGCTCTTTTCTTCTGATCTTATGTCAATTATTTTGTGAAGGACTCACGAATGAAGTCGGGAAGCAGGCAACTTCATCCGCTGTTCCTGCAATGCGTGGAAATGAGTCTTCCACTCCAGATGCAGGAGGAATGGCTAATGCCGGATCTAGGGAGAGTATGCAATCGCAGCTTTGGCTACAGGATGAAAGGGAGCTTAAACGACAGAGACGAAAGCAGT…
PgbZIP57_42	1876	TGGACTACAGTTCCTCCTCGCTCTGCAAATCATCGACACAGAAACGAACGAATCTCCCCATAAAAAACCTAACTTTCATATCACTGCTGTGGTTCGCAGCTGTATCCGTGCTGAGTTGATTCTGCAGCTCTAAATTAGGAATTTGATATGCTCAGCTCGTGCTGTTTTGGCGGATGGTTTTGAGAAGGTGGTCCAGTTGAATCATGGGCAGTAGTGAGATGGAAAAACCCACTAAGGATGCAAAAGAGGCTAAGGATCCAAAGAACCCTACTTCTCAGGAACAGGCATCTTCTACAGGTGCTGGTACAGTTACTCCAGATTGGTCTGGATTTCAGGCATATTCTCCAATGCCTCCACATGGGTACATGGCGTCAAGCCCTCAAGGTCCTCACCCCTACA…
PgbZIP57_44	2016	TGAAAATCAGGAGAGAGAAAGAGAGAAACAAGGGCTACACTTACTCGCTCTGCAAATCCTCAAGACAGCGACGAACGATCTTACCACAAAACCCTAACTTTCTCTATATAAGCCCCTTGTTCATTATCCCTCTAATTTGTTGCAATTCCGTCCACTTCCATTTATAAATCCCTCAATTTGGCTATAGAATCCACCAATTACTTGATTGATCTAATATTCGCCTCTGTACTTAATCGGGCTCCAGCTGTATTCGTGCTGAATTGAATCAGTAGCTGTAATTTGATTTGCTATGCTCGTGCTGTTTTGGCGAATGTTTTTGAGAGGGTGGTCCAGTTGAATCATGGGCAGTAGTGAGATGGATAAACCCACTAAGAATGCGAAAGAGGCTAAGGAGCCAAA…
PgbZIP58_02	1809	AAGGACAGGCCAAATAATATCAAGAAAAAGGTGCATAATAATATGCATTTCATCAAAAACTCTGTTTTTGTTATTTTTTTAGTTTCTTCTTAATCTTACGCGCATTTATAAATATTTTTCTGTACTATGTGCATTACACTCATTATAATATGACACCATGAATGACAGTTTCCATGCATTTAGGGAAAAAATGTAATATATGAGCTTTTAATTTAAATCAATTCAGCTGCAAGCTTCTTGATAATAGCTAAAAGCATATTTACACGTGAGGAGGCCGATGCAAAATTGCCCGCTTCGACTATGTTAGATTCTGCATGCATTTTGAATCTTTGATATTGAGCAAGCGGCAAGCACAAACAGCTTATGAAACAGGCGGCAATAGAATCATTCCATCATTGG…
PgbZIP58_03	3651	CTTTCTGCCATGCCTCCTGCTCTCCCTGCGTCTATTGAGTAAGGTTAGGCTTCCCACGTCAGCATGTCCTCGAAATTCCCCCATAACTGAACTAGTACCATCACTGAACAGTGAACTCCATACACGGAGCAATACATACAAATACAATTAAGAGAGAGAGAGAGAAAGTTGATCTGTAATTAGGCATGGCGATGGCGTTACAGAAAAATTTACTCAAAGCAGCAGCAGCAGCAGCAGCCAAGGCCAACAGTTCTTTGTATAATCTCTCCCTTCGTAGCTTCACGTCTTCTCCGCCGCCGCCGTTTGAGCTGCCGGCGTTCGATTACGAGCCGAGGCCGTATAAAGGACCGTTGGCTGATGAAGTACTTGCTAAGCGCAAGAAGTTTCTCGGTTCTTCTC…
PgbZIP59	775	ATTAAAGAAGATGATATATACTCCATATTACTAGTTATTTATTCCCTTATTCTCAAAGTGAGCTTTTACAAGTTATTTATTCCCATGCTTGAAACTGAGATATTACAAGTAACTTAACCCCTTCATCTACATATGCTTCCCTTTACCGACCTCCTATAATGCATATAGATAGATATGTAGTACTATATTATAACAAGTTATTCAACTTACAGTTATTTCATAATAATAATAATATCAGATATAATAATATTATTGTATGGAAATGTGTAGTTGATCTGTAAGAGTCTTCAATTTGTTCATCCCAGCAGGCATGTCCTTGACTATTCCAAATGCCTTTGGTTCCCTTTCAGCCTCTCTCACAGCCTGTTCTAGTTTTGCACATTATTCAGCTTCTCCGTC…
PgbZIP60_03	2753	GAGAGAGAGAGAGAGAAAGAAAGAAATATAGAATTTGTAAACTAGTCCAATATGCTTAATTAAGGAACTCAAACAACACCAGATAAGCAGATAGGATATATAGTTGCCACATCAAATCAGAAATACCCCAAGCCATCATATCTATCTATCACAGAAATTTAAAACTGAAAAAATCCGGCAGAAGTCATAATAGGCAGGGCCTGGGAAGGAGGCTGCCATGGTTTGAGCCAAGGGTCATCAGCAATGTCCACTGAATTATACTCATCCAAGTAGCTGGAAACAAGTTGTGCAGACTCTAATCTCTTTCTTAATTCTTCTCTTTGAGCTCTCAAAACCCGATTCTCAGTTTCAACAGCTGCATATCGTCTTGTGAATTCATTAATTTTCCGAATCATCTCA…
PgbZIP60_06	2818	GAGAGAGAGAGAGAGAAAGAAAGAAATATAGAATTTGTAAACTAGTCCAATATGCTTAATTAAGGAACTCAAACAACACCAGATAAGCAGATAGGATATATAGTTGCCACATCAAATCAGAAATACCCCAAGCCATCATATCTATCTATCACAGAAATTTAAAACTGAAAAAATCCGGCAGAAGTCATAATAGGCAGGGCCTGGGAAGGAGGCTGCCATGGTTTGAGCCAAGGGTCATCAGCAATGTCCACTGAATTATACTCATCCAAGTAGCTGGAAACAAGTTGTGCAGACTCTAATCTCTTTCTTAATTCTTCTCTTTGAGCTCTCAAAACCCGATTCTCAGTTTCAACAGCTGCATATCGTCTTGTGAATTCATTAATTTTCCGAATCATCTCA…
PgbZIP60_09	2838	GAGAGAGAGAGAGAGAAAGAAAGAAATATAGAATTTGTAAACTAGTCCAATATGCTTAATTAAGGAACTCAAACAACACCAGATAAGCAGATAGGATATATAGTTGCCACATCAAATCAGAAATACCCCAAGCCATCATATCTATCTATCACAGAAATTTAAAACTGAAAAAATCCGGCAGAAGTCATAATAGGCAGGGCCTGGGAAGGAGGCTGCCATGGTTTGAGCCAAGGGTCATCAGCAATGTCCACTGAATTATACTCATCCAAGTAGCTGGAAACAAGTTGTGCAGACTCTAATCTCTTTCTTAATTCTTCTCTTTGAGCTCTCAAAACCCGATTCTCAGTTTCAACAGCTGCATATCGTCTTGTGAATTCATTAATTTTCCGAATCATCTCA…
PgbZIP60_15	2849	GAGAGAGAGAGAGAGAAAGAAAGAAATATAGAATTTGTAAACTAGTCCAATATGCTTAATTAAGGAACTCAAACAACACCAGATAAGCAGATAGGATATATAGTTGCCACATCAAATCAGAAATACCCCAAGCCATCATATCTATCTATCACAGAAATTTAAAACTGAAAAAATCCGGCAGAAGTCATAATAGGCAGGGCCTGGGAAGGAGGCTGCCATGGTTTGAGCCAAGGGTCATCAGCAATGTCCACTGAATTATACTCATCCAAGTAGCTGGAAACAAGTTGTGCAGACTCTAATCTCTTTCTTAATTCTTCTCTTTGAGCTCTCAAAACCCGATTCTCAGTTTCAACAGCTGCATATCGTCTTGTGAATTCATTAATTTTCCGAATCATCTCA…
PgbZIP60_22	2733	GAGAGAGAGAGAGAGAAAGAAAGAAATATAGAATTTGTAAACTAGTCCAATATGCTTAATTAAGGAACTCAAACAACACCAGATAAGCAGATAGGATATATAGTTGCCACATCAAATCAGAAATACCCCAAGCCATCATATCTATCTATCACAGAAATTTAAAACTGAAAAAATCCGGCAGAAGTCATAATAGGCAGGGCCTGGGAAGGAGGCTGCCATGGTTTGAGCCAAGGGTCATCAGCAATGTCCACTGAATTATACTCATCCAAGTAGCTGGAAACAAGTTGTGCAGACTCTAATCTCTTTCTTAATTCTTCTCTTTGAGCTCTCAAAACCCGATTCTCAGTTTCAACAGCTGCATATCGTCTTGTGAATTCATTAATTTTCCGAATCATCTCA…
PgbZIP60_25	2722	GAGAGAGAGAGAGAGAAAGAAAGAAATATAGAATTTGTAAACTAGTCCAATATGCTTAATTAAGGAACTCAAACAACACCAGATAAGCAGATAGGATATATAGTTGCCACATCAAATCAGAAATACCCCAAGCCATCATATCTATCTATCACAGAAATTTAAAACTGAAAAAATCCGGCAGAAGTCATAATAGGCAGGGCCTGGGAAGGAGGCTGCCATGGTTTGAGCCAAGGGTCATCAGCAATGTCCACTGAATTATACTCATCCAAGTAGCTGGAAACAAGTTGTGCAGACTCTAATCTCTTTCTTAATTCTTCTCTTTGAGCTCTCAAAACCCGATTCTCAGTTTCAACAGCTGCATATCGTCTTGTGAATTCATTAATTTTCCGAATCATCTCA…
PgbZIP60_26	2533	GAGAGAGAGAGAGAGAAAGAAAGAAATATAGAATTTGTAAACTAGTCCAATATGCTTAATTAAGGAACTCAAACAACACCAGATAAGCAGATAGGATATATAGTTGCCACATCAAATCAGAAATACCCCAAGCCATCATATCTATCTATCACAGAAATTTAAAACTGAAAAAATCCGGCAGAAGTCATAATAGGCAGGGCCTGGGAAGGAGGCTGCCATGGTTTGAGCCAAGGGTCATCAGCAATGTCCACTGAATTATACTCATCCAAGTAGCTGGAAACAAGTTGTGCAGACTCTAATCTCTTTCTTAATTCTTCTCTTTGAGCTCTCAAAACCCGATTCTCAGTTTCAACAGCTGCATATCGTCTTGTGAATTCATTAATTTTCCGAATCATCTCA…
PgbZIP60_29	2742	GAGAGAGAGAGAGAGAAAGAAAGAAATATAGAATTTGTAAACTAGTCCAATATGCTTAATTAAGGAACTCAAACAACACCAGATAAGCAGATAGGATATATAGTTGCCACATCAAATCAGAAATACCCCAAGCCATCATATCTATCTATCACAGAAATTTAAAACTGAAAAAATCCGGCAGAAGTCATAATAGGCAGGGCCTGGGAAGGAGGCTGCCATGGTTTGAGCCAAGGGTCATCAGCAATGTCCACTGAATTATACTCATCCAAGTAGCTGGAAACAAGTTGTGCAGACTCTAATCTCTTTCTTAATTCTTCTCTTTGAGCTCTCAAAACCCGATTCTCAGTTTCAACAGCTGCATATCGTCTTGTGAATTCATTAATTTTCCGAATCATCTCA…
PgbZIP60_34	2829	GAGAGAGAGAGAGAGAAAGAAAGAAATATAGAATTTGTAAACTAGTCCAATATGCTTAATTAAGGAACTCAAACAACACCAGATAAGCAGATAGGATATATAGTTGCCACATCAAATCAGAAATACCCCAAGCCATCATATCTATCTATCACAGAAATTTAAAACTGAAAAAATCCGGCAGAAGTCATAATAGGCAGGGCCTGGGAAGGAGGCTGCCATGGTTTGAGCCAAGGGTCATCAGCAATGTCCACTGAATTATACTCATCCAAGTAGCTGGAAACAAGTTGTGCAGACTCTAATCTCTTTCTTAATTCTTCTCTTTGAGCTCTCAAAACCCGATTCTCAGTTTCAACAGCTGCATATCGTCTTGTGAATTCATTAATTTTCCGAATCATCTCA…
PgbZIP60_43	1835	GAGAGAGAGAGAGAGAAAGAAAGAAATATAGAATTTGTAAACTAGTCCAATATGCTTAATTAAGGAACTCAAACAACACCAGATAAGCAGATAGGATATATAGTTGCCACATCAAATCAGAAATACCCCAAGCCATCATATCTATCTATCACAGAAATTTAAAACTGAAAAAATCCGGCAGAAGTCATAATAGGCAGGGCCTGGGAAGGAGGCTGCCATGGTTTGAGCCAAGGGTCATCAGCAATGTCCACTGAATTATACTCATCCAAGTAGCTGGAAACAAGTTGTGCAGACTCTAATCTCTTTCTTAATTCTTCTCTTTGAGCTCTCAAAACCCGATTCTCAGTTTCAACAGCTGCATATCGTCTTGTGAATTCATTAATTTTCCGAATCATCTCA…
PgbZIP60_44	1739	GAGAGAGAGAGAGAGAAAGAAAGAAATATAGAATTTGTAAACTAGTCCAATATGCTTAATTAAGGAACTCAAACAACACCAGATAAGCAGATAGGATATATAGTTGCCACATCAAATCAGAAATACCCCAAGCCATCATATCTATCTATCACAGAAATTTAAAACTGAAAAAATCCGGCAGAAGTCATAATAGGCAGGGCCTGGGAAGGAGGCTGCCATGGTTTGAGCCAAGGGTCATCAGCAATGTCCACTGAATTATACTCATCCAAGTAGCTGGAAACAAGTTGTGCAGACTCTAATCTCTTTCTTAATTCTTCTCTTTGAGCTCTCAAAACCCGATTCTCAGTTTCAACAGCTGCATATCGTCTTGTGAATTCATTAATTTTCCGAATCATCTCA…
PgbZIP60_49	2629	GAGAGAGAGAGAGAGAAAGAAAGAAATATAGAATTTGTAAACTAGTCCAATATGCTTAATTAAGGAACTCAAACAACACCAGATAAGCAGATAGGATATATAGTTGCCACATCAAATCAGAAATACCCCAAGCCATCATATCTATCTATCACAGAAATTTAAAACTGAAAAAATCCGGCAGAAGTCATAATAGGCAGGGCCTGGGAAGGAGGCTGCCATGGTTTGAGCCAAGGGTCATCAGCAATGTCCACTGAATTATACTCATCCAAGTAGCTGGAAACAAGTTGTGCAGACTCTAATCTCTTTCTTAATTCTTCTCTTTGAGCTCTCAAAACCCGATTCTCAGTTTCAACAGCTGCATATCGTCTTGTGAATTCATTAATTTTCCGAATCATCTCA…
PgbZIP61_1	2761	CGGAGGAACTATACGTAAATAACTAGATAGCCTTACTTACCCATCTATTTGCTTGGGGAGAAAAGATTCATACAGTGTCATTCAAACCAAAAGGGCAAAATGAAAATGTTTTTTCTAATCTAGTTTTGTTTCAAATCCTATATATATTTGTCAGTGTCAGACAAAAGACCAGTTCATGAACATAAAGCAAATGCAGTGAGCATTTTCTTCTTCATTCAAAACCTTCCAAGCTACTGCTCTTTCATACGAGGCTGGCCTCCCCATGCTCGACATGCAGATACTGCCCTCAAGACAAGCAAAGCCCTGTTGCAGAATTTGTGGGAACACGGAGAATAGAGTCTTTCTTCCATTGTCGTCGAAAATCTTTTCCAAAGTGATGTCTTGGAGCGAAACCAAAGT…
PgbZIP61_3	1964	TGCATGTATCACCAGAAGCTCTATTTCCGGCTGGTCCAACCTCCAGAGCAGATGCAAGATCGAGTGTACGATTTTGATTAGTAGGATCTGCTCCAGAATCAATAGGAATGATGCGAAAACCAGATGGAAGAAGAGGTGCATCATCAGAGAAAGAGGCATCAATTGGAGCAAAGATGAGTTCCGCACAGTTGCCGATGGCATTCTCATCCACTCCACTACAAAGTTGCAAGAGAAAGATGTCGCCAGGAAAAATCATGTCGGCCTGATAGTTGCCCATATTTTCCAGCTTAATGACCTCCATGAACTCTTCATGCTCAATAGTGTGAGCCAATGGAAGAATAACCTGCCCGCCAAAGCTTCCACTCCTAGCCAGTGGTAAACCACAAGGACCAGCTTTAA…
PgbZIP61_5	1838	ATGGCATTCTCATCCACTCCACTATAAAGCTTGGGAATCAACGAAGATCATGAGTAATTAAGAATGGATGCTGAAATAATCAGTACATCTTCATGTCTTGCAACAGAAAGATGTCGCCAGGAAAAATCATGTCGGCCTGATAGTTGCCCATATTTTCCAGCTTAATGACCTCCATGAACTCTTCATGCTCAATAGTGTGAGCCAATGGAAGAATAACCTGCCCGCCAAAGCTTCCACTCCTAGCCAGTGGTAAACCACAAGGACCAGCTTTAACTGCAGCAGCAGAGTATGCATCAATGCTACTGTCTGCCCATTCTGATCGATGTTCCCGCAAGAACCTGAGAAGAATTGCGGGAGACACATTTTGTACAAGCATGGAAGCTTTGGCGCATAGAACTG…
PgbZIP62_8	1448	GGTTGCTGGAGTTGCTCTAATGAGAGTTAGATAAGAGAGGGTCAGAGGGACAGAGTTAGATAAAAGAGGGAGAACCGGACGATTGCTCAGAGCTCTTCTTCTGCACTTCTGCTTCACTATTTAGCCAAGCAAAACACTGGTCCGCGAGTCAACGATTTCTCCTCTTCTCAGCCGCGACCTCGGCTCCTCTTCTCGGCCCTCGCCCCTATCGCATATGTGATTTAGAAGGAGATTATGAATGGTTTTTCAAGTTGTGCTGAACTAACAGGAGCTCCGCTCTGGTCTCAGAATTATACTCCCAAGCACTCTAGTATCTCAGTGACTATTGACTCACAATCATCAATATGTGTTGGGAGTCCAACTTCAGCTACCAATCTGCCAAAAGGCCGAGATAATCAA…
PgbZIP62_9	1145	CCTCGCCCCTCGCCCCTCGCCCCTTAACGCATATGAGATTTAGAAGTTGGGAGTCCAACTTCAGCTACCAATCTGCCAAAAGGCCGAGATAATCAAGCAATGGGAGCTAGTAGTGGTTCATCCCGTGAGCAATCAGATGATGACGACATAGACACAGAAGCCGGTCCATGTGAACAGAGTGACCAGGTCGATGTGAAACGTATTAAAAGGATGGTCTCCAATAGAGAGTCTGCCAGGCGCTCTCGAAGAAGAAAGCAAGCCCATTTAGCAGATCTTGAGCAACAGGTTGAGCAGCTTCGTGGAGAAAACTCAACTTTGTTCAAGAACCTCACAGATGCTAGTCAACAATTTAAAGATGCTACCACGAATAATAGAGTTCTCAAGTCAGATGTGGAAGCT…
PgbZIP63_1	2695	AAAGAAAATTGGGTAAGAGTACACATATTCCATAAGGACCATAACCCACACGCCTCCCTGAAGCGACGTACAAGCACACCATTCCCCCCCTAAATCTGTTTCAGGGCATTGGAATGGCGGACCACACGGTCGCCGATCCGCTCGCTGACTTCAACGCCATCCCAATTCCATCCCTAGATGACGCATTCTTCTCCGACGATCTCAATTTTTCTGATTATAACTTCATCTCGTTTGACGATAACGGTGACGTTTTGAACTTGGACTTCACCTTCGACGATATTAATCTCCCCTCTGATACCGAAGACTTCCTTAATTCGACGTTATCCGGATCAATTCCGGCACATATTTCATCCGATCCCGACGATTCTGGCTCGAATACAAAATCTCCCGAATTTTGTC…
PgbZIP63_4	2662	GCCACTTAATTTCTATATATAAAATAGGAGTAGTAGTGTTGTAACAGTTTAAACCCCTAATCTGTTTCCCAAACCCTATTGTAATGGCGGACCCAATGGTCGCCGATCCAATCGCTGACTTCGACGACCTCCCAATACCACCTCTTGATTCCGCCTTCTTTTCCGACGATCTCAATAATAACTTATTCTCCTTCGACGACAACGACGACGATAACGTTTTGAACTTGGACTTCACCTTCGACGATATTAATCTCCCCTCTGATACCGAAGACTTCCTTAATTCGACGTTATCCGGATCAATTCCGGCACATATTTCATCCGATCCCGACGATTCTGGCTCGAATACAAAATCTCCCGAATTTTGTCAGGTTTCCGATGATCCGAACTTCAATGTCGCCG…
PgbZIP63_5	2617	AAAGAAAATTGGGTAAGAGTACACATATTCCATAAGGACCATAACCCACACGCCTCCCTGAAGCGACGTACAAGCACACCATTCCCCCCCTAAATCTGTTTCAGGGCATTGGAATGGCGGACCACACGGTCGCCGATCCGCTCGCTGACTTCAACGCCATCCCAATTCCATCCCTAGATGACGCATTCTTCTCCGACGATCTCAATTTTTCTGATTATAACTTCATCTCGTTTGACGATAACGGTGACGTTTTGAACTTGGACTTCACCTTTGACGATATCGACCTCCCATCTGATCCAGAAGACTTCCTCCATTCGACTTTCTCCGATTCGATCCCCATACAGATTTCATCCGATCCCGACGTTTCTGTCTTAAATCCAATATCTTCTGAAGTTTGTC…
PgbZIP64_02	1095	GAGAGAGAGAGAGAGAGAGAGCAAGAGAGGGATTTTGCTTTGAAGGGGGCTTTCGAATTTCAAACCCTAGGAGAGAGAAAGCGAGTTCCGATTCAAAGTGTTCATTTATCGCTGAATCACATTGTATTGAAAGATCTTCGCTGACAGATTACAGAACTGTTTGTGCTTGGCCAATGGCAAATTCAAAGGGGCCATCAAGCTTCAGAAATATGATGTACAATGGAAAGCACTCTTTACTTCCTCCTAAAAGCCCGTTTCCTAGCATTTCCCCCTCATATGCCGATTATGTCCCTAGTCCTGCTACTGGGGGAAAAGGTATACCTAAGCCTAGAGAGGGAAACTCACACCATCAACGTACTTCATCGGAGAGCATTCTGATAGAGGATCAACCTTCTTGGC…
PgbZIP64_03	503	TCAGCCCCAAATGATCCCCTAATTGTAAAAACCCTAAATACTTTTAAATGTAGAAACTAAATTCATTCCATGTTGGTTCAAATTCTTCAGCCCCAAATAATGAACATCATGAATCGGAACCTAGGAAGAAGCAAACCACAGCGAGCAAAAAGCAGCGATTTGTGGAAAGATGAAATAGAGCAATTTGCTCAACGTTCCCGGGTACGAAAGCTTCAATACATAGCTAAGCTGAAAAGGAATGTACATGCATTACAGGCAAGTGTTAACGAAAGCTAAGAAAGACTTTAAAATGGATTTGTTATATTTAATAAAAAAGGATGATCATGTCAACTTTTTCTAATGAATGAAGGCAGGAGGCTCTGAAGTTTCTGCTGAACTTGAATTTCTGAATCAGCAAAA…
PgbZIP64_10	405	TCAGCCCCAAATGATCCCCTAATTGTAAAAACCCTAAATACTTTTAAATGTAGAAACTAAATTCATTCCATGTTGGTTCAAATTCTTCAGCCCCAAATAATGAACATCATGAATCGGAACCTAGGAAGAAGCAAACCACAGCGAGCAAAAAGCAGCGATTTGTGGAAAGATGAAATAGAGCAATTTGCTCAACGTTCCCGGGTACGAAAGCTTCAATACATAGCTAAGCTGAAAAGGAATGTACATGCATTACAGGAGGCTCTGAAGTTTCTGCTGAACTTGAATTTCTGAATCAGCAAAACCTTATTCTGAGTATGGAAAACAAAACCCTGAAACAACGCTTAGAGAGTTTAGCCCAAGAGCAACTTATTAAGTATTGTCTGAAGTTGAGGAGGACAA…
PgbZIP64_16	994	AATATAGAGGGGAAAGAAAGAGGAGGGGGATGAGGAGGAAGAAGGATATGAGTGAGAGGAGAGGAGAGGGAGAGGGAAAAAAATTGAGCTTGGAGGAAGTAACCCTAGGAGAGATAAAGTGAGCTTCGATTCTCAGTCTTCATCTCACTCCAAATCACATTGTTTTCGAAGATCTTCGTTGATCAGATTAAAAGGAACTGTTTGTGCTTGGGCTATGGAAAATTCAAAGGGGCCATCAAGCATCAGAAATGTGATGCACAATGGAAAGCACTCTTTACTTCCTCCTAAAAGCCCTTTTCCAAGTATTTCCCCTTCATATGTCGATTATGTTCCTAGTATTGGAGCAAAAGGTATACCAAAGCCTAGAGATGGAAACCCACATCATCAGCGCACTTCATC…
PgbZIP64_17	1122	GAGAGAGAGAGAGAGAGAGAGCAAGAGAGGGATTTTGCTTTGAAGGGGGCTTTCGAATTTCAAACCCTAGGAGAGAGAAAGCGAGTTCCGATTCAAAGTGTTCATTTATCGCTGAATCACATTGTATTGAAAGATCTTCGCTGACAGATTACAGAACTGTTTGTGCTTGGCCAATGGCAAATTCAAAGGGGCCATCAAGCTTCAGAAATATGATGTACAATGGAAAGCACTCTTTACTTCCTCCTAAAAGCCCGTTTCCTAGCATTTCCCCCTCATATGCCGATTATGTCCCTAGTCCTGCTACTGGGGGAAAAGGTATACCTAAGCCTAGAGAGGGAAACTCACACCATCAACGTACTTCATCGGAGAGCATTCTGATAGAGGATCAACCTTCTTGGC…
PgbZIP64_18	575	TCAGCCCCAAATGATCCCCTAATTGTAAAAACCCTAAATACTTTTAAATGTAGAAACTAAATTCATTCCATGTTGGTTCAAATTCTTCAGCCCCAAATAATGAACATCATGAATCGGAACCTAGGAAGAAGCAAACCACGGCAAGCAAAAAGTAGCGATTTGTGGAAAGACGAAACAGAGTAAGAGCTGAAGAGCTGTTGAGTTAATTAGTTGAAGAGCTAAAGTAGCGATTCACAACTGTTGTTTTTCAAGCAATTTGCTCAACGTTCCCGGGTACGAAAGCTTCAATACATAGCTAAGCTGAAAAGGAATGTACATGCATTACAGGCAAGTGTTAACGAAAGCTAAGAAAGACTTTAAAATGGATTTGTTATATTTAATAAAAAAGGATGATCATGT…
PgbZIP64_20	351	TGTTGAGTTAATTAGTTGAAGAGCTAAAGTAGCGATTCACAACTGTTGTTTTTGAAGCAATTCGCTCAACGTTCCTGGGTACGAAAGCTTCAATACATAGCTGAGCTGGAAAGGAATGTACAGTCATTACAGTCAAGTGTTAATGAAAGCTAAGAAAGACTTTAAAATGGATTTGTTATATTTAATAAAAAAGGATGATCATGTCAACTTTTTCTAATGAATGCAGGCAGAAGACTCTGAAGTTTCTACTGAACTTGAATTTCTGAATCAGCAAAACCTTATTCTGAGTATGGAAAACAAAACCCTAAAACAAAGCTTAGAGAGTTTAGCCCAAGAGCAACTTATTAAGTA
PgbZIP65_04	1384	GATCTAATCTAAAGGCGAAATCTAGCTTTTTGGAGTTTGCGGTTTTGGCAAATGGAGAAGGATAAGTCTCCAAACATTGGTGGAGGTTTACTTCCTCCTTCAGGGAAGTATTCGGGTTTTCTGCCTCCTGGTAATGTTTTCAATGTGAAATCCGAGCCATCAGAGTCAACTACATTGCCTCCATTGGGACCTGGGAGTAGTTTGGAATCTGGTCGATTTGGTCATGGGATTGATTCTGGTGGTTTTAGTCATGATATTAGCCAAATGCCTGATAACCCACCAAAGCATTCGGGCCACCGACGTGCTCATTCAGAAATTCTTACTCTTCCAGATGACATTAGCTTTGATAGTGATCTTGGTGTTGTGGGTGGCTTGGATGGACCTTCATTTTCAGATGAG…
PgbZIP65_05	685	AGAACAAGACCGAGTGAAAGTGCGAAAGAAAGCTAAACCTGTAACAGGATATGGGCAAACAGGCAGTCAGCTGCAAGATCAAAAGAAAGGAAGATGAGGTACATAGCTGAGCTTGAGAGGAAGGTCCAGACTCTGCAAACAGAAGCAACGTCTTTGTCTGCTCAATTGACCCTGTTGCAGAGGGATACAAATGGACTGTCTGCTGAAAACAGTGAATTGAAACTGCGGTTGCAGACAACTGAACAACAGGTTCATTTGCAAGACGCATTGAATGATGCACTGAAGGAAGAAATCCAGCATCTGAAACTACTAACTGGGCAAAACATTGCAAACGGGGGACCTATGATGAATTATCCTCCATCATACGGAACCAATCAGCAATTTTATTCCAACAACCCG…
PgbZIP65_06	2344	CCGCTATTAGTTTTTCACTCCCGCCCTTTAATCTGCTACTTTTTCTATTCTCTCTAATCTGCTACATCAATTGACTCTCAAGTAATTTCGCCACATCAATTGATTCTTAGGTATTACATATAACTCAGATGTAGCCAAAGATATTCTGAGAATTAATTGATTCGCCACATCAATTGATTCTCAGGTATTACATGCTGGAAATTTTGTACTAGGGAAGAGATCTTAGTGGGCTTAACCAGGGCTATGTGTTGCTTTTTAGAAATAATTTGTTGGTTGTTCTTTTTCCTTGTACAACCGTAATTATAAAAAGCCCTAAAATCCCCTCATCTCAGTTCAGTTCAGAAACTATTCTCTTTCTCCTTTCCCTGTCTGACGCACCTACTCTCCTGTCCGTGCTCG…
PgbZIP65_07	2179	GCAAAGTTCAAAAGCATAAGTATTAAATAACATAATTCCTTAAAGATCATAAGTATTTAAAAGTCAAAACCGTGCCTTACGCATCTTTTCTAAACCCCAAAACCGTGCCTAGCTTCCCTCCTCTCATCTCTCCCAAATTCCCAATCGGACGCCTTTGGAAGTCCTAGCTTCTCTCTTCTCTCCAAATCGGACTCAAGCAGAGCCAAATCGGAACTAGGAACCCTAGCTTCTCTTTTCTCCCTTCTCTCCAAATCAGACCTAATCTAAAGGCAAGGCGAAATCTGGCCAATTGATTTGGAACAAGCTTGTATTTGTATACGATATTATCCAAAATACCAATGGTAATTCATGGTCCATGTGAGCTAAGTTTGAAGCTTTTCTAGGACTTTTAGGGCTTAA…
PgbZIP65_08	1978	CTCCTAGAAGCTTTACATTCTCTCTTCTAGTTGAGGCCCATGTGATATTGTTATTGGGTTCGCATGAAAAAGGCTGTTGATTCTCAATCGCTTTCTCAATTCGCTTTGCGGAGATCTAATCTAAAGGCGAAATCAGTTTAATTTTAGAAGCAGTTGCATTTGCACACCTGTATTCCAGAGTTTCAAGGGCAATTCAAGTTTGAAGCTTTTTCTAGTATTTTTAGGGTTTGGTCTGTATACCCATTTGGTCTGAATACCCATTTGTTTGTGTTGGGGGTTTGCTTTGATTGAGAAGGTGTAATTATATCTTCAATATTTGGGTTATTTTGCTTTGTGTTTTAGAGCTTTTTGGAGTTAGCGGTTTTGGTAAATGGAGAAGGATAAGTCTCCAAACATTGG…
PgbZIP65_12	960	AGAACAAGACCGAGTGAAAGTGCGAAAGAAAGCTAAACCTGTAACAGGATATGGGCAAACAGGCAGTCAGCTGCAAGATCAAAAGAAAGGAAGATGAGGTACATAGCTGAGCTTGAGAGGAAGGTCCAGACTCTGCAAACAGAAGCAACGTCTTTGTCTGCTCAATTGACCCTGTTGCAGAGGGATACAAATGGACTGTCTGCTGAAAACAGTGAATTGAAACTGCGGTTGCAGACAACTGAACAACAGGTTCATTTGCAAGACGCATTGAATGATGCACTGAAGGAAGAAATCCAGCATCTGAAACTACTAACTGGGCAAAACATTGCAAACGGGGGACCTATGATGAATTATCCTCCATCATACGGAACCAATCAGCAATTTTATTCCAACAACCCG…
PgbZIP65_13	1640	ATTTAGGGGTTCTTTCTTTTTCAATTGCTTCTGTTGTATATTGATCATGAAATGTTTATGTTTAATTATTAGGTTTAATTTTAGAAGCAGTTGCATTTGCACACCTGTATTCCAGAGTTTCAAGGGCAATTCAAGTTTGAAGCTTTTTCTAGTATTTTTAGGGTTTGGTCTGTATACCCATTTGGTCTGAATACCCATTTGTTTGTGTTGGGGGTTTGCTTTGATTGAGAAGGTGTAATTATATCTTCAATATTTGGGTTATTTTGCTTTGTGTTTTAGAGCTTTTTGGAGTTAGCGGTTTTGGTAAATGGAGAAGGATAAGTCTCCAAACATTGGTGGAGGTTTACTTCCTCCTTCAGGGAAGTATTCGGGTTTTCTGCCTCCTGGTAATGTTTTCAA…
PgbZIP65_14	2067	TAGATAGATAGATTTACCGATTTGTGTGTATAATTTTCTGTTCGAAGCTTCACATTCTCCCTTCCCCATGTGATATGATATTATAGAGTTCTCGTGAAAAAGCTGTTGATTCTCTCCCGCTTTCTCAATTCGCTTTTCGGAGAGATCTAATCTAAAGGCAAGGCGAAATCTGGCCAATTGATTTGGAACAAGCTTGTATTTGTATACGATATTATCCAGAATATCAATGGTAATTCATGGTCCATGTGAGCTAAGTTTGAAGCTTTTCTAGGACTTTTAGGGCTTAATTTGGATACCCATTTAGTAATTTAAAAGAAAAGATTGTCCTTTGTTATTCCCAGCTTTCAAAAACCCTAACGGTATTCTGTATTGGGGCTTTTGCTTTGGTTCTGAAGGTAT…
PgbZIP65_15	1040	AAGAGCTTCGTTCAATCAAACAACATTAAAGCAAGAGAAGTGGCATTCGTCCACTTACATACAGAACACTAATCCAGGAACGAACAAGACTGAGTGAAAGTGCGAAAGAAAGCTAAACCTGTAACAGGATATGGGCAAACAGGCAGTCAGCTGCAAGATCAAAAGAAAGGAAGATGAGGTACATAGCTGAGCTTGAGAGGAAGGTCCAGACTCTGCAAACAGAAGCAACGTCTTTGTCTGCTCAATTGACCCTGTTGCAGAGGGATACAAATGGACTGTCTGCTGAAAACAGTGAATTGAAACTGCGGTTGCAGACAACTGAACAACAGGTTCATTTGCAAGACGCATTGAATGATGCACTGAAGGAAGAAATCCAGCATCTGAAACTACTAACTGGGC…
PgbZIP65_16	2069	CCGCTATTAGTTTTTCACTCCCGCCCTTTAATCTGCTACTTTTTCTATTCTCTCTAATCTGCTACATCAATTGACTCTCAAGTAATTTCGCCACATCAATTGATTCTTAGGTATTACATATAACTCAGATGTAGCCAAAGATATTCTGAGAATTAATTGATTCGCCACATCAATTGATTCTCAGGTATTACATGCTGGAAATTTTGTACTAGGGAAGAGATCTTAGTGGGCTTAACCAGGGCTATGTGTTGCTTTTTAGAAATAATTTGTTGGTTGTTCTTTTTCCTTGTACAACCGTAATTATAAAAAGCCCTAAAATCCCCTCATCTCAGTTCAGTTCAGAAACTATTCTCTTTCTCCTTTCCCTGTCTGACGCACCTACTCTCCTGTCCGTGCTCG…
PgbZIP65_17	1778	TAGATAGATAGATTTACCGATTTGTGTGTATAATTTTCTGTTCGAAGCTTCACATTCTCCCTTCCCCATGTGATATGATATTATAGAGTTCTCGTGAAAAAGCTGTTGATTCTCTCCCGCTTTCTCAATTCGCTTTTCGGAGAGATCTAATCTAAAGGGCCAATTGATTTGGAACAAGCTTGTATTTGTATACGATATTATCCAGAATATCAATGGTAATTCATGGTCCATGTGAGCTAAGTTTGAAGCTTTTCTAGGACTTTTAGGGCTTAATTTGGATACCCATTTAGTAATTTAAAAGAAAAGATTGTCCTTTGTTATTCCCAGCTTTCAAAAACCCTAACGGTATTCTGTATTGGGGCTTTTGCTTTGGTTCTGAAGGTATAATTTTATAGTGGG…
PgbZIP65_18	1915	ATTTAGGGGTTCTTTCTTTTTCAATTGCTTCTGTTGTATATTGATCATGAAATGTTTATGTTTAATTATTAGGTTTAATTTTAGAAGCAGTTGCATTTGCACACCTGTATTCCAGAGTTTCAAGGGCAATTCAAGTTTGAAGCTTTTTCTAGTATTTTTAGGGTTTGGTCTGTATACCCATTTGGTCTGAATACCCATTTGTTTGTGTTGGGGGTTTGCTTTGATTGAGAAGGTGTAATTATATCTTCAATATTTGGGTTATTTTGCTTTGTGTTTTAGAGCTTTTTGGAGTTAGCGGTTTTGGTAAATGGAGAAGGATAAGTCTCCAAACATTGGTGGAGGTTTACTTCCTCCTTCAGGGAAGTATTCGGGTTTTCTGCCTCCTGGTAATGTTTTCAA…
PgbZIP65_19	1792	TAGATAGATAGATTTACCGATTTGTGTGTATAATTTTCTGTTCGAAGCTTCACATTCTCCCTTCCCCATGTGATATGATATTATAGAGTTCTCGTGAAAAAGCTGTTGATTCTCTCCCGCTTTCTCAATTCGCTTTTCGGAGAGATCTAATCTAAAGGCAAGGCGAAATCTGGCCAATTGATTTGGAACAAGCTTGTATTTGTATACGATATTATCCAGAATATCAATGGTAATTCATGGTCCATGTGAGCTAAGTTTGAAGCTTTTCTAGGACTTTTAGGGCTTAATTTGGATACCCATTTAGTAATTTAAAAGAAAAGATTGTCCTTTGTTATTCCCAGCTTTCAAAAACCCTAACGGTATTCTGTATTGGGGCTTTTGCTTTGGTTCTGAAGGTAT…
PgbZIP65_20	1659	GATCTAATCTAAAGGCGAAATCTAGCTTTTTGGAGTTTGCGGTTTTGGCAAATGGAGAAGGATAAGTCTCCAAACATTGGTGGAGGTTTACTTCCTCCTTCAGGGAAGTATTCGGGTTTTCTGCCTCCTGGTAATGTTTTCAATGTGAAATCCGAGCCATCAGAGTCAACTACATTGCCTCCATTGGGACCTGGGAGTAGTTTGGAATCTGGTCGATTTGGTCATGGGATTGATTCTGGTGGTTTTAGTCATGATATTAGCCAAATGCCTGATAACCCACCAAAGCATTCGGGCCACCGACGTGCTCATTCAGAAATTCTTACTCTTCCAGATGACATTAGCTTTGATAGTGATCTTGGTGTTGTGGGTGGCTTGGATGGACCTTCATTTTCAGATGAG…
PgbZIP65_21	2053	TAGATAGATAGATTTACCGATTTGTGTGTATAATTTTCTGTTCGAAGCTTCACATTCTCCCTTCCCCATGTGATATGATATTATAGAGTTCTCGTGAAAAAGCTGTTGATTCTCTCCCGCTTTCTCAATTCGCTTTTCGGAGAGATCTAATCTAAAGGGCCAATTGATTTGGAACAAGCTTGTATTTGTATACGATATTATCCAGAATATCAATGGTAATTCATGGTCCATGTGAGCTAAGTTTGAAGCTTTTCTAGGACTTTTAGGGCTTAATTTGGATACCCATTTAGTAATTTAAAAGAAAAGATTGTCCTTTGTTATTCCCAGCTTTCAAAAACCCTAACGGTATTCTGTATTGGGGCTTTTGCTTTGGTTCTGAAGGTATAATTTTATAGTGGG…
PgbZIP65_22	1904	GCAAAGTTCAAAAGCATAAGTATTAAATAACATAATTCCTTAAAGATCATAAGTATTTAAAAGTCAAAACCGTGCCTTACGCATCTTTTCTAAACCCCAAAACCGTGCCTAGCTTCCCTCCTCTCATCTCTCCCAAATTCCCAATCGGACGCCTTTGGAAGTCCTAGCTTCTCTCTTCTCTCCAAATCGGACTCAAGCAGAGCCAAATCGGAACTAGGAACCCTAGCTTCTCTTTTCTCCCTTCTCTCCAAATCAGACCTAATCTAAAGGCAAGGCGAAATCTGGCCAATTGATTTGGAACAAGCTTGTATTTGTATACGATATTATCCAAAATACCAATGGTAATTCATGGTCCATGTGAGCTAAGTTTGAAGCTTTTCTAGGACTTTTAGGGCTTAA…
PgbZIP65_23	765	AAGAGCTTCGTTCAATCAAACAACATTAAAGCAAGAGAAGTGGCATTCGTCCACTTACATACAGAACACTAATCCAGGAACGAACAAGACTGAGTGAAAGTGCGAAAGAAAGCTAAACCTGTAACAGGATATGGGCAAACAGGCAGTCAGCTGCAAGATCAAAAGAAAGGAAGATGAGGTACATAGCTGAGCTTGAGAGGAAGGTCCAGACTCTGCAAACAGAAGCAACGTCTTTGTCTGCTCAATTGACCCTGTTGCAGAGGGATACAAATGGACTGTCTGCTGAAAACAGTGAATTGAAACTGCGGTTGCAGACAACTGAACAACAGGTTCATTTGCAAGACGCATTGAATGATGCACTGAAGGAAGAAATCCAGCATCTGAAACTACTAACTGGGC…
PgbZIP65_24	1703	CTCCTAGAAGCTTTACATTCTCTCTTCTAGTTGAGGCCCATGTGATATTGTTATTGGGTTCGCATGAAAAAGGCTGTTGATTCTCAATCGCTTTCTCAATTCGCTTTGCGGAGATCTAATCTAAAGGCGAAATCAGTTTAATTTTAGAAGCAGTTGCATTTGCACACCTGTATTCCAGAGTTTCAAGGGCAATTCAAGTTTGAAGCTTTTTCTAGTATTTTTAGGGTTTGGTCTGTATACCCATTTGGTCTGAATACCCATTTGTTTGTGTTGGGGGTTTGCTTTGATTGAGAAGGTGTAATTATATCTTCAATATTTGGGTTATTTTGCTTTGTGTTTTAGAGCTTTTTGGAGTTAGCGGTTTTGGTAAATGGAGAAGGATAAGTCTCCAAACATTGG…
PgbZIP66_17	3394	TCACAATATTCAGCCTTAATCCCAGCATAACAACATTCATATGTAAGCCCATACCAAAAGTGGCAGAAGTTTAACTTGGGAGGGAGCTAGTACTGATGTCTATGAAAAGCATACATTATATAACTTAAGAACCGCCAAGTTTGAAATCTTAAGGTACTATACTTGAAACTTAATTAAACAAATGACCAGTTTATGAACATGAAAGCGAGGCAATGATTGGAATCGTCGTCATTAAGAACTTTCCACGCAATGGCTTGATCATAAGAAATAGGTCTGCCCATGCTGGATACACATATCCCTGCTGGAAGATGAGCAAATCCCTGTTGCATGATCTTCGAGAATTCGGAAAGGAGAACCTTACGACCAGCTTCATCTAGAATCTTATCAAGCATTATATCC…
PgbZIP66_20	3501	TCACAATATTCAGCCTTAATCCCAGCATAACAACATTCATATGTAAGCCCATACCAAAAGTGGCAGAAGTTTAACTTGGGAGGGAGCTAGTACTGATGTCTATGAAAAGCATACATTATATAACTTAAGAACCGCCAAGTTTGAAATCTTAAGGTACTATACTTGAAACTTAATTAAACAAATGACCAGTTTATGAACATGAAAGCGAGGCAATGATTGGAATCGTCGTCATTAAGAACTTTCCACGCAATGGCTTGATCATAAGAAATAGGTCTGCCCATGCTGGATACACATATCCCTGCTGGAAGATGAGCAAATCCCTGTTGCATGATCTTCGAGAATTCGGAAAGGAGAACCTTACGACCAGCTTCATCTAGAATCTTATCAAGCATTATATCC…
PgbZIP66_21	3438	TCACAATATTCAGCCTTAATCCCAGCATAACAACATTCATATGTAAGCCCATACCAAAAGTGGCAGAAGTTTAACTTGGGAGGGAGCTAGTACTGATGTCTATGAAAAGCATACATTATATAACTTAAGAACCGCCAAGTTTGAAATCTTAAGGTACTATACTTGAAACTTAATTAAACAAATGACCAGTTTATGAACATGAAAGCGAGGCAATGATTGGAATCGTCGTCATTAAGAACTTTCCACGCAATGGCTTGATCATAAGAAATAGGTCTGCCCATGCTGGATACACATATCCCTGCTGGAAGATGAGCAAATCCCTGTTGCATGATCTTCGAGAATTCGGAAAGGAGAACCTTACGACCAGCTTCATCTAGAATCTTATCAAGCATTATATCC…
PgbZIP66_30	3416	TCACAATATTCAGCCTTAATCCCAGCATAACAACATTCATATGTAAGCCCATACCAAAAGTGGCAGAAGTTTAACTTGGGAGGGAGCTAGTACTGATGTCTATGAAAAGCATACATTATATAACTTAAGAACCGCCAAGTTTGAAATCTTAAGGTACTATACTTGAAACTTAATTAAACAAATGACCAGTTTATGAACATGAAAGCGAGGCAATGATTGGAATCGTCGTCATTAAGAACTTTCCACGCAATGGCTTGATCATAAGAAATAGGTCTGCCCATGCTGGATACACATATCCCTGCTGGAAGATGAGCAAATCCCTGTTGCATGATCTTCGAGAATTCGGAAAGGAGAACCTTACGACCAGCTTCATCTAGAATCTTATCAAGCATTATATCC…
PgbZIP66_36	3523	TCACAATATTCAGCCTTAATCCCAGCATAACAACATTCATATGTAAGCCCATACCAAAAGTGGCAGAAGTTTAACTTGGGAGGGAGCTAGTACTGATGTCTATGAAAAGCATACATTATATAACTTAAGAACCGCCAAGTTTGAAATCTTAAGGTACTATACTTGAAACTTAATTAAACAAATGACCAGTTTATGAACATGAAAGCGAGGCAATGATTGGAATCGTCGTCATTAAGAACTTTCCACGCAATGGCTTGATCATAAGAAATAGGTCTGCCCATGCTGGATACACATATCCCTGCTGGAAGATGAGCAAATCCCTGTTGCATGATCTTCGAGAATTCGGAAAGGAGAACCTTACGACCAGCTTCATCTAGAATCTTATCAAGCATTATATCC…
PgbZIP66_39	3309	TCACAATATTCAGCCTTAATCCCAGCATAACAACATTCATATGTAAGCCCATACCAAAAGTGGCAGAAGTTTAACTTGGGAGGGAGCTAGTACTGATGTCTATGAAAAGCATACATTATATAACTTAAGAACCGCCAAGTTTGAAATCTTAAGGTACTATACTTGAAACTTAATTAAACAAATGACCAGTTTATGAACATGAAAGCGAGGCAATGATTGGAATCGTCGTCATTAAGAACTTTCCACGCAATGGCTTGATCATAAGAAATAGGTCTGCCCATGCTGGATACACATATCCCTGCTGGAAGATGAGCAAATCCCTGTTGCATGATCTTCGAGAATTCGGAAAGGAGAACCTTACGACCAGCTTCATCTAGAATCTTATCAAGCATTATATCC…
PgbZIP66_46	3014	AAGCCTAGGTTCTCCCAAAATACGTACATTCACTAACATATTCACTGTTAACTCGAGGCTCTACATAAGAACGAAATGTGATGTCATTACATTTGTTTTCACTGAGCAGCACAGTATTACATCAGAGTGATTCCATAGTTGTTTCAAGACGGCATCACCCACTTGAGAGTCTGCCTGAAGGAGATCTACACCAGTGTGAACCCTGTAGCTCCTGCAAATCCAACGAGCAAGAGTAAGAGCCTCAGGAGAACCAGGTAGTGGTTTTGGCCCCAAATGGGAGCTAAGCCGGGAGGGGGCAATAGCTGTGGCAACACGCTGGACAGATCCCACAACACCACGCACATATTGGCGAGCCATCACAGCCACATTATCCCTAAAGTGGTTCTCAAATGTGAACTG…
PgbZIP67	238	AGAAGGTATGGAGAGTGATGAAGAAATCAGAAGAGTGCCAGAGTTCGGCGGAGAAGCAGCCGGCGGGTCAGCTTCCGGTAGGGACACCAGTTCAAATGGCGGTCCAGATCGGGTTCAGGGCTCAGGGGAGAGTACAAGGAAGAGAGGAAGAAGCGCAGCTGACAAAGAAAACAAGAGGTTAAAGAGGTTGCTGAGGAACAGAGTTTCAGCACAGCAAGCAAGGGAAAGGAAGAAGGCA
PgbZIP68	383	CAGCGAGTGGCTAGCTTGGAGCATCCGCAGAAGCGGATTCATGGGGGTGTAAGCTCTTACAATGGAGAGCAGTAATAGTGAGCAGAAGAGACCTTTGATTGAGATTTTGCCCTGAAGAATCATTCTGTTTCAACCTCTCTTATTTGTTGATATTGCTAGAATTCTTCCTATTCATCATGTTCTAGTGCCCTTGTTGGTAATACCCAATTTCTTAACTTGGGTTGATTATGTGCAGTTGCTGGATTGATCAACTCAATCTATAAATTAATGCTTTTTAAGAACACTTAACGTGAAATTCCGTGTAATGTGTTTACATTTTCCCTTATTTTCTTATTCTTTTTTGTTTTCGGGTGCAATTCCCTTATTTTGTGTTGGGTCTTTTT
PgbZIP69	680	ATGGCGGTAGGGTTCCCCGATGTGGGGGCGGATGTGGGGGCGGGCGTGGCCGGAGGGCGACGACGAGGCGGCGGTGCCGGCGGCGCCGGAAGGGCGAGGAAGAGGGCGCTGATGGATCCCATGGACCGCGCGGCCACGCAGCGCCAGAAGCGCATGATCAAGAACCGCGAATCTGCGGCCAGGTCCAGGGAGAGGAAGCAGGCTTACATCGCAGAACTGGAGGCACAGGTCACACAGCTTGAGGAGGAACATGCCGAACTGCTTAGAGAACAGGAGGAGCAAAACGAGAAGAGGCTTAACGAGCTCAAGGAACAGGCATTCCAAGTCGTCGTAAGGAAAAAACCATCGCAAGATCTTAGAAGGACCAACTCGATGGAATGGTAGAAGTATCCGCGAGCT…
PgbZIP70	1657	CTTTTACCAACCAGCCAAGCCACCATCCAATCCCCGCTCCCTGTCTCTTCCTCCTCCCTCCCACTACCCGTCTCTCCCCTCTCCCCCCAAGCGAGACACAACACCGACCAGAGAGGGAGGAAAATTCCCGATCAAACCCTCGAATCCTCCGCGGCCTCGTGGAATCCCAGCCCGCCGCAGCCTCGCCCTCCCCGCGCCGCGGTTCGGGATCAGGAAGGTTCGGACGGCGGATTCCGGTCGCATGGAGCGCGTCTTCTCCGTCGAGGAGATCCCCGACCCCTTCTGGGGCCAGCCGTCGCCGCGGCCGGCGGGGGCGTCGGCCGCTGGCCCCGCGTCTTCCGGAGGGGGCGGCGCGGAGGGCGCGATGAACCGGTGCCCGTCCGAGTGGTACTTCCAGAA…
PgbZIP71	1480	GAGAGTCAAGAACGAGTCTCTCGTGGCAGAACAAGACTCCGCCTCCTCCTCCGAGCAGGATCAAGTAGCTGTGGTTCAGCAACATGGTGAAATGATTTGCACAAAACCAAAACAGGCTGAGCCGGATGATGAGCTTCAACCAAATCATCTTGGCAGCTCAACTTATGCACCATCTATTGGCAGCAAGTCAAGACAGAATTTAAATGAGGCTGAAAAGGAAGCACGGAAGGTCCGCCGGGTGTTAGCAAACAGAGAGTCAGCCAGACAGACAATTCGTCGGAGGCATGCCCTTTACGAGGAGGTAACCAGAAAAGCTGCTGATTTAGCATGGGAGAATGAGAATCTAAAGAAGGCATATCTCTGTCCCTTATAGGGAAGTCCTTGAACTTCTTACCATCT…
PgbZIP72	1138	CCAGAGAGATAGACACAGAGTGCCCGAACTTATGCCGAGACATAAAGTAACACAGAACGCCAGATTTCAAAACTAGCATCTGATTAGATGATCATAGAACAAAGGGAACAGAGAGAGAAGAAAGATAGTCATGGATAAAGCCACGGTGGCAGCAAGAGAACACATAATAGACATTCATTGCTAACTACACTACATACTGGAAACTTGCGAATAAGCCGGCACTAGTCTAGCAAGCGGCAGCTGCACGCAATGGCGGAGTATCTAGCTTGATCCTCTCCCTTGTGCCCCTCCAGCGCCTTCCATGGAGCAGAAGCTCCAAGGTCTCTGGTTGATCACTGCTTGGCTTTCCGGCTACCATTGCGAGATCTCTTTCGGCTCTCCTTGGAGCCACCAGACTTC…
PgbZIP73	1463	ATTGGTTGTAGCTGGTTTGCAATTCTTTAATTTTCATTTCACTGGCTACGTACCCAAATTACTTACTTAATTATTAATTCTCTCTTACTTACTTACTTAGCTACTAGCTAGCTACATTGAGCGGCCGGATCGGAAAATAATAAATTGCAATGGCACAGTTGCCTCCAAAAGTGCCACAAAGCTCATGGCCTGATAATATTTCTCAACAGTACCAACAAAGGATGGATAGCTTGGCCACCTCCCAAGGCCCTTCAGCTAATTTATGGGTTGACGAATTCCTCGACTTCTCGTCGTCCAAGCGTGGGTCCCACCGGAGGTCGGCCAGCGACTCCATTGCCTTTCTTGATCAGATCCCAATGCCAATGGTGGCGGTGGAACAGGAAGATCAATGCAGCAGGA…
PgbZIP74	1405	GGCCAAACAGCAACCTGACTATTAAAAGACTGATATTTCTTCAGGTATACATAACAATAACAATCAGCAATACAGATCTGTAAAGTTGAAAGTACCAACAATTTCTAACAGATACAGTGAACTGGTTCACAACCTACATTTTCAGTCACATCTTGACTTCTAAAAGATAAGCCAAGACATGTGTGAAACAGGAACCAGCACACGAGGCTGGCATTAAGATTTACCACGACCTGGTAATAATTAAATGCAATAAGTATGGAGTCAATACGCATACTACAACTGCGCCAGCAACAATCTAGTTAGGGCTATGATCTGATAGCATTGCATGATAGCTCAATTAGTGTCCTTCTGGCTGTCATCACCAGAATGTTGCAGCTTATTGTCAAGTCCTGCCTCATC…
PgbZIP75	1363	CGGATCTTAAAGATTACTTGGCAACCATTAGATGCCAATTTTACAGCGGTTAACGGTACAACAAGGACCCGGCCCTAATGCACTCAACTTCACTATATGGCTAAGCTACCTGAACACAACATCGCTTTGGATTATAGTATGTGCAAGTTTCTCTGAATCAAGTCTGTTGCATGACTGCCACCACCATCACCCCCAAACTGCGAAAATGTATTGCAGTCAAATCACACGCGCTTGTTATTCCTTTGGTCGAGCAAGCCAGAGAGAACTTAGGGCACGAAGCCGGGATGAGTAATCACTTATCACAAGAAGTGCACGGGCAGACTGCCTTGTGGTCAGGATCCTTTGCATCTGCTGAAGAGTCTGCTGCCGCAGGTTGTCAGCCTGGCGAAGGAAATTTTC…
PgbZIP76	556	GTCCCCGCCGGAGTACATGACCTCGGCGGCGGCGGCGCAGTACGCGCCGGCGCCCCTCAGGATGGCCATGTACGAGCGCGCCCCGCCGCAACAACACCAGCAGCAGCAGCCCCAGCTGCAGCCGGCGCTGGGCATGTGGAGCAGCGAGCCCTACAAGGTGGACAGCGGCGGCCAGGCCACCAGCGGGTCCAGCATCATGGAGCCCGACGCCAAGTTCGACCACGCAGGGCTAGACGAGGATCCACAGATGGACGAACTGGAGACGGCGGGGGACGCCGATCAGGGAGCGAGCAAGCCCAAGGAAAAGGTCATGAGAAGACTTGCACAGAACAGAGAGGCTGCCCGGAAAAGTCGCCTCCGAAAAAAGGCCTACATCCAGCAGCTGGAGTCGAGCCGGAT…
PgbZIP77	484	TGATGCTGCTGCTGCTGCTGTCGCTGGTGTTGCTGAGAGAAATAGGATGGAATCTGCTGGAGTCCGCCGTTGAATTGACTCCCATTCATTTTTGGAGCTTGCCCTGCAGCTATCTTAAGCCGCTGGACTTCTTCTCGCAGAGCGTCATTTAGAGCATCCCGTAGTTTAGCTTGCTCCTCCATGGACTGCAACCGAAGTTTGAGTTCTCTATTCTCGGTAGTTAAACCAGAAGTATCCCTCTGGAGAAGTGTAAGCTGTGCTGATAGCGTAGTGGCCTCGGTCTGCAGTGTCTGGACCTTCCTCTCTAGCTCACCGGTATACTTGATCTTCCTCTCCTTCGACCTCGCTGCCGACTGCCGGTTTGCCAAAATCCTCTTTGCGCGTTTGGGGTCAAGGAGA…
PgbZIP78	1358	TAAACACACACTGCTCCGGTGAAAACCCAGCTCACAGATGAGGGCTATGGGTTTTGAACGGCAGGACGCAAGAGTAAGTGACATACTTTACACTGTCAACAAGGACCACAACAAATATACGCGACAATGACTTCGAAGAGATCCTTCCATCAGCATCCACTCTAGGGTCAGCCAGGACAGAGACCACCACCGATGAAGCCGGTTTGTTTCCAGCAAAGCTCTCGTTCTTGGGGTGCGCTTTGAGGTTATCGGTGTGGTTGGACGTTGAACTTTTTAGGGGAATGGCCATGGAATGTAAAATCCTTCTGTTCTTGACCTTATGGGACTGACTGGAGGGGAGGTTCTCCGTGGAGTTATGTGATGCGTTGTGCATACCACTGGAGTAGACAGGAACAATGG…
PgbZIP79	1224	GTTCCCCATGTACCACCCGGGGGCCGCGATGGCGTACTACGCCCACGCGTCCATGGCCGCGGGTGTTCCTTACCCGACTGCTGAAGCTGTTGCTGCCGCCGCCGCTGCGCCAGTTGTGGCAGAAGGGAAGGGCAAGGCTAAGGGCGGTGGCGTGTCTCCTGAGAAGGGCAGTTCTGCTGCGCCCTCTGGCGACGACGCTTCGCAGAGCTGTGAGAGCGGCAGCGACGAGTCTTCAGACACGAGAGATTATGACACTGACCAAAAGGATTCGTCTGCACCTAAGAAGAGGAAATCTGGTAATACCTCAGCGGAAGGTGAACCGTCTCAAGCTGCTGCTGTTCCATATGCTGCTGTCGAGTCACCGTATCAGTTGAAGGGGAGGTCTGCCTCAAAGCTTCC…
PgbZIP80	622	CGATCTCGGCAAGCAGCTGCAGCTGGCGGCGGCCGGGGGCGGTCAGGCCCCGGCGGGGAAGAAGCGCGGGCGCGCCGCCGGGGACAAGGAGCAGAACCGGCTGAAGCGGCTGCTGCGGAACCGCGTGTCGGCGCAGCAGGCGCGGGAGCGGAAGAAGGCCTACATGACGGAGCTGGAGGTGAAGGCCAAGGACCTCGAGCTCCGCAATGCCGAGCTGGAGCAGAAGGTCTCCACCCTCCAGAACGAGAACAACACGCTCCGCCAGATACTGAAGAACACGACGGCGCACGCCGGGAAGAAGTCGAGCGGCGGCAAGGGGGGAGACGGCGGCAAGAAGCACCACCACTTCGGCAAGGGCTAGCAGCAAGAGCGAGCTTCTCTGCTCTGCTGCGACGATGG…
PgbZIP81	549	ATCTGGAGGAAGAGGAGGAAGGAGTCCAACCGGGAGTCGGCACGGCGATCTAGGGTGCGCAAGCAACAACACCTCGACGACCTCTCCTCGCAGGTGGATCAGCTCAAGAACCAGAGCCAACAAATGAACATGGTGCTGGGCATGACCACACAAAACCTTGTGGCGCTGCAAGCACAGAACTCGGTGATGCAGACACAGAAGATGGAGCTGGAGAGCAGGCTGTGCGCCCTAGGCGAGATCATCTGCTGCATGAACTCAATCACCAACACTGTGAATCCCACCGCCGCCATGGGCGCCACAGCAAGCAGTGCCTACGACGTTTTTGGCGCCGGCAGCGCATGGAGCCAGCCCATAGACTTGTACCAGTGCTTCTAGGGAAGAAGAATGGATGGTTGATGT…
PgbZIP82	441	TCTTAAGCCGCTGGACTTCTTCTCTGAGGGCATCATTTAGAGCATCTCGAAGTTTCGCTTGTTCTTCCATGGACTGCAACCGGAGTTTGAGCTCTCTGTTCTCAACAGTTAAACCGGAGGTATCCCTCTGAAGAAGCGTGAGCTGTGCAGAGAGCGTGGTCGCCTCTGTCTGCAGCGTCTGCACCTTCCTCTCCAGCTCGCCGGTGTACTTGATCTTCCTCTCCTTGGACCTCGCGGCCGACTGCCTGTTGGCCAGAATCCTCTTAGCGCGCTTGGGGTCGAGGAGCGCGAGTTCAGCGAGCCTTTCCGCGGGAATGGCCTTCTTGGCGTAGTCCGGCAGCCCACCGGACAGCGCAGACTCGCCGTCCGACGGCGAGCTGGCTCCATCCATGGAGCCGC…
PgbZIP83	718	ATCAGAGGATCCTTTCTTTGGTGAACCACCGTGTTGGCTAGATGATCTCCTTGCAGATTCTGGGAAAATGCCAAACCTTCCACCTCTTAGGAGAGCTTGTAGCGACTCTGATGCTATCTTGGATGCGCTGAGGACAATTCAGAGCCCAATTTTTCCGATTGAGGAGGGGGATCTGCAACCAGCAGGTGAGACTGGGGACTCGTTGGATGCTGCTGTAAGGGGTGAAAGTGATTCGGGGGTCGAAGTTAGCTGTGTGTATGGTCCAAATTCGCCAAGACAGAAGTGTAGGCTGACCAGTTCAGAGAGTTCCATTGTAAATGCTGTCCTGGAGAATGTCCCTAGCAACCCCTTGCAGTACCTGACCATTGACCCGTCAACCAGTCTGCATGGCAATGTGGC…
PgbZIP84	375	CGAGGATTCTAACGACACCGTCGCAATGAAACGTGCTCGTAACACTCTTGCTGCTCGAAAGTCTCGTCAAAGAAAAATGCAAAGAATGGAAGAACTTGAAGATGAAATCACAAGGTTAACTGCCGAAGTGGCTCACTGGAAAGAAAAAGCTCTACGAAGAACTTAAATGGATAATCATGACTGTCTCTTTTCAGTCGCCGGCACAATCATGGATTGGAGGAAGGGATTTTGGGTCCCCTTTACTTCAAGGATATTATAGTAGCAGCTATCGCACAGGGGCAATAGTCATGACGCTATAATTGTGGATTTCTTTGGTTCGAAAAGTATTGTTATATTCTTTTTTTTTTTTTCATTCACACTATGATATTTGGAATG
PgbZIP85	308	GGTTCCCTCCAACCGAGTGCGGCGGGGGTGGGCCGATCAAGTTCATCATTCCCCCAACGGTGTTGCCCATGTGGCTCGTCGCCATCTTCAGCCTTTGCAGCTCAGATTTCAGTGCGTCATTCAGAGCATCTTGTAAGTGGATTTGTTGCTGCACGTTTTGCAGGCGCATCTTCAGTTCGCTGTTCTTGGTAGAGAGCCCGGCAGTGTCTCTATGTAGAAGTGCCAGCTGGGTTGACAATGTTGTTGCTTCTGCATGCAGGGTTTGCACCTTCCGTTCAAGTTCAGAAATATACCGCATCTTCCTTTCT
PgbZIP86	262	GGCTATGAAACGTGCCAAGAATACAGATGCTGCTCGCAGGAGTAGACTTCTAAAGTTAAAGAAAATGGAAAGTCTTGAAAAAGAAGTAACGATACTCAAGAATGAAAATATTGATTTACAAACTCGTATCGCTGTTTTGGAAAGTGAAAAGAAGGGTTTAGAAGATAAGAACGCCGAAAAAGATGCTAGGGTTAAGATGATGGAACAACGTTTGACGGAAGCACATGACAGATTAGTAAAGATGAATAATACTAATCCTAAT
PgbZIP87	217	GTCCGTTCCAGTTCTGAAATATATTGTAGCTTTCTCACCCTTGATCTCTGAGCTGATTTCCGGTTTGCTAAAATTCTTTTAACCCTCTTTAGATCGAGGATGATAGTTCCGCCAGAATTTTTACCGGACGGCTGGCCGAATTGTTTTTCCGTTTGGTATTCACTTTCCACCTCTCCAGGCTCTTTCTTGGATTTTTCCGGGCTGTTTTCATCATTTT
PgbZIP88	264	ATAATGGGACATAATCCCATCAACAAGAACACGCAGTTCGTTATCACCCAGATGAGAATTTACCATTGACCTCAAATTATTAATCAGCCGTTGATGTTCATCCAACCAGCGGGTATAATCCATGTCAAATGCCAGTGCACCGTTTGCACCAGTTGAATGATTTTGATCCCCAATTCCACTAGAAATAAATATACCCTGCTGTCGTGCTCGTATTAGCTCCTGCTCTAATTGTGTCAATCTAAGGCGACTGTTCTCCAACTGCTG
PgbZIP89	255	AACTCAGCCAGCTCCAGCGACGGACCATTTGGAAACGAATCTTCACCTTCGTATCCGCCTCTAGAGCCAACAACAACAACACCAGCAACGGGAACAATACTGCTGTCATGCAGCCGGCGGCGAACAGTGGCGGATGATCAAGAACAGGGAGTCCATGGCATGGTCGCGGGCGCAAAAGCAGGCTTACTCAAACCAGTTGGATATGGAATTGGCCCAGCTGCGCAGGGAGAACCAGATGCTCATCCAGCGGCACAG
PgbZIP90	241	CGCCTGCTTCCTCGCACGCGACCTCGCCGCCGACTCCCGGTTCTTGATCATCCGCTTCTTCCGCCGCTCCACCGTCTTCTCCCCGGGGCCGCCCACGGCGGCACGCTTTCGCCCGGACATGGCGGCCCCGTCGTGGTCGTGGTACAGCGCGTCCAGCACCGGCCCGGCGCCCACCCCCAGCGGCCGCTGCAGGGGACGCCCGACGTTGTTGTGGCGCTGCTGCCTCGGCACCGGGGCCGGG
PgbZIP91	210	TGAGGTTGTCCTCGACGAGCCGGCTGACCTCCTTCTCGAGCTCCTGCGTGTAGGCCCTCTTCCGGGCCCTGGACCGCAGCGCCGACTCCCTGTTCTTCATCGCCCGAATGCTCTTGTGGCCGTCGTCGCTGCTGACGCCCAGCTGCTGATCCTCTCCGTCGGCACTACCGTTGCCGATGCTGAGGTAGAGGGAGGGCAGGCGGGCAGGCG
Ave. length (bp)	1449
