# Supplementary material for: Basic leucine zipper (bZIP) transcription factor genes and their responses to drought stress in ginseng, Panax ginseng C.A. Meyer
Source: BMC Genomics. 2021 May 1;22:316. doi: 10.1186/s12864-021-07624-z (PMC8088647; doi:10.1186/s12864-021-07624-z)
Supplement: Supplementary file 2 — Table S2. The 62 PgbZIP genes that were spliced into transacripts having full-length ORFs and their putative protein sequences. [file 12864_2021_7624_MOESM2_ESM.xlsx]

## Sheet: Sheet1
Table S2 The 62 PgbZIP genes that were spliced into transacripts having full-length ORFs and their putative protein sequences
PgbZIP	Seq. length (aa)	Amino acids sequence
PgbZIP01	66	MIKNRESAARSRARKQAYTNELECKLSCLEEENKRLKREKELDMLLKSAPPPEPKKHHRRTRSTSF*
PgbZIP03	109	MAKLSLHRHLLLHQILMIVLSDPVIQDEREVKKQKRKQSNRESARRSRLRKQAEWEEVASRADLLKQENSSLKEELKQLQEKCDNLTSENTSLHEKLKALDSEKPNGNL*
PgbZIP04_1	173	MLFPQSNMFAPMVNPLSLANGLMTGAYGQGGGGGGGAPAMVSPSPTGRPVMSNGYGKMEGLNLSSLSPPPMPYVFSGGLRGRKPPAMEKVVERRQRRMIKNRESAARSRQRKQSYMMELETEVAKLKERNEELQRKQAEILERQKNEVFEKVSRQAGPTSKRICLRRTLTGPW*
PgbZIP04_2	172	MLFPQSNMFAPMVNPLSLANGLMTGAYGQGGGGGGGAPAMVSPSPTGRPVMSNGYGKMEGLNLSSLSPPPMPYVFSGGLRGRKPPAMEKVVERRQRRMIKNRESAARSRQRKQSYMMELETEVAKLKERNEELQRKQAEILERQKNEVFEKVSRQAGPTSKRICLRRTLTGP*
PgbZIP05	74	MIKNRESAARSRARKQAYTMELEAEVQKLKDLNEELVRKQKEILEMQKREAPEMKDQFGRKKRQCLRRTLTGPW*
PgbZIP06_1	345	MGSNDPSTPPKASKPPEQEQPPATTSGTTAPVYPEWPGFQGYPAMPPHGFFPPPVAAGQAHPYMWGAQHMVPPYGTPPPPYMMYPPGTVYAHPTTPGVHPFHYPMQTNGNPEPAGAAPGAAETNGKNEPGKTSGPSANGVTSNSESGSDSESEGSDANSQNDSHSKENDVNENGSAQNGVSHSSSHGTFNKSMPLVPVQSGAVIGGVAGPATNLNIGMDYWGATGSSPVPAMRGKVPSGSARGEQWDERELKKQKRKLSNRESARRSRLRKQAECEELGQRAEALKSENSSLRIELDRIKKEYEELLSKNTSLKAKLGETGGGGDAVPDMNERGDTNGGSHQKEP*
PgbZIP06_2	317	MGSNDPSTPPKASKPPEQEQPPATTSGTTAPVYPEWPGFQGYPAMPPHGFFPPPVAAGQAHPYMWGAQGVHPFHYPMQTNGNPEPAGAAPGAAETNGKNEPGKTSGPSANGVTSNSESGSDSESEGSDANSQNDSHSKENDVNENGSAQNGVSHSSSHGTFNKSMPLVPVQSGAVIGGVAGPATNLNIGMDYWGATGSSPVPAMRGKVPSGSARGEQWDERELKKQKRKLSNRESARRSRLRKQAECEELGQRAEALKSENSSLRIELDRIKKEYEELLSKNTSLKAKLGETGGGGDAVPDMNERGDTNGGSHQKEP*
PgbZIP07	220	MDSFMWKLNYATGDDSPKLPLPSPSGGLSRSGSGSLDGGGAASLFGTEFANGEFTEAEKKKIMANERLAEIALTDPKRVKRILANRQSAARSKERKMRYIQELEHKVQVLQTEATTLSAQLTMMQRDSGGLATQNNELKIRLQAMEQQAQLRDALNEALTGEVQRLKLATGEITDARMSKAGLQQQMNSQLIQMQQLQIQQQQQQQSSQTQQAQQQQQQQ*
PgbZIP08	242	MADLNSNNSFDSGASLMSNFNNGGFSMDSVSAFTAINDPSVAAGSTRTVSPKDIFNDGFGSAPPSTAFTNLTSPDIGDSPFINDSFECSPMFNGEPVISDANDWFSLFPEQETKVPETVYAPAISMPMDRTMSSQSMERSGSSSTGSPLVLDNYSRRKSSVTNSPATNGISKSRRRKGPLPSITVDPSDKIALKRARNTLAARESRQRKFDHVSTLEQRNSELEAEVEKWKSIAMAHGYSGQ*
PgbZIP09	120	MSQSHSVIDHQTHRAISTDQSSPSSSNPKSTSSPTHSSPNSPPSPKIQTPTSSSSTISRVEKRKLNTLAARRYRQKRVDQMSSLEAALKEVERERDALKVRVAKLEGETDILKSLLSKKN*
PgbZIP10	250	MDDGDIDFSNPETFLCEAMGNDPPASCSMGTYFDDILNGDTDHLACTHTHTCNPPVHDLAHHTHTCVHVHTKILSASDDAAETSESLPESKKQRPSGNRAAVRKYREKKKAHTALLEEEVAHLKAVNQQLVKKLQSHSALEAEVARLRCLLVDIRGRIEGEIGTFPYQRTVKSNDFVDQGSFLGGAQVMNSCGFRCNDQLYCNPGMQQARTMDDDGVMSGQVLGQGAGDSMGCVKPGSLNPPGCRGGQML*
PgbZIP11_1	183	MFLDAEKLNAQLREASETESSCASAGAGAGPRPRHHHSHSMDASSSFDAEQLLGTPAVEGMSTVEAKKAMSNAKLAELALVDPKKAKRIWANRQSAARSKERKMRYIGELERKVQTLQTEATTLSAQLSLLQRDTSGLTSENSELKIRLQNMEQQVHLQDALNDTLKTEVQRLKVATGQMGNG*
PgbZIP11_2	191	MFLDVDKLNSSCGPSSDQAESSSAAAAGGGEAARAGHVMRPKHQHSQSMDESMSIKAEDLVGAPGMEGMSTVEAKKAVSAAKLAELALVDPKRAKRIWANRQSAARSKERKMRYIGELERKVQTLQTEATTLSAQLSLLQRDTSGLTSENSELKIRLQNMEQQVHLQDALNDTLKTEVQRLKVATGQMGNG*
PgbZIP12	157	MSSSSLSPGGGRLSGSDGDSGATFSAGDNRREKRRLSNRESARRSRLRKQQHLDELVQEVARLKAENARVLARANDITGQFVRVDQENTVLRARAAELGDRLRSVNQVLRVVEEFSGVAMDIQEECPPDDPLLRPWQIPYPATAMPIAATATHMLQY*
PgbZIP13	158	MPEPATSSIAGSLPSSSERSSSSALQIEVKEGMESDEEIRRVPEIGGEAAGVSASGRDAGSNGGPDRVQGSGEGTRKRGRSPADKENKRLKRLLRNRVSAQQARERKKAYLSELEVRVKDLEKKNSELDERLSTLQNENNMLRQILKNTTSGMQEGRK*
PgbZIP15	199	MPNLAGYRPGLPVLVREKLGGHHGPLSASRDHEHAMDKRALDELGAERKDGVLPKYAQSEADTKRAKQQYAQRSRVRKLQYIAELEGKVQSLQSEGIEVSAEMEFLTQQNIMLDLENKALKQRLESIAQEQVIKRVQQEMFEREIGRLRSLYQQQQQPPQPPTLGRSNSRDLDSQFASMSLKQKDPNSGRDAVSGPLRT*
PgbZIP16_1	200	MADASSRTDTSIVVDTDDKNQRMENGQNGAIVPSNSSEPSDRSDRPMDQKVLRRLAQNREAARKSRLRKKAYVQQLESSKLKLASLEQELQKARQQGIFISSSGDQTHAMSGNGAMTFDLEYTRWLEEQNKQINELRTAVNAHASDSDLRLIVDGIMAHYDEIFKLKGAAAKADVFHILSGMWKTPAERCFLWLWGFCSF*
PgbZIP16_2	178	MENGQNGAIVPSNSSEPSDRSDRPMDQKVLRRLAQNREAARKSRLRKKAYVQQLESSKLKLASLEQELQKARQQGIFISSSGDQTHAMSGNGAMTFDLEYTRWLEEQNKQINELRTAVNAHASDSDLRLIVDGIMAHYDEIFKLKGAAAKADVFHILSGMWKTPAERCFLWLWGFCSF*
PgbZIP17	336	MADASSRTDNSTVLDNDGKIYRLEQGQSGGAIMASNSSDRSDRSDKPLDQKTLRRLAQNREAARKSRLRKKSYVQQLESSKLKLAQLEQELQKARQQGIFISSSGDQTHAMSGNGAMTFDLEYTRWLEDQNKQINELRTAVNAHASDSDLRLIVDGIMAHYDEIFKVKGVAAKADVFHILSGMWKTPAERCFLWLGGFRPSELLKLLVNHLEPLTEQQMLGLTNLQQSSQQAEDALSQGMEALQQSLAETLAGSLGSSAGSSGNVANYMGQMAMAMGKLGTLENFLRQADNLRQQTLHQMQRILTIRQASRALLAIHDYFSRLRALSSLWLARPRE*
PgbZIP18_1	298	MECSGDEVVELNCARAGGDPGEYAAVLKRKLQLYCAAVAKTMEGKPQESSLNCLSSQASDTSPLVSQASFDCDGTVVQGKPANSCTSKEQSDDDDGDLEENTDPASAKRVKRMLSNRESARRSRKRKQAHQNDIESQVTQLRAENASLLKRLTDMTQKYKEASLGNRNLTVDIETMRRKVNIAEEAVRRVTGASLMFSTTSNNVPLASCVSVAASADAVPSEENMSHFLQGLLEDDLIKHDVSEVATPLPNGEEMASRPASLRRVASLENLQKRIHRDSVHSEDTSIFPDHEVPANAQ*
PgbZIP18_2	187	MECSGDEVVELNCARAGGDPGEYAAVLKRKLQLYCAAVAKTMEGKPQESSLNCLSSQASDTSPLVSQASFDCDGTVVQGKPANSCTSKEQSDDDDGDLEENTDPASAKRVKRMLSNRESARRSRKRKQAHQNDIESQVTQLRAENASLLKRLTDMTQKYKEASLGNRNLTVDIETMRRKVYPFLDNS*
PgbZIP19	196	MQSSEVTELHYLVPPNPTSYPAHFGFTQNNTPTFEFSRLSNPLYHLQINPQVQEFNPQQTCFSSNSTSDEADEQQLSLINERKQRRMISNRESARRSRMRKQKHLDELWSQVVWLRSENHQLIDKLNDVSERHDQALQENAQLKEETSELRQMLTDMQLNSPYHTLRDLEDVLCNTAYLRTESSNQSITSSTGLLR*
PgbZIP20_1	182	MACFSCGVSSGSSGEELQYSAGYHDRQNLQQIKLDQRKLKRMVSNRESARRSRMRKQQQLDDLVSQMGQLRIENNHIRTNMSVTTQMYLNMDAENLVLKAQLAELNHRLESLREIIECLNSDNGFLEIIDDAQMVNMISGGGGDEFLNNPWNLVHVNQPIMASSADHIFMHCPCPTLGHCGY*
PgbZIP20_2	181	MFRSCGVSSGSSGEELQYSAGYHDRQNLQQIKLDQRKLKRMVSNRESARRSRMRKQQQLDDLVSQMGQLRIENNHIRTNMSVTTQMYLNMDAENLVLKAQLAELNHRLESLREIIECLNSDNGFLEIIDDAQMVNMISGGGGDEFLNNPWNLVHVNQPIMASSADHIFMHCPCPTLGHCGY*
PgbZIP22	225	MWSSGGSDNNQDHNKNKNCFLISSISSSTSSSSSSSPSPFSNPKSMEEVWNDITLSSLPASHGLQDRHFNLQDFLARPFSHNPPNTNLPSSTATYGSPPPPPDTVLSLNPGQDFHFEPQVIVPISNAGSFSTAVPYDGSVVFIGKKRFPDSDENTGDRRHKRMIKNRESAARSRARKQAYTNELIIEQEILKEENDRLKKQQQLCVAASAQAPQNHTLQRTSTAPF*
PgbZIP23_2	200	MLYFQSEYEGIHSLAPENPSPFANNFGVMMQDSISSSLHLSNLLTNLPNFQTSFPVHDFTPQSSCISNNSTSDEGDELHHSIINERKKRRMISNRESARRSRMRKQKHLDELWSQVVRLRTQNYNLIHKLNHVSESHDRVLEENARLKEEASGLRQLLNDVQLATTYNNLRDLEELPCTTAHLRAESSSQSLTNSTNLLQ*
PgbZIP23_3	172	MLFRSEIAGIHHPLAQEKSTHFANNFGLMQDNSMPSLPFSSFLNNFPNFQTSLSVHEFTPQPSCISNNSTSDEGDDHELQLSIIDERKQRRIISNRESARRSRMRKQKQLDELWSQVLRRRTENQDLMDKLNDASESHNRVLLENARLKEEASDLRHRLTDIQLSITYDGLI*
PgbZIP23_4	166	MSSLHSSSFLNNYPNFQTSLSVREFTPQSSCISNNSTSEEGDELQPIFIDQRKRRRMISNRESARRSRMRKQKQLDELWSQVVRLRTENQDLIDKLNDASESHDRVLEENARLKEEASGLRQLLNDVQLATTYNNLRDLEELPCTTAHLRAESSSQSLTNSTNLLQ*
PgbZIP23_5	138	MSSLHSSSFLNNYPNFQTSLSVREFTPQSSCISNNSTSEEGDELQPIFIDQRKRRRMISNRESARRSRMRKQKQLDELWSQVVRLRTENQDLIDKLNDASESHDRVLVENARLKEEASDLRQRLTHTSNLREAMLEVS*
PgbZIP24_1	206	MASPSTQFATTRRMGIYDPLHQISMWEDMFGSDISPNTGTSGILQADARLVNKPEYTSQEPLGHLSDNQAAKNVSNKLQRRLAQNREAARKSRLRKKAYVQQLETSRLKLAQLEQELDRTRQGVYTGGALNAGNAGFSGPINPGIVAFDMEYGLWVEDQEKKNCELRNVLQAHISDTELRMYVDSGLNHFNDLFRMKADAAKADVF*
PgbZIP24_2	206	MASPSTQFATTRRMGIYDPLHQISMWEDMFGSDISPNTGTSGILQADARLVNKPEYTSQEPLGHLSDNQAAKNVSNKLQRRLAQNREAARKSRLRKKAYVQQLETSRLKLAQLEQELDRTRQGVYTGGALNAGNAGFSGPINPGIVAFDMEYGLWVEDQEKKNCELRNVLQAHISDTELRMYVDSGLNHFNDLFRMKADAAKADVF*
PgbZIP24_3	209	MNSMASPSTQFATTRRMGIYDPLHQISMWEDMFGSDISPNTGTSGILQADARLVNKPEYTSQEPLGHLSDNQAAKNVSNKLQRRLAQNREAARKSRLRKKAYVQQLETSRLKLAQLEQELDRTRQGVYTGGALNAGNAGFSGPINPGIVAFDMEYGLWVEDQEKKNCELRNVLQAHISDTELRMYVDSGLNHFNDLFRMKADAAKADVF*
PgbZIP25	201	MFSHGLFFSIIEYPFLVSHISLTIPHLSPFPIPINPIPIFFFLKHPFLLNLDIPLCVSVYFIERKNRTMSVLEGDLKYAMMDEKKRKRMISNKESAKRSRIKKQKLVQDLTFEASKLQVSNNGIVDKIDAATKGYMMYKAENNVLRAQAVELSERLKYLNDVIANSGIPTDIVDMPNPLMRPWQIRCPMQPIAASSGMLWF*
PgbZIP26_1	432	MGSYINFKNFGATTQPEGSGSKPSGNFPLARQSSVYSLTFDELQNTLDGVGKDFGSMNMDELLKNIWTAEGTQPMVSSSGVGEGIAVPSGNLQSHGSLALPRTLSQKTVEEVWRDLLKESDNLKAGSANGGANLPQRQATLGEMTLEEFLLRAGVVGETTQPVGRPNNGGFYGEIPQNNNNAGLTFEFQQPARNHEPQRNGIIENKSAVHNLSPKLALNAHGIISQQQLQQQQQQQQQQQQQHRQQQQPLFPKQATLAFTSPMNLVNNSQLTTPGTRGPIVGRADPSMNSAVQTRVIQNGAMAIAGLAPRVTPIVAGSPKNQLTSNMIPKSDVDTSSLSPSPYAFNEGARGRKPGGTLEKVVERRRRRMIKNRESAARSRARKQAYTLELEAEVAKLKE…
PgbZIP26_2	442	MGSYINFKNFGATTQPEGSGSKPSGNFPLARQSSVYSLTFDELQNTLDGVGKDFGSMNMDELLKNIWTAEGTQPMVSSSGVGEGIAVPSGNLQSHGSLALPRTLSQKTVEEVWRDLLKESDNLKAGSANGGANLPQRQATLGEMTLEEFLLRAGVVGETTQPVGRPNNGGFYGEIPQNNNNAGLTFEFQQPARNHEPQRNGIIENKSAVHNLSPKLALNAHGIISQQQLQQQQQQQQQQQQQHRQQQQPLFPKQATLAFTSPMNLVNNSQLTTPGTRGPIVGRADPSMNSAVQTRVIQNGAMAIAGLAPRVTPIVAGSPKNQLTSNMIPKSDVDTSSLSPSPYAFNEGARGRKPGGTLEKVVERRRRRMIKNRESAARSRARKQAYTLELEAEVAKLKE…
PgbZIP28_1	505	MASHRVGETGLSGSGPSSHNHHHHLPYAVLHGLTPSTSFINQEGSAFDFGELEEAIVMQGLKLNHDEAKLPYYTARPAATLEMFPSWPMRFHQTPGGSSRSGGESTDSGSAVNTLSSKAGVQFEPESPISRKASSDQQQQAFDQKHLQIIPQQQQEQQQQQQGEMASDSPRSGPSQTQPAAKSTPEKRRGPGATSERALDAKTLRRLAQNREAARKSRLRKKAYVQQLESSRIRLSQLEQDLQRARSQGLFLGGGGSTGGNISPGAAIFDMEYARWLDDDHRHMAELRTGLQAHLSDSDLRIIVDGHIAHYDEIFRLKGVAAKSDVFHLITGLWTTPAERCFLWMGGFRPSELIKTLIAQLDPLTEQQLVGIYSLQHSSQQAEEALSQGLEQLQQSLID…
PgbZIP28_2	423	MFPSWPMRFHQTPGGSSRSGGESTDSGSAVNTLSSKAGVQFEPESPISRKASSDQQQQAFDQKHLQIIPQQQQEQQQQQQGEMASDSPRSGPSQTQPAAKSTPEKRRGPGATSERALDAKTLRRLAQNREAARKSRLRKKAYVQQLESSRIRLSQLEQDLQRARSQGLFLGGGGSTGGNISPGAAIFDMEYARWLDDDHRHMAELRTGLQAHLSDSDLRIIVDGHIAHYDEIFRLKGVAAKSDVFHLITGLWTTPAERCFLWMGGFRPSELIKTLIAQLDPLTEQQLVGIYSLQHSSQQAEEALSQGLEQLQQSLIDTVASGSINDGMHHMAVALGKLTNLEGFVRQADNLRQQTLHQLRRILTIRQAARCFLVIGEYYGRLRALSSLWASRPRETMIS…
PgbZIP29	127	MGGCKEFKTDQPIQDEHELEKERKRLAHNEAAKRSRLRRQKTREAFQTKVEELCTETSKMKQYLNSYSKDCMKLRKKNKALLDELRQECRPEEIAALESENPGPDQSESSSDSSSDESVDTLNSGET*
PgbZIP31_6	331	MGTDESESFSCHKVIKSEALPQKEEMNDHPISSLNKPTSKFSRTLDKFQNEMGKNYGSMNFDELLNKFVGEENQDSLKFNQIEPSYENRATQPTMLPRQESFSIPTTHCGKTLEELWSEINKNDSQLPGLHLSCCNHDPTSSQETVEQITLEDFLISNGVLRKSTLLENSQNSIPDLDTKMKMGSPMDHQLSIVATNYAGNNLLENGSSTYQMFTQGSVTIGDEQFDNIEKVKCNNSASDVTEPSNKRKTKTDSIEVIVARKQRRMFRNRESAARSRARKQAYTMQLEVEQIQLKGENKRLKFELKVLKEKFPKLTRMEEKPKTMRRTISL*
PgbZIP31_8	331	MGTDESESFSCHKVIKSEALPQKEEMNDHPISSLNKPTSKFSRTLDKFQNEMGKNYGSMNFDELLNKFVGEENQDSLKFNQIEPSYENRATQPTMLPRQESFSIPTTHCGKTLEELWSEINKNDSQLPGLHLSCCNHDPTSSQETVEQITLEDFLISNGVLRKSTLLENSQNSIPDLDTKMKMGSPMDHQLSIVATNYAGNNLLENGSSTYQMFTQGSVTIGDEQFDNIEKVKCNNSASDVTEPSNKRKTKTDSIEVIVARKQRRMFRNRESAARSRARKQAYTMQLEVEQIQLKGENKRLKFELKVLKEKFPKLTRMEEKPKTMRRTISL*
PgbZIP32_2	374	MEGSNEVSNSRNISYTSRQMLFPPTNPLLCPFPSFTDCSLEEPQRNQISLEGQHGHQRCSSESVLMEEEQPSWLEELLNEPEIQHVHKGHRHSASDSSAYLGIAVETFKMREEYKFPNLALHSPWSSQNLVHHRDPNAISFSEQYNRVNEAPLNYCNAFVRDGIMLQDLGSAAINNREQVESGSQKPESSSERSDWSQAKTSTSKAEAKHAKQQSSARRSRVRKLQYIAELERNVQVMQAEESLGAAKFGFLDQQNLILVMENRALRQRLESLSQEQLTKHLEQEMLERELVRLQIVYQLQRQQQQPQRQQQKHHPKHHRRSKSRDSESGLAKNKEASSSSGTLRDLQSHFASLSLRHKGASSSCGSLHGSLCM*
PgbZIP32_7	299	MEGSNEVSNSRNISYTSRQMLFPPTNPLLCPFPSFTDCSLEEPQRNQISLEGQHGHQRCSSESVLMEEEQPSWLEELLNEPEIQHVHKGHRHSASDSSAYLGIAVETFKMREEYKFPNLALHSPWSSQNLVHHRDPNAISFSEQYNRVNEAPLNYCNAFVRDGIMLQDLGSAAINNREQVESGSQKPESSSERSDWSQAKTSTSKAEAKHAKQQSSARRSRVRKLQYIAELERNVQVMQAEESLGAAKFGFLDQQNLILVMENRALRQRLESLSQEQLIKHCKCLFQLSILILQPSLLA*
PgbZIP32_9	375	MEGSNEVSNSRNISYTSRQMLFPPTNPLLCPFPSFTDCSLEEPQRNQISLEGQHGHQRCSSESVLMEEEQPSWLEELLNEPEIQHVHKGHRHSASDSSAYLGIAVETFKMREEYKFPNLALHSPWSSQNLVHHRDPNAISFSEQYNRVNEAPLNYCNAFVRDGIMLQDLGSAAINNREQVESGSQKPESSSERSDWSQAKTSTSKAEAKHAKQQSSARRSRVRKLQYIAELERNVQVMQAEESLGAAKFGFLDQQNLILVMENRALRQRLESLSQEQLTKHLEQEMLERELVRLQIVYQLQRQQQQPQRQQQKHHPKHHRRSKSRDSESGLAKNKEASSSSGTLRDLQSHFASLSLRHKGASSSCGSLHGSLLLA*
PgbZIP33	252	MTGIPLGGPPQTPFRLPLNINLFSILSSLFPHLPTSHISRSFPAMLSSFPAMLSSDAFFEIPFPDFEGGFTPWDCQQPTFPFQQDEPVFGLFPTQEPVFSNSGSDYSNPIHISSNSCPNEENRKRSSSNSGSDDPPIVDERKRRRMLSNRESARRSRMRKQKHLENLRNQVNRLKVGNRDIMNRLRLVTHHSQLVLRDNEQLRSQSVMLRQKLWDIRQVLLVRQLQQQLASSAWPCNNVTPINEQTPTTLVT*
PgbZIP34_02	145	MASTQQQVSSGSDGDQRYAKFDERKRKRMISNRESARRSRMKKQQHVDEMISQVSQLKNQNKLIMQKINEATDMFVGVASDNNILRAQLSELTDRLYSLNSVLHIAEEVSGLAMDIPELPDTLMEPWQLPCPIQPITTSANMFHC*
PgbZIP34_05	145	MASTQQQVSSGSDGDQRYAKFDERKRKRMISNRESARRSRMKKQQHVDEMISQVSQLKNQNKLIMQKINEATDMFVGVASDNNILRAQLSELTDRLYSLNSVLHIAEEVSGLAMDIPELPDTLMEPWQLPCPIQPITTSANMFHC*
PgbZIP34_07	145	MASTQQQVSSGSDGDQRYAKFDERKRKRMISNRESARRSRMKKQQHVDEMISQVSQLKNQNKLIMQKINEATDMFVGVASDNNILRAQLSELTDRLYSLNSVLHIAEEVSGLAMDIPELPDTLMEPWQLPCPIQPITTSANMFHC*
PgbZIP34_08	145	MASTQQQVSSGSDGDQRYAKFDERKRKRMISNRESARRSRMKKQQHVDEMISQVSQLKNQNKLIMQKINEATDMFVGVASDNNILRAQLSELTDRLYSLNSVLHIAEEVSGLAMDIPELPDTLMEPWQLPCPIQPITTSANMFHC*
PgbZIP34_09	145	MASTQQQVSSGSDGDQRYAKFDERKRKRMISNRESARRSRMKKQQHVDEMISQVSQLKNQNKLIMQKINEATDMFVGVASDNNILRAQLSELTDRLYSLNSVLHIAEEVSGLAMDIPELPDTLMEPWQLPCPIQPITTSANMFHC*
PgbZIP34_10	145	MASTQQQVSSGSDGDQRYAKFDERKRKRMISNRESARRSRMKKQQHVDEMISQVSQLKNQNKLIMQKINEATDMFVGVASDNNILRAQLSELTDRLYSLNSVLHIAEEVSGLAMDIPELPDTLMEPWQLPCPIQPITTSANMFHC*
PgbZIP34_11	145	MASTQQQVSSGSDGDQRYAKFDERKRKRMISNRESARRSRMKKQQHVDEMISQVSQLKNQNKLIMQKINEATDMFVGVASDNNILRAQLSELTDRLYSLNSVLHIAEEVSGLAMDIPELPDTLMEPWQLPCPIQPITTSANMFHC*
PgbZIP34_12	145	MASTQQQVSSGSDGDQRYAKFDERKRKRMISNRESARRSRMKKQQHVDEMISQVSQLKNQNKLIMQKINEATDMFVGVASDNNILRAQLSELTDRLYSLNSVLHIAEEVSGLAMDIPELPDTLMEPWQLPCPIQPITTSANMFHC*
PgbZIP36_1	146	MASVQQQVNYSASAGDQEFMNFDEKKRKRMLSNRESARRSRMKKQQRVEELISQVSQLQNQNKLLMQKINEVTNMFVGVASENNVSRAQLSELTDRLCSLNSVLHIAEEMSGLAMDIPELPDTLLEPWQLPCTVQPIMTSANMLNF*
PgbZIP36_2	146	MASVQQQVNYSASAGDQEFMNFDEKKRKRMLSNRESARRSRMKKQQRVEELISQVSQLQNQNKLLMQKINEVTNMFVGVASENNVSRAQLSELTDRLCSLNSVLHIAEEMSGLAMDIPELPDTLLEPWQLPCTVQPIMTSANMLNF*
PgbZIP38	410	MGNSEDGKSVKPEKSTSPPPPPDQSSIHVYPDWAAMQAYYGHRVAVPPYFNSGVPSGQAPHAYMWGPPQPMMPPYGVPYAALYAHGGVYAHPGVPLVASPLSMDAPPKSPGTTDHGLMKKLKGFDGLAMSIGNGNADSNDGGTDPGLSQSGETEGSSDGSNGNSKGAGQNGRKRSREATPYMNGEGKIDTHINLIPSAQANTSEKVMGVSVGTARVAGKAVGTVLSPSVTSSLELKDSPTANARTSPASVQPPSSGTPNESWLHNERELKRERRKQSNRESARRSRLRKQAEAEELAIKVDSLTAENVTLKSEINRLTENSEKLKNENAKLMDIMKNAQSGQIEEAGFHKIDEKKALTLSTANLLSRVNNAGSVDRDEGEGEMYEKAAKSGAKLRQLLD…
PgbZIP39_2	163	MLGINGISDPGMNGNLVQSAAIQGGGLGMVALGAGAVTVAAGSPAVSSDGLGKSNGDTSSVSPIPYMFNGGLRGRKCSAVEKVVERRQRRMIKNRESAARSRARKQAYTMELEAEVAKLKTENEELRKKQAEIMEMQKNQVLETMDQQGAKRRCLRRTQSGPW*
PgbZIP39_3	180	MPIQSSAQLGSPGIRGGMLGINGISDPGMNGNLVQSAAIQGGGLGMVALGAGAVTVAAGSPAVSSDGLGKSNGDTSSVSPIPYMFNGGLRGRKCSAVEKVVERRQRRMIKNRESAARSRARKQAYTMELEAEVAKLKTENEELRKKQAEIMEMQKNQVLETMDQQGAKRRCLRRTQSGPW*
PgbZIP39_4	163	MLGINGISDPGMNGNLVQSAAIQGGGLGMVALGAGAVTVAAGSPAVSSDGLGKSNGDTSSVSPIPYMFNGGLRGRKCSAVEKVVERRQRRMIKNRESAARSRARKQAYTMELEAEVAKLKTENEELRKKQAEIMEMQKNQVLETMDQQGAKRRCLRRTQSGPW*
PgbZIP39_5	180	MPIQSSAQLGSPGIRGGMLGINGISDPGMNGNLVQSAAIQGGGLGMVALGAGAVTVAAGSPAVSSDGLGKSNGDTSSVSPIPYMFNGGLRGRKCSAVEKVVERRQRRMIKNRESAARSRARKQAYTMELEAEVAKLKTENEELRKKQAEIMEMQKNQVLETMDQQGAKRRCLRRTQSGPW*
PgbZIP40_1	235	MQISVTPSKFIPTTPPLAAAITRKSMDEVWEHIILPSLHHPAAAVHSIYDGGMNLPDFLHDDSYPYGPHHHHHHQNNHDKVGGTGFPFGCRSPAPVLAPAPSPATVLSFKSGHLDHFVETKQEYCAENPSFVSSSSCKKRVNPENNDDDAAAERRRKRLIKNRESAARSRARKQAYTDELEQEMGELKRENAKLRGEIEKSFAEEEVAAPAPPAPAQYLNSGTEQSLHRTLTAPF*
PgbZIP40_2	235	MQISVTPSKFIPTTPPLAAAITRKSMDEVWEHIILPSLHHPAAAVHSIYDGGMNLPDFLHDDSYPYGPHHHHHHQNNHDKVGGTGFPFGCRSPAPVLAPAPSPATVLSFKSGHLDHFVETKQEYCAENPSFVSSSSCKKRVNPENNDDDAAAERRRKRLIKNRESAARSRARKQAYTDELEQEMGELKRENAKLRGEIEKSFAEEEVAAPAPPAPAQYLNSGTEQSLHRTLTAPF*
PgbZIP41	357	MGAGEESTPTKHSKPTSSVQEAPTTPSYPDWSSSMQAYYGTGAGPTFYASTVASPTPHPYLWGGQHPLMPPYGTPVPYPALYPPGGVYAHPSMATNPSLAQTAGESEGKATDGKERTQNKKSKGASGNTSFNGGKAGESGKAASSSGNDGATQSAESGSDGSSDASDENTNHEFAGSKKGSFHQMLADGANAQNSTAGPNLQTSVPGNPVVSMPTTNLNIGMDLWNASSAGTGSMKVRSNPSGTVAPGTVIVRDGMMPDQWVHDERELKRQKRKQSNRESARRSRLRKQAECEELQRRVETLNNENRTLRDELQRLSEECEKITSENNSIKEELIRFCGADEVSRLDILSHGDEGNS*
PgbZIP42_1	295	MCDLVVGEVDLTEQIDWERLLNDDTLEFDDSNFFDHINLCDGSSEKLSDPSSDTPVSLDEIEKFLMNDDGIDRVDDVSVPNEVGNCLFCDILLDSPVESDDGGQKSSSPDVENNNNATDDGGDGEADDPISKKRKRQERNRDAALRSRERKKLYVKDLEMKSRYFEGECKRLGMLLNCVIAENQALRISLNSSKAFDASMTKQESAVLLLESLLLGSLLWFLGTICLLLPEPLRSTKVEVPLKNVDNQNRGSLAPRQAGSKVFELKVFQSFMMGKRCKASRSRMKPSSLAPEILV*
PgbZIP42_2	292	MCDLVVGEVDLTEQIDWERLLNDDTLEFDDSNFFDHINLCDGSSEKLSDPSSDTPVSLDEIEKFLMNDDGIDRVDDVSVPNEVGNCLFCDILLDSPVESDDGGQKSSSPDVENNNNATDDGGDGEADDPISKKRKRQERNRDAALRSRERKKLYVKDLEMKSRYFEGECKRLGMLLNCVIAENQALRISLNSSKAFDASMTKQESAVLLLESLLLGSLLWFLGTMCLLILPDPLRSTQVEVPPENVDRSLAPRKASSKIFELEVYQSFMTGKRCKASRSRMKPSSLAPEILV*
PgbZIP43_1	243	MVLEDGELDFSSHELFSVSNIGDIGDFPTSSSMDSFFDDILKDTHACTHTHTCNPPGPDYSHTHTCYHVHTKIVPASSEDKAPSDDTAESADKKSKKRPLGNREAVRKYREKKKARTASLEDEVVRLRAINQQLVKRLQGQAVLEAEVARLKCLLVDIRGRIEGEIGSFPYQKSAKSGDIYQNPVTPNLPGAYVMNPCNMQCDDQVYCLHPGEEGRSGEDAALNGQGINDCDFENLQCLGNQN*
PgbZIP43_2	243	MVLEDGELDFSSHELFSVSNIGDIGDFPTSSSMDSFFDDILKDTHACTHTHTCNPPGPDYSHTHTCYHVHTKIVPASSEDKAPSDDTAESADKKSKKRPLGNREAVRKYREKKKARTASLEDEVVRLRAINQQLVKRLQGQAVLEAEVARLKCLLVDIRGRIEGEIGSFPYQKSAKSGDIYQNPVTPNLPGAYVMNPCNMQCDDQVYCLHPGEEGRSGEDAALNGQGINDCDFENLQCLGNQN*
PgbZIP43_3	243	MVLEDGELDFSSHELFSVSNIGDIGDFPTSSSMDSFFDDILKDTHACTHTHTCNPPGPDYSHTHTCYHVHTKIVPASSEDKAPSDDTAESADKKSKKRPLGNREAVRKYREKKKARTASLEDEVVRLRAINQQLVKRLQGQAVLEAEVARLKCLLVDIRGRIEGEIGSFPYQKSAKSGDIYQNPVTPNLPGAYVMNPCNMQCDDQVYCLHPGEEGRSGEDAALNGQGINDCDFENLQCLGNQN*
PgbZIP43_4	243	MVLDDGELDFSNHEMFSSSNIGDLPNSCSMDSFFDEILKDTHACSHTHTCNPPGPDFSHTHTCYHVHTKIVPASSEDKAPSDDTAESADKKSKKRPLGNREAVRKYREKKKARAASLEDEVVRLRAINQQLVKRLQGQAVLEAEVARLKCLLVDIRGRIEGEIGSFPYQKSAKSGDIYQNPVNPNLPGAYVMNPCNMQCEDQVYCPHPGEEGGSGEDVSLNGQGFNGCDFENVQLRELFTWFL*
PgbZIP44_02	430	MVVTDQSDILSQGEVESPLQSAAQQQPKNHNAFPSLGRQSSIYSLTLDEFQHTLSDGGKNFGSMNMDEFLNSIWTAEENQAHAHAQITNSSIVIPTATTNINAPFPQGEISTPTEKGIAKQPSLPRQGSLTLPAPLCRKTVEQMWSVIHKTQQEQQHSSTSNGQNTGSSQRQLTFGEMTLEDFLVKAGVVREQGHPQPPLPQPPYGLYQNSNNTAVGPSYMARSIMVIGGGGGSGGVSVPAYPAVPQSGVGDAVAGFIPGGKRSAAGYQPPAICYGGRIPNGGSGGGYGQVQGPGLGSPLSPVSSDGMGTNQVDSVNQYRLDMHGLDMCGMRGGWKRIIDGPVEKVVERRQRRMIKNRESAARSRARKQAYTVELEAELNQLKEENAHLKQALAELERK…
PgbZIP44_03	432	MVVTDQSDILSQGEVESPLQSAAQQQPKNHNAFPSLGRQSSIYSLTLDEFQHTLSDGGKNFGSMNMDEFLNSIWTAEENQAHAQQAQVTNTSTVITTVATTATPLATNLNAQFPLGEISSSTDKGIAKQSSLPRQGSLTLPAPLCRKTVEQVWSEIHKTQQEQQHNSSNNVQNSGSTQRQPTFGEMTLEDFLVKAGVVQEQGHPPPQPPHQPYGLYQNSNNTAVGPSYLARTIMPLGGGGGGGVSVPSFPALPQSTVGDATTFVAGGKRSASAYQPPGICYGGRIPNGGGGGGGYGQGQGLGLGSPVSPVSSDGMGTSQVDNTNQYGLDMGGTRGGRQRILDGPVEKVVERRQRRMIKNRESAARSRARKQAYTVELEAELNQLKEENAHLKQALAELE…
PgbZIP44_07	115	MGTSQVDNTNQYGLDMGGMREGGQRILDGPVEKVVERRQRRMIKNRESAARSRARKQAYTVELEAELNQLKEENAHLRRALTELERKRKPQYFEEAKIKSQTKAQKAKDRMILMR*
PgbZIP44_11	431	MVVTDQSDILSQGEIESPLQSADQQIPRNHAFPSLGRQSSIYSLTLDEFQHTLSDGGKNFGSMNMDEFLNSIWTAEENQAHAQQAQVTNTSTVITTVATTATPLATNLNAQFPLGEISSSTDKGIAKQSSLPRQGSLTLPAPLCRKTVEQVWSEIHKTQQEQQHNSSNNVQNSGSTQRQPTFGEMTLEDFLVKAGVVQEQGHPPPQPPHQPYGLYQNSNNTAVGPSYLARTIMPLGGGGGGGVSVPSFPALPQSTVGDATTFVAGGKRSASAYQPPGICYGGRIPNGGGGGGGYGQGQGLGLGSPVSPVSSDGMGTSQVDNTNQYGLDMGGTRGGRQRILDGPVEKVVERRQRRMIKNRESAARSRARKQAYTVELEAELNQLKEENAHLKQALAELER…
PgbZIP44_12	434	MVVTDQSDILSQGEVESPLQSAAQQQPKNHNAFPSLGRQSSIYSLTLDEFQHTLSDGGKNFGSMNMDEFLNSIWTAEENQAHAHAQITNSSIVIPTATTNINAPFPQGEISTPTEKGIAKQPSLPRQGSLTLPAPLCRKTVEQMWSVIHKTQQEQQHSSTSNGQNTGSSQRQLTFGEMTLEDFLVKAGVVREQGHPQPPLPQPPYGLYQNSNNTAVGPSYMARSIMVIGGGGGSGGVSVPAYPAVPQSGVGDAVAGFIPGGKRSAAGYQPPAICYGGRIPNGGSGGGYGQVQGPGLGSPLSPVSSDGMGTNQVDSVNQYRLDMHGLDMCGMRGGWKRIIDGPVEKVVERRQRRMIKNRESAARSRARKQAYTVELEAELNQLKEENAHLKQALAELERK…
PgbZIP44_13	436	MVVTDQSDILSQGEVESPLQSAAQQQPKNHNAFPSLGRQSSIYSLTLDEFQHTLSDGGKNFGSMNMDEFLNSIWTAEENQAHAQQAQVTNTSTVITTVATTATPLATNLNAQFPLGEISSSTDKGIAKQSSLPRQGSLTLPAPLCRKTVEQVWSEIHKTQQEQQHNSSNNVQNSGSTQRQPTFGEMTLEDFLVKAGVVQEQGHPPPQPPHQPYGLYQNSNNTAVGPSYLARTIMPLGGGGGGGVSVPSFPALPQSTVGDATTFVAGGKRSASAYQPPGICYGGRIPNGGGGGGGYGQGQGLGLGSPVSPVSSDGMGTSQVDNTNQYGLDMGGTRGGRQRILDGPVEKVVERRQRRMIKNRESAARSRARKQAYTVELEAELNQLKEENAHLKQALAELE…
PgbZIP44_14	429	MVVTDQSDILSQGEIESPLQSADQQIPRNHAFPSLGRQSSIYSLTLDEFQHTLSDGGKNFGSMNMDEFLNSIWTAEENQAHAHAQITNSSIVIPTATTNINAPFPQGEISTPTEKGIAKQPSLPRQGSLTLPAPLCRKTVEQMWSVIHKTQQEQQHSSTSNGQNTGSSQRQLTFGEMTLEDFLVKAGVVREQGHPQPPLPQPPYGLYQNSNNTAVGPSYMARSIMVIGGGGGSGGVSVPAYPAVPQSGVGDAVAGFIPGGKRSAAGYQPPAICYGGRIPNGGSGGGYGQVQGPGLGSPLSPVSSDGMGTNQVDSVNQYRLDMHGLDMCGMRGGWKRIIDGPVEKVVERRQRRMIKNRESAARSRARKQAYTVELEAELNQLKEENAHLKQALAELERKM…
PgbZIP44_15	430	MVVTDQSDILSQGEVESPLQSAAQQQPKNHNAFPSLGRQSSIYSLTLDEFQHTLSDGGKNFGSMNMDEFLNSIWTAEENQAHAHAQITNSSIVIPTATTNINAPFPQGEISTPTEKGIAKQPSLPRQGSLTLPAPLCRKTVEQMWSVIHKTQQEQQHSSTSNGQNTGSSQRQLTFGEMTLEDFLVKAGVVREQGHPQPPLPQPPYGLYQNSNNTAVGPSYMARSIMVIGGGGGSGGVSVPAYPAVPQSGVGDAVAGFIPGGKRSAAGYQPPAICYGGRIPNGGSGGGYGQVQGPGLGSPLSPVSSDGMGTNQVDSVNQYRLDMHGLDMCGMRGGWKRIIDGPVEKVVERRQRRMIKNRESAARSRARKQAYTVELEAELNQLKEENAHLKQALAELERK…
PgbZIP44_17	433	MVVTDQSDILSQGEIESPLQSADQQIPRNHAFPSLGRQSSIYSLTLDEFQHTLSDGGKNFGSMNMDEFLNSIWTAEENQAHAHAQITNSSIVIPTATTNINAPFPQGEISTPTEKGIAKQPSLPRQGSLTLPAPLCRKTVEQMWSVIHKTQQEQQHSSTSNGQNTGSSQRQLTFGEMTLEDFLVKAGVVREQGHPQPPLPQPPYGLYQNSNNTAVGPSYMARSIMVIGGGGGSGGVSVPAYPAVPQSGVGDAVAGFIPGGKRSAAGYQPPAICYGGRIPNGGSGGGYGQVQGPGLGSPLSPVSSDGMGTNQVDSVNQYRLDMHGLDMCGMRGGWKRIIDGPVEKVVERRQRRMIKNRESAARSRARKQAYTVELEAELNQLKEENAHLKQALAELERKI…
PgbZIP44_18	431	MVVTDQSDILSQGEIESPLQSADQQIPRNHAFPSLGRQSSIYSLTLDEFQHTLSDGGKNFGSMNMDEFLNSIWTAEENQAHAQQAQVTNTSTVITTVATTATPLATNLNAQFPLGEISSSTDKGIAKQSSLPRQGSLTLPAPLCRKTVEQVWSEIHKTQQEQQHNSSNNVQNSGSTQRQPTFGEMTLEDFLVKAGVVQEQGHPPPQPPHQPYGLYQNSNNTAVGPSYLARTIMPLGGGGGGGVSVPSFPALPQSTVGDATTFVAGGKRSASAYQPPGICYGGRIPNGGGGGGGYGQGQGLGLGSPVSPVSSDGMGTSQVDNTNQYGLDMGGTRGGRQRILDGPVEKVVERRQRRMIKNRESAARSRARKQAYTVELEAELNQLKEENAHLKQALAELER…
PgbZIP44_19	429	MVVTDQSDILSQGEIESPLQSADQQIPRNHAFPSLGRQSSIYSLTLDEFQHTLSDGGKNFGSMNMDEFLNSIWTAEENQAHAHAQITNSSIVIPTATTNINAPFPQGEISTPTEKGIAKQPSLPRQGSLTLPAPLCRKTVEQMWSVIHKTQQEQQHSSTSNGQNTGSSQRQLTFGEMTLEDFLVKAGVVREQGHPQPPLPQPPYGLYQNSNNTAVGPSYMARSIMVIGGGGGSGGVSVPAYPAVPQSGVGDAVAGFIPGGKRSAAGYQPPAICYGGRIPNGGSGGGYGQVQGPGLGSPLSPVSSDGMGTNQVDSVNQYRLDMHGLDMCGMRGGWKRIIDGPVEKVVERRQRRMIKNRESAARSRARKQAYTVELEAELNQLKEENAHLKQALAELERKM…
PgbZIP44_20	435	MVVTDQSDILSQGEIESPLQSADQQIPRNHAFPSLGRQSSIYSLTLDEFQHTLSDGGKNFGSMNMDEFLNSIWTAEENQAHAQQAQVTNTSTVITTVATTATPLATNLNAQFPLGEISSSTDKGIAKQSSLPRQGSLTLPAPLCRKTVEQVWSEIHKTQQEQQHNSSNNVQNSGSTQRQPTFGEMTLEDFLVKAGVVQEQGHPPPQPPHQPYGLYQNSNNTAVGPSYLARTIMPLGGGGGGGVSVPSFPALPQSTVGDATTFVAGGKRSASAYQPPGICYGGRIPNGGGGGGGYGQGQGLGLGSPVSPVSSDGMGTSQVDNTNQYGLDMGGTRGGRQRILDGPVEKVVERRQRRMIKNRESAARSRARKQAYTVELEAELNQLKEENAHLKQALAELER…
PgbZIP44_21	431	MVVTDQSDILSQGEIESPLQSADQQIPRNHAFPSLGRQSSIYSLTLDEFQHTLSDGGKNFGSMNMDEFLNSIWTAEENQAHAQQAQVTNTSTVITTVATTATPLATNLNAQFPLGEISSSTDKGIAKQSSLPRQGSLTLPAPLCRKTVEQVWSEIHKTQQEQQHNSSNNVQNSGSTQRQPTFGEMTLEDFLVKAGVVQEQGHPPPQPPHQPYGLYQNSNNTAVGPSYLARTIMPLGGGGGGGVSVPSFPALPQSTVGDATTFVAGGKRSASAYQPPGICYGGRIPNGGGGGGGYGQGQGLGLGSPVSPVSSDGMGTSQVDNTNQYGLDMGGTRGGRQRILDGPVEKVVERRQRRMIKNRESAARSRARKQAYTVELEAELNQLKEENAHLKQALAELER…
PgbZIP44_22	432	MVVTDQSDILSQGEVESPLQSAAQQQPKNHNAFPSLGRQSSIYSLTLDEFQHTLSDGGKNFGSMNMDEFLNSIWTAEENQAHAQQAQVTNTSTVITTVATTATPLATNLNAQFPLGEISSSTDKGIAKQSSLPRQGSLTLPAPLCRKTVEQVWSEIHKTQQEQQHNSSNNVQNSGSTQRQPTFGEMTLEDFLVKAGVVQEQGHPPPQPPHQPYGLYQNSNNTAVGPSYLARTIMPLGGGGGGGVSVPSFPALPQSTVGDATTFVAGGKRSASAYQPPGICYGGRIPNGGGGGGGYGQGQGLGLGSPVSPVSSDGMGTSQVDNTNQYGLDMGGTRGGRQRILDGPVEKVVERRQRRMIKNRESAARSRARKQAYTVELEAELNQLKEENAHLKQALAELE…
PgbZIP45_02	294	MDMEKLGGEGRGGSSSSSLLLDLDNSNSNSNASGGEKSSSSRPRHRHSNSVDSSTTNIFNCNSSNFSDQSIEAKKAMAPDKLAELWTLDPKRAKRILANRQSAARSKERKARYISELERKAQTLQTEATTLSAQLTLFQRDTTGLSTENTELKIRLQAMEQQAQLRDALNDALKQEVERLRVATGEMASHSDAYDLGIHHLPYNQSAFFPQQPQPGPSNSLNEQMLTQFYSLQSSISNQQHHMLAAAHADVLSETLQQQDPLGRFQGLDISHRGSHLVKSEGPSISASESSSTF*
PgbZIP45_17	297	MDMEKLGGGGGGRSNLMNLHGSSSFSLENNVNAGGEGEKSSGDGDITRPRHRHCNSMDSSTSLFNSSSNNSESIKAKKAMAPDKLAELWNLDPKRAKRILANRQSAARSKERKARYISELERKAQTLQTEATTLSAQLTLFQRDTTGLSTENTELKIRLQAMEQQAQLRDALNDALKQEVERLRVATGEMASHSDAYDLGIHHLPYNQSAFFPQQPQPGPSNSLNEQMLTQFYSLQSSISNQQHHMLAAAHADVLSETLQQQDPLGRFQGLDISHRGSHLVKSEGPSISASESSSTF*
PgbZIP47_01	515	MIRSYYFYFVKKKDNKAGQETAGAPFMAFSNKANMHQSTQLALDQQHQVLPDHHHQQYHHHHQMSYGMMMQPINISSSTTSLNPSVNFMSKDGGGGAYDEFGEFDQALFLYLDGHDPSSAVQDQRQNSGLRPPTLNIFPSQPMHVGDPSSTKAMSTMGLVSPASSGSKRSSEPSMDLSNPNTTTDVPPPPAGPPPHKSVKREGNGNVRKGLTSSSEHDGPKTPDPKTLRRLAQNREAARKSRLRKKAYVQQLETSRMKLTQLEQDLQRARAQGVYFGGGALVGAEQGLPLGMGNNLSSVFDMEYGRWLEEHHRIMCELRAAVQEHLPENELRLFVDNCLAHFDEMMNLKSKVAKTDVFHLVSGTWKTPAERCFMWMGGFRPSDLIKIILNQIEPLTEQQ…
PgbZIP47_02	515	MIRSYYFYFVKKKDNKAGQETAGAPFMAFSNKANMHQSTQLALDQQHQVLPDHHHQQYHHHHQMSYGMMMQPINISSSTTSLNPSVNFMSKDGGGGAYDEFGEFDQALFLYLDGHDPSSAVQDQRQNSGLRPPTLNIFPSQPMHVGDPSSTKAMSTMGLVSPASSGSKRSSEPSMDLSNPNTTTDVPPPPAGPPPHKSVKREGNGNVRKGLTSSSEHDGPKTPDPKTLRRLAQNREAARKSRLRKKAYVQQLETSRMKLTQLEQDLQRARAQGVYFGGGALVGAEQGLPLGMGNNLSSVFDMEYGRWLEEHHRIMCELRAAVQEHLPENELRLFVDNCLAHFDEMMNLKSKVAKTDVFHLVSGTWKTPAERCFMWMGGFRPSDLIKIILNQIEPLTEQQ…
PgbZIP47_03	349	MDLSNNPKNETNVVIPAPPPPADGAPPAKAIKREGNGQKGLTSSSEHDRPKTPDPKTLRRLAQNREAARKSRLRKKAYVQQLESSRIKLTQLEQELQRARVQGANIIGGGALLGAEQQGLPLGMGNMSSDAAVFEMEYARWLEEHHRLMCELRAAVQEHLPENELRLFVDNCLAHFGEIMNLKSMLAKTDVFHLVSGTWKTPAERCFMWMGGFRPSDLMKIILNQIEPLTEQQLVGIYGLQQSTQEAEEALSQGLDALNQSLSDIIVSESLSCPQNMANYMGQMAMAMTKLSTLEGFVRQADNLRYQTIHRLHQLLTIRQAARCFLAIAEYFHRLRALSSLWVAQPRQD*
PgbZIP47_04	489	MAFSNKANMHQSTQLALDQQHQVLPDHHHQQYHHHHQMSYGMMMQPINISSSTTSLNPSVNFMSKDGGGGAYDEFGEFDQALFLYLDGHDPSSAVQDQRQNSGLRPPTLNIFPSQPMHVGDPSSTKAMSTMGLVSPASSGSKRSSEPSMDLSNPNTTTDVPPPPAGPPPHKSVKREGNGNVRKGLTSSSEHDGPKTPDPKTLRRLAQNREAARKSRLRKKAYVQQLETSRMKLTQLEQDLQRARAQGVYFGGGALVGAEQGLPLGMGNNLSSVFDMEYGRWLEEHHRIMCELRAAVQEHLPENELRLFVDNCLAHFDEMMNLKSKVAKTDVFHLVSGTWKTPAERCFMWMGGFRPSDLIKIILNQIEPLTEQQLLSICQLQQSTQEAEDALSQGLDTLN…
PgbZIP47_05	349	MDLSNNPKNETNVVIPAPPPPADGAPPAKAIKREGNGQKGLTSSSEHDRPKTPDPKTLRRLAQNREAARKSRLRKKAYVQQLESSRIKLTQLEQELQRARVQGANIIGGGALLGAEQQGLPLGMGNMSSDAAVFEMEYARWLEEHHRLMCELRAAVQEHLPENELRLFVDNCLAHFGEIMNLKSMLAKTDVFHLVSGTWKTPAERCFMWMGGFRPSDLMKIILNQIEPLTEQQLVGIYGLQQSTQEAEEALSQGLDALNQSLSDIIVSESLSCPQNMANYMGQMAMAMNKLSTLEGFVRQADNLRHQTIHRLHQLLTTRQAAKCLLAITEYFYRLRTLNSLWMTRSRQD*
PgbZIP47_06	501	MIRRQETAGAPFMAFSNKANMHQSTQLALDPQHQVPPDHHHQPQYHHHHQMSYGMMMQPINISSSTSLNPSVNFMSKDGGGGAYDEFGEFDQALFLYLDGHDPSSAVQDQRQNSGLRPPTLNIFPSQPMHVGDPSSTKAMSTMGLVSPASSGSKRSSEPSMDLSNPNTTTDVPPPPAGPPPHKSVKREGNGNVRKGLTSSSEHDGPKTPDPKTLRRLAQNREAARKSRLRKKAYVQQLETSRMKLTQLEQDLQRARAQGVYFGGGALVGAEQGLPLGMGNNLSSVFDMEYGRWLEEHHRIMCELRAAVQEHLPENELRLFVDNCLAHFDEMMNLKSKVAKTDVFHLVSGTWKTPAERCFMWMGGFRPSDLIKIILNQIEPLTEQQLLSICQLQQSTQEA…
PgbZIP47_07	515	MGFSRAVLQSSSSSSSPGQETAGAPFMAFSNKANMHQSTQLALDQQHQVLPDHHHQQYHHHHQMSYGMMMQPINISSSTTSLNPSVNFMSKDGGGGAYDEFGEFDQALFLYLDGHDPSSAVQDQRQNSGLRPPTLNIFPSQPMHVGDPSSTKAMSTMGLVSPASSGSKRSSEPSMDLSNPNTTTDVPPPPAGPPPHKSVKREGNGNVRKGLTSSSEHDGPKTPDPKTLRRLAQNREAARKSRLRKKAYVQQLETSRMKLTQLEQDLQRARAQGVYFGGGALVGAEQGLPLGMGNNLSSVFDMEYGRWLEEHHRIMCELRAAVQEHLPENELRLFVDNCLAHFDEMMNLKSKVAKTDVFHLVSGTWKTPAERCFMWMGGFRPSDLIKIILNQIEPLTEQQ…
PgbZIP47_08	509	MGFARGATVLQSSSLEHENKLFFAGGGGAVPFMASINNSNIMHQQTQHQQVVPDHHQHDQMSYGMMMQPITSSSSTLNPLPNFISKDGAAGAYDLGELDQALFLYLDSQEHSSTVQDQRQNSGLRPPTLNIFPSQPMHVGDPSSTKAMSTMGLVSPASSGSKRSSEPSMDLSNPNTTTDVPPPPAGPPPHKSVKREGNGNVRKGLTSSSEHDGPKTPDPKTLRRLAQNREAARKSRLRKKAYVQQLETSRMKLTQLEQDLQRARAQGVYFGGGALVGAEQGLPLGMGNNLSSVFDMEYGRWLEEHHRIMCELRAAVQEHLPENELRLFVDNCLAHFDEMMNLKSKVAKTDVFHLVSGTWKTPAERCFMWMGGFRPSDLIKIILNQIEPLTEQQLLSICQ…
PgbZIP47_09	515	MGFSRAVLQSSSSSSSPGQETAGAPFMAFSNKANMHQSTQLALDQQHQVLPDHHHQQYHHHHQMSYGMMMQPINISSSTTSLNPSVNFMSKDGGGGAYDEFGEFDQALFLYLDGHDPSSAVQDQRQNSGLRPPTLNIFPSQPMHVGDPSSTKAMSTMGLVSPASSGSKRSSEPSMDLSNPNTTTDVPPPPAGPPPHKSVKREGNGNVRKGLTSSSEHDGPKTPDPKTLRRLAQNREAARKSRLRKKAYVQQLETSRMKLTQLEQDLQRARAQGVYFGGGALVGAEQGLPLGMGNNLSSVFDMEYGRWLEEHHRIMCELRAAVQEHLPENELRLFVDNCLAHFDEMMNLKSKVAKTDVFHLVSGTWKTPAERCFMWMGGFRPSDLIKIILNQIEPLTEQQ…
PgbZIP47_10	510	MGFSRAVLQSSSSSSSPGQETAGAPFMAFSNKANMHQSTQLALDQQHQVLPDHHHQQYHHHHQMSYGMMMQPINISSSTTSLNPSVNFMSKDGGGGAYDEFGEFDQALFLYLDGHDPSSAVQDQRQNSGLRPPTLNIFPSQPMHVGDPSSTKAMSTMGLVSPASSGSKRSSEPSMDLSNPNTTTDVPPPPAGPPPHKSVKREGNGNVRKGLTSSSEHDGPKTPDPKTLRRLAQNREAARKSRLRKKAYVQQLETSRMKLTQLEQDLQRARAQGVYFGGGALVGAEQGLPLGMGNNLSSVFDMEYGRWLEEHHRIMCELRAAVQEHLPENELRLFVDNCLAHFDEMMNLKSKVAKTDVFHLVSGTWKTPAERCFMWMGGFRPSDLIKIILNQIEPLTEQQ…
PgbZIP47_11	489	MAFSNKANMHQSTQLALDQQHQVLPDHHHQQYHHHHQMSYGMMMQPINISSSTTSLNPSVNFMSKDGGGGAYDEFGEFDQALFLYLDGHDPSSAVQDQRQNSGLRPPTLNIFPSQPMHVGDPSSTKAMSTMGLVSPASSGSKRSSEPSMDLSNPNTTTDVPPPPAGPPPHKSVKREGNGNVRKGLTSSSEHDGPKTPDPKTLRRLAQNREAARKSRLRKKAYVQQLETSRMKLTQLEQDLQRARAQGVYFGGGALVGAEQGLPLGMGNNLSSVFDMEYGRWLEEHHRIMCELRAAVQEHLPENELRLFVDNCLAHFDEMMNLKSKVAKTDVFHLVSGTWKTPAERCFMWMGGFRPSDLIKIILNQIEPLTEQQLLSICQLQQSTQEAEDALSQGLDTLN…
PgbZIP47_12	509	MGFARGATVLQSSSLEHENKLFFAGGGGAVPFMASINNSNIMHQQTQHQQVVPDHHQHDQMSYGMMMQPITSSSSTLNPLPNFISKDGAAGAYDLGELDQALFLYLDSQEHSSTVQDQRQNSGLRPPTLNIFPSQPMHVGDPSSTKAMSTMGLVSPASSGSKRSSEPSMDLSNPNTTTDVPPPPAGPPPHKSVKREGNGNVRKGLTSSSEHDGPKTPDPKTLRRLAQNREAARKSRLRKKAYVQQLETSRMKLTQLEQDLQRARAQGVYFGGGALVGAEQGLPLGMGNNLSSVFDMEYGRWLEEHHRIMCELRAAVQEHLPENELRLFVDNCLAHFDEMMNLKSKVAKTDVFHLVSGTWKTPAERCFMWMGGFRPSDLIKIILNQIEPLTEQQLLSICQ…
PgbZIP47_13	501	MIRRQETAGAPFMAFSNKANMHQSTQLALDPQHQVPPDHHHQPQYHHHHQMSYGMMMQPINISSSTSLNPSVNFMSKDGGGGAYDEFGEFDQALFLYLDGHDPSSAVQDQRQNSGLRPPTLNIFPSQPMHVGDPSSTKAMSTMGLVSPASSGSKRSSEPSMDLSNPNTTTDVPPPPAGPPPHKSVKREGNGNVRKGLTSSSEHDGPKTPDPKTLRRLAQNREAARKSRLRKKAYVQQLETSRMKLTQLEQDLQRARAQGVYFGGGALVGAEQGLPLGMGNNLSSVFDMEYGRWLEEHHRIMCELRAAVQEHLPENELRLFVDNCLAHFDEMMNLKSKVAKTDVFHLVSGTWKTPAERCFMWMGGFRPSDLIKIILNQIEPLTEQQLLSICQLQQSTQEA…
PgbZIP47_14	515	MGFSRAVLQSSSSSSSPGQETAGAPFMAFSNKANMHQSTQLALDQQHQVLPDHHHQQYHHHHQMSYGMMMQPINISSSTTSLNPSVNFMSKDGGGGAYDEFGEFDQALFLYLDGHDPSSAVQDQRQNSGLRPPTLNIFPSQPMHVGDPSSTKAMSTMGLVSPASSGSKRSSEPSMDLSNPNTTTDVPPPPAGPPPHKSVKREGNGNVRKGLTSSSEHDGPKTPDPKTLRRLAQNREAARKSRLRKKAYVQQLETSRMKLTQLEQDLQRARAQGVYFGGGALVGAEQGLPLGMGNNLSSVFDMEYGRWLEEHHRIMCELRAAVQEHLPENELRLFVDNCLAHFDEMMNLKSKVAKTDVFHLVSGTWKTPAERCFMWMGGFRPSDLIKIILNQIEPLTEQQ…
PgbZIP48_2	211	MDHSDAKRVRRMLSNRESARRSRRRKQAHLTELETQVSQLRIENSSLLKRHTDISQKYNESAVDNRVLKADVETLRAKVKMAEETVKRVTGLNPLFEAMSEISTMSMSSFVGSSPSDTSVDAAVPVEDDPKQHFYQPAPNNHMPNHDLRVQNGLPDIHLVDNAQQNPATGPVDGNKMGRTPSMQRVASLEHLQKRIRGGISSCGTQCSGEQ*
PgbZIP48_3	429	MDRVFSVDDIADHFWSPPPVTQPAAEEESSASSVSKMMNRSASEWAFQRFLQEASALDSSPPSSSSKPVTAAGNDVVEIKNNCNPLGSSSTASFAAGPPNVPIDSEDYQAYLKSRLDLACAAVALTRASSLKPQDSAALHDNGSQASNSSQLGSQVPPRGSGHELSKGEDKDAGVALGIPSLPAMQKKPAVQVKSTTSGSSRDLSDDEELEGETESTENMDPTDAKRVRRMLSNRESARRSRRRKQAHLTELETQVSQLSVENSSLVKRLTDISQKYNEAAVDNRVLKADVETLRAKVKMAEETVKRVTGSNALFKAMSEISTIGMTSFDGSPSDTSADAAVPVQDDPKQHFYQPAPNNHMPTHDPRIQNSLLQVSLVDNAQQNPATGPVDGNKMGRTP…
PgbZIP49_1	259	MASSKVMVSTSPANPDLPRQSSSLHLLAELQSDQSKNFGSMNMDELLKNIYSDSDAFPVDHVAAAGKKTVDEVWKEIVSGTVGSSSEPHMTLEDFLTKAGAVREEDVRLPGGAGPQGFPVDSMMNGAVMPFQAPAQGFDVEAVGFGNGIDGRIVAVGGSGGGGRGKRRAVEEAPVDKATQQKQRRMIKNRESAARSRERKQAYTVELESLVTQLEEENARLLREEAEQTKERFKQLMENLIPVVEKKRPPRVLRRVNSM*
PgbZIP51_01	337	MGTQTMGSHGDYGGVDSNAGGETQEPKLDSLAREGSLYNLTLDEVQNQLGDLGKPLSSMNLDELLKSVWTAEANQGLCRLDYEAMQQGELASASSLHGQSNVTLSRDLSKKTVDEVWQDIQQGQKKTKLGRKTRERKSTLGEMTLEDFLVKAGVVAEGEKSSVPLLGVDPIALPQRNVPQQAHWMPYQIPSIHQPPQQHQQNMFTVFMPSNPVQQTLPISANPIMDAYPETQMTMSTSPLMGTLSDTQILGRKRIASGDVVEKTVERRQKRMIKNRESAARSRARKQAYTHELENKISRLEEENERLKRRKEVEKVLPCVPPPEPKYQLRRTSSASF*
PgbZIP51_03	334	MGTQTMGSHSGCGGAGGSATQEPRSDSLARQGSLYNLTLDEVQNQLGDLGKPLSSMNLDELLKSVWTAEANQGLCRLDYEAMQQGELASASSLHGQSNVTLSRDLSKKTVDEVWQDIQQGQKKTKLGRKTRERKSTLGEMTLEDFLVKAGVVAEGEKSSVPLLGVDPIALPQRNVPQQAHWMPYQIPSIHQPPQQHQQNMFTVFMPSNPVQQTLPISANPIMDAYPETQMTMSTSPLMGTLSDTQILGRKRIASGDVVEKTVERRQKRMIKNRESAARSRARKQAYTHELENKISRLEEENERLKRRKEVEKVLPCVPPPEPKYQLRRTSSASF*
PgbZIP51_05	334	MGTQTMGSHSGCGGAGGSATQEPRSDSLARQGSLYNLTLDEVQNQLGDLGKPLSSMNLDELLKSVWTAEANQGLCRLDYEAMQQGELASASSLHGQSNVTLSRDLSKKTVDEVWQDIQQGQKKTKLGRKTRERKSTLGEMTLEDFLVKAGVVAEGEKSSVPLLGVDPIALPQRNVPQQAHWMPYQIPSIHQPPQQHQQNMFTVFMPSNPVQQTLPISANPIMDAYPETQMTMSTSPLMGTLSDTQILGRKRIASGDVVEKTVERRQKRMIKNRESAARSRARKQAYTHELENKISRLEEENERLKRRKEVEKVLPCVPPPEPKYQLRRTSSASF*
PgbZIP51_07	334	MGTQTMGSHSGCGGAGGSATQEPRSDSLARQGSLYNLTLDEVQNQLGDLGKPLSSMNLDELLKSVWTAEANQGLCRLDYEAMQQGELASASSLHGQSNVTLSRDLSKKTVDEVWQDIQQGQKKTKLGRKTRERKSTLGEMTLEDFLVKAGVVAEGEKSSVPLLGVDPIALPQRNVPQQAHWMPYQIPSIHQPPQQHQQNMFTVFMPSNPVQQTLPISANPIMDAYPETQMTMSTSPLMGTLSDTQILGRKRIASGDVVEKTVERRQKRMIKNRESAARSRARKQAYTHELENKISRLEEENERLKRRKEVEKVLPCVPPPEPKYQLRRTSSATF*
PgbZIP51_09	337	MGTQTMGSHGDYGGVDSNAGGETQEPKLDSLAREGSLYNLTLDEVQNQLGDLGKPLSSMNLDELLKSVWTAEANQGLCRLDYEAMQQGELASASSLHGQSNVTLSRDLSKKTVDEVWQDIQQGQKKTKLGRKTRERKSTLGEMTLEDFLVKAGVVAEGEKSSVPLLGVDPIALPQRNVPQQAHWMPYQIPSIHQPPQQHQQNMFTVFMPSNPVQQTLPISANPIMDAYPETQMTMSTSPLMGTLSDTQILGRKRIASGDVVEKTVERRQKRMIKNRESAARSRARKQAYTHELENKISRLEEENERLKRRKEVEKVLPCVPPPEPKYQLRRTSSATF*
PgbZIP51_11	334	MGTQTMGSHSGCGGAGGSATQEPRSDSLARQGSLYNLTLDEVQNQLGDLGKPLSSMNLDELLKSVWTAEANQGLCRLDYEAMQQGELASASSLHGQSNVTLSRDLSKKTVDEVWQDIQQGQKKTKLGRKTRERKSTLGEMTLEDFLVKAGVVAEGEKSSVPLLGVDPIALPQRNVPQQAHWMPYQIPSIHQPPQQHQQNMFTVFMPSNPVQQTLPISANPIMDAYPETQMTMSTSPLMGTLSDTQILGRKRIASGDVVEKTVERRQKRMIKNRESAARSRARKQAYTHELENKISRLEEENERLKRRKEVEKVLPCVPPPEPKYQLRRTSSATF*
PgbZIP51_12	134	MLTVFMPGQPVQQSLPISANPIMDAYPETQMTIPSPLMGTLSDTPTPGRKRIVTGEVVEKTVERRQKRMIKNRESAARSRARKQAYTHELENKVSRLEEENERLKRHKEVEKVLPCVPPPEPKYQLRRTSSASF*
PgbZIP52	579	MGDGDEGNVDMMHRLQSSFGNSSSAQKQTHSVNQLDIPQFSTAQLRAQMRQFSPNYSVESSKRIGIPPSHPQMPPISPYSQIPVSRPGNQQMGSQNFTSGPGPSHTRSLSQPPFFSLDSLPPLIPSPYRDSPATAITDTVSADVSMEDCDATSHSLLPPSPFTRGNSLRVGESLPPRKAHRRSSSDILFGFSTIMQSSPPLIPLRGPGALERSASARENPGSKPIQLVKRESCWDKGSGESNLEGMGERKSEGEVVDDLFSAYMNLDNLETLNSSGTDDKQGTENREDLDSKASGTKTNGDSSDNEATSSINESGSSIQRSVISSFTEKREGVKRNAGGDIAPTTRHYRSVSMDSFMGKMNFGDESPKMPPSPGALPGQLSPSNSIDGTSNTFSLEFGN…
PgbZIP53_01	172	MASSSGTTTTTSSGSSLLQNSGSEEDLQQLMDQRKRKRMISNRESARRSRMRKQKHLDDLKTQLAQLRKENNQIITSMSVTTQNYLNIEAENSILRAQMAELTNRLHYFNEIMDLLDIKNGGLGTNYNVVNEPAAADLFMFNMNNNNNPMKYFFNANQQQQPIMASVDMLQY*
PgbZIP53_02	155	MASSSGNSLGSTQLQNSGSEGDLQVVMDQRKRKRMQSNRESARRSRMRKQKHLDELMAQAAHLRKENNQILTSTNITIQHYLNLEAENSVLRAQMDELSQRLQSLNDILNYMNTTTISYDNFYGTGPESLMNNPWNMMYLNQQPLMASADMFQYX*
PgbZIP53_03	166	MTSSPGGTTTSWGSEEDLQQLMDQRKRKRMISNRESARRSRMRKQKHLDDLMTKVAQLKQENNQMITNMSVTTQLYLNVEAENSILRAQMAELSNRLQSLNEIISFMDANNGTNFGTEEEPTYNVFTEPAADFFMFNMNMNMNNPMNYHLYANQQPIMASADMLQY*
PgbZIP53_04	163	MTSSPGGTTTSWGSEEDLQQLMDQRKRKRMISNRESARRSRMRKQKHLDDLMTKVAQLKQENNQMITNMSVTTQLYLNVEAENSILRAQMAELTNRLHYFNEIMDLLDIKNGGLGTNYNVVNEPAAADLFMFNMNNNNNPMKYFFNANQQQQPIMASVDMLQY*
PgbZIP53_05	152	MASCSGNSSESTQLHNSGSEGGDLMEKRKRKRMQSNRESARRSRIRKQKHLDELLVQMGQLRKENNHILTNTNITTQHYLNLKAENSILRVQMDELSQRLQSLNDILNYMNTTTISYDNFYGTGPESLMNNPWNMMYLNQQPLMASADMFQY*
PgbZIP53_06	171	MASSSGNSLGSTQLQNSGSEGDLQVVMDQRKRKRMQSNRESARRSRMRKQKHLDDLMTKVAQLKQENNQMITNMSVTTQLYLNVEAENSILRAQMAELSNRLQSLNEIISFMDANNGTNFGTEEEPTYNVFTEPAADFFMFNMNMNMNNPMNYHLYANQQPIMASADMLQY*
PgbZIP53_07	162	MASSSGNSLGSTQLQNSGSEGDLQVVMDQRKRKRMQSNRESARRSRMRKQKHLDELMAQAAHLRKENNQILTSTNITIQHYLNLEAENSVLRAQMDELSQRLQSLNDILNYMNTTTNGYDNNGMFETDNFYGTGPESLMNNPWNMMYLNQQPLMASADMFQY*
PgbZIP53_08	175	MASSSGTTTTTSSGSSLLQNSGSEEDLQQLMDQRKRKRMISNRESARRSRMRKQKHLDDLKTQLAQLRKENNQIITSMSVTTQNYLNIEAENSILRAQMAELSNRLQSLNEIISFMDANNGTNFGTEEEPTYNVFTEPAADFFMFNMNMNMNNPMNYHLYANQQPIMASADMLQY*
PgbZIP53_12	168	MASSSGNSLGSTQLQNSGSEGDLQVVMDQRKRKRMQSNRESARRSRMRKQKHLDDLMTKVAQLKQENNQMITNMSVTTQLYLNVEAENSILRAQMAELTNRLHYFNEIMDLLDIKNGGLGTNYNVVNEPAAADLFMFNMNNNNNPMKYFFNANQQQQPIMASVDMLQY*
PgbZIP54_01	250	MLDPKFAGKPITALYSSRTDIDQMPETPNRVAHHRRAQSETFFRFPDDILLDDVVADFDLSSIDLPSISSETPMAVESDSSNGADKPKRSRQLGPSSHFRSLSVDADFFDGLVISDAGGGDVERFGGKAATDQRRYHHRHSNSMDGSSVTSFDSEMAMMMDNAKKSLGPDKLAELSLIDPKRAKRILANRQSAARSKERKVRYTSELERKVQTLQTEATTLSAQFTMMQRDTSGLTIENKELKLRLQAME*
PgbZIP54_03	341	MLDPKFAGKPITALYSSRTDIDQMPETPNRVAHHRRAQSETFFRFPDDILLDDVVADFDLSSIDLPSISSETPMAVESDSSNGADKPKRSRQLGPSSHFRSLSVDADFFDGLVISDAGGGDVERFGGKAATDQRRYHHRHSNSMDGSSVTSFDSEMAMMMDNAKKSLGPDKLAELSLIDPKRAKRILANRQSAARSKERKVRYTSELERKVQTLQTEATTLSAQFTMMQEFSGVSGLTESLELETEMTIVPARTLEILASHALVFMENKLVLQGLVYLHNKRHVIHMDIKPSNMLVNRKGEIKITDFGVSAMLANSMGQRNTFVGTYNYMSVSGVIIFQYT*
PgbZIP54_05	204	MEHTQNCHLHMGITSENAKIALGPDKLAELSLIDLKRAKRILANRQSAGRSKERKIRYTNELERKVQTLQTEATTLSAQVTMLQRDTTGLTIENKELKLRLQAMERQAHLRDALNETLREEVQHLKIATGQVPAANGNSFNRALPPQFSSHPQSFHHFGNHQAQQPQQPQQQQQQQHIPHLTSNNNQTRSVQPQPSFADFNQRV*
PgbZIP54_06	349	MLDPKFAGKPITALYSSRTDIDQMPETPNRVAHHRRAQSETFFRFPDDILLDDVVADFDLSSIDLPSISSETPMAVESDSSNGADKPKRSRQLRSSSHFMSLSVDADFFDGLRIADGGGGGGEDDGFGGNPAVVAVMAMMMDNAKKSLGPDKLAELSLIDPKRAKRILANRQSAARSKEQKVRYTSELERKVQTLQTEATTLSAQFTMMQACRFEYPQPTFQKLIKEHFMEPFFVFQEFSGVSGLTESLELETEMTIVPARTLEILASHALVFMENKLVLQGLVYLHNKRHVIHMDIKPSNMLVNRKGEIKITDFGVSAMLANSMGQRNTFVGTYNYMSVSGVIIFQYT*
PgbZIP54_08	349	MMDPKFAGKPITAQYSYRTDIDQMPETPNRGAHHRRAQSETFFRFPDDILLDDAVADFDISSIDLPSLSSDAPMAVESDSSNGADKPNRSKPMGPTSHFRSLSVDADFFDGLVISDAGGGDVERFGGKAATDQRRYHHRHSNSMDGSSVTSFDSEMAMMMDNAKKSLGPDKLAELSLIDPKRAKRILANRQSAARSKEQKVRYTSELERKVQTLQTEATTLSAQVTMLQRDTTGLTIENKELKLRLQAMERQAHLRDALNETLREEVQHLKIATGQVPAANGNSFNRALPPQFSSHPQSFHHFGNHQAQQPQQPQQQQQQQHIPHLTSNNNQTRSVQPQPSFADFNQRV*
PgbZIP54_09	231	MSLSVDADFFDGLRIADGGGGGGEDDGFGGNPAVVAVMAMMMDNAKKSLGPDKLAELSLIDPKRAKRILANRQSAARSKEQKVRYTSELERKVQTLQTEATTLSAQVTMLQRDTTGLTIENKELKLRLQAMERQAHLRDALNETLREEVQHLKIATGQVPAANGNSFNRALPPQFSSHPQSFHHFGNHQAQQPQQPQQQQQQQHIPHLTSNNNQTRSVQPQPSFADFNQRV*
PgbZIP54_11	341	MMDPKFAGKPITAQYSYPTDIDQMPETPNRGAHHRRAQSETFFRFPDDILLDDAVADFDISSIDLPSLSSDAPMAVESDSSNGADKPNRSKPMGPTSHFRSLSVDADFFDGLVISDAGGGDVERFGGKAATDQRRYHHRHSNSMDGSSVTSFDSEMAMMMDNAKKSLGPDKLAELSLIDPKRAKRILANRQSAARSKEQKVRYTSELERKVQTLQTEATTLSAQFTMMQEFSGVSGLTESLELETEMTIVPARTLEILASHALVFMENKLVLQGLVYLHNKRHVIHMDIKPSNMLVNRKGEIKITDFGVSAMLANSMGQRNTFVGTYNYMSVSGVIIFQYT*
PgbZIP54_12	322	MLDPKFAGKPITALYSSRTDIDQMPETPNRVAHHRRAQSETFFRFPDDILLDDVVADFDLSSIDLPSISSETPMAVESDSSNGADKPKRSRQLRSSSHFMSLSVDADFFDGLRIADGGGGGGEDDGFGGNPAVVAVMAMMMDNAKKSLGPDKLAELSLIDPKRAKRILANRQSAARSKEQKVRYTSELERKVQTLQTEATTLSAQFTMMQEFSGVSGLTESLELETEMTIVPARTLEILASHALVFMENKLVLQGLVYLHNKRHVIHMDIKPSNMLVNRKGEIKITDFGVSAMLANSMGQRNTFVGTYNYMSVSGVIIFQYT*
PgbZIP54_14	349	MMDPKFAGKPITAQYSYPTDIDQMPETPNRGAHHRRAQSETFFRFPDDILLDDAVADFDISSIDLPSLSSDAPMAVESDSSNGADKPNRSKPMGPTSHFRSLSVDADFFDGLVISDAGGGDVERFGGKAATDQRRYHHRHSNSMDGSSVTSFDSEMAMMMDNAKKSLGPDKLAELSLIDPKRAKRILANRQSAARSKEQKVRYTSELERKVQTLQTEATTLSAQVTMLQRDTTGLTIENKELKLRLQAMERQAHLRDALNETLREEVQHLKIATGQVPAANGNSFNRALPPQFSSHPQSFHHFGNHQAQQPQQPQQQQQQQHIPHLTSNNNQTRSVQPQPSFADFNQRV*
PgbZIP54_15	223	MSLSVDADFFDGLRIADGGGGGGEDDGFGGNPAVVAVMAMMMDNAKKSLGPDKLAELSLIDPKRAKRILANRQSAARSKEQKVRYTSELERKVQTLQTEATTLSAQFTMMQEFSGVSGLTESLELETEMTIVPARTLEILASHALVFMENKLVLQGLVYLHNKRHVIHMDIKPSNMLVNRKGEIKITDFGVSAMLANSMGQRNTFVGTYNYMSVSGVIIFQYT*
PgbZIP54_16	250	MSLSVDADFFDGLRIADGGGGGGEDDGFGGNPAVVAVMAMMMDNAKKSLGPDKLAELSLIDPKRAKRILANRQSAARSKEQKVRYTSELERKVQTLQTEATTLSAQFTMMQACRFEYPQPTFQKLIKEHFMEPFFVFQEFSGVSGLTESLELETEMTIVPARTLEILASHALVFMENKLVLQGLVYLHNKRHVIHMDIKPSNMLVNRKGEIKITDFGVSAMLANSMGQRNTFVGTYNYMSVSGVIIFQYT*
PgbZIP54_18	368	MLDPKFAGKPITALYSSRTDIDQMPETPNRVAHHRRAQSETFFRFPDDILLDDVVADFDLSSIDLPSISSETPMAVESDSSNGADKPKRSRQLGPSSHFRSLSVDADFFDGLVISDAGGGDVERFGGKAATDQRRYHHRHSNSMDGSSVTSFDSEMAMMMDNAKKSLGPDKLAELSLIDPKRAKRILANRQSAARSKERKVRYTSELERKVQTLQTEATTLSAQFTMMQACRFEYPQPTFQKLIKEHFMEPFFVFQEFSGVSGLTESLELETEMTIVPARTLEILASHALVFMENKLVLQGLVYLHNKRHVIHMDIKPSNMLVNRKGEIKITDFGVSAMLANSMGQRNTFVGTYNYMSVSGVIIFQYT*
PgbZIP54_19	368	MMDPKFAGKPITAQYSYPTDIDQMPETPNRGAHHRRAQSETFFRFPDDILLDDAVADFDISSIDLPSLSSDAPMAVESDSSNGADKPNRSKPMGPTSHFRSLSVDADFFDGLVISDAGGGDVERFGGKAATDQRRYHHRHSNSMDGSSVTSFDSEMAMMMDNAKKSLGPDKLAELSLIDPKRAKRILANRQSAARSKEQKVRYTSELERKVQTLQTEATTLSAQFTMMQACRFEYPQPTFQKLIKEHFMEPFFVFQEFSGVSGLTESLELETEMTIVPARTLEILASHALVFMENKLVLQGLVYLHNKRHVIHMDIKPSNMLVNRKGEIKITDFGVSAMLANSMGQRNTFVGTYNYMSVSGVIIFQYT*
PgbZIP54_20	330	MLDPKFAGKPITALYSSRTDIDQMPETPNRVAHHRRAQSETFFRFPDDILLDDVVADFDLSSIDLPSISSETPMAVESDSSNGADKPKRSRQLRSSSHFMSLSVDADFFDGLRIADGGGGGGEDDGFGGNPAVVAVMAMMMDNAKKSLGPDKLAELSLIDPKRAKRILANRQSAARSKEQKVRYTSELERKVQTLQTEATTLSAQVTMLQRDTTGLTIENKELKLRLQAMERQAHLRDALNETLREEVQHLKIATGQVPAANGNSFNRALPPQFSSHPQSFHHFGNHQAQQPQQPQQQQQQQHIPHLTSNNNQTRSVQPQPSFADFNQRV*
PgbZIP55_01	282	MLRRLAQNREAARKSRLRKKAYVQQLESSRLKLTQLEQEVQQSRQQGGLTSAAGDQSHATGALAFDVEYARWMEEQNRQVNELRTAINSHASDTELRTVVSNVAAHFDEVFRLKGAAAKADVFHILSGMWKTPAERCFMWIGGFRSSELLKLLVNQLEPLTEQQLAGISNLQQSSQQAEDALSQGMEALQQSLSETLASGTPGTSGSSGNVANYMGQMAMAMGKLGTLESFLRQADNLRQQTLQQMHRVLTTRQSARALLAINDYFSRLRALSSLWLARPRE*
PgbZIP55_02	159	MLRRLAQNREAARKSRLRKKAYVQQLESSRLKLTQLEQEVQQSRQQGGLTSAAGDQSHATGALAFDVEYARWMEEQNRQVNELRTAINSHASDTELRTVVSNVAAHFDEVFRLKGAAAKADVFHILSGMWKTPAERCFMWIGGFRSSELLKVRALHLFS*
PgbZIP55_04	282	MLRRLAQNREAARKSRLRKKAYVQQLESSRLKLTQLEQEVQQSRQQGGLTSAAGDQSHATGALAFDVEYARWMEEQNRQVNELRTAINSHASDTELRTVVSNVAAHFDEVFRLKGAAAKADVFHILSGMWKTPAERCFMWIGGFRSSELLKLLVNQLEPLTEQQLAGISNLQQSSQQAEDALSQGMEALQQSLSETLASGTPGTSGSSGNVANYMGQMAMAMGKLGTLEGFLHQADNLRQQTLQQMHRVLTTRQSARALLAINDYFSRLRALSSLWLARPRE*
PgbZIP55_07	159	MLRRLAQNREAARKSRLRKKAYVQQLESSRLKLTQLEQEVQQSRQQGGLTSAAGDQSHATGALAFDVEYARWMEEQNRQVNELRTAINSHASDTELRTVVSNVAAHFDEVFRLKGAAAKADVFHILSGMWKTPAERCFMWIGGFRSSELLKVRALHLFS*
PgbZIP55_10	282	MLRRLAQNREAARKSRLRKKAYVQQLESSRLKLTQLEQEVQQSRQQGGLTSAAGDQSHATGALAFDVEYARWMEEQNRQVNELRTAINSHASDTELRTVVSNVAAHFDEVFRLKGAAAKADVFHILSGMWKTPAERCFMWIGGFRSSELLKLLVNQLEPLTEQQLAGISNLQQSSQQAEDALSQGMEALQQSLSETLASGTPGTSGSSGNVANYMGQMAMAMGKLGTLEGFLHQADNLRQQTLQQMHRVLTTRQSARALLAINDYFSRLRALSSLWLARPRE*
PgbZIP57_01	136	MRGNESSTPDAGGMANAGSRESMQSQLWLQDERELKRQRRKQSNRESARRSRLRKQAECDELAQRAEVLKEENASLRAELNRIRSEYEQIVAQNASLKEKLGEVPGQEDEWSSRNDQHMGNETQQTGQTEPVQSGN*
PgbZIP57_02	412	MGSSEMDKPTKNAKEAKEPKNPTSQEQASSTGAGTVTPDWSGFQAYSPMPPHGYMAASPQAPHPYMWGVQHLMPPYGTPPHPYVAMYPHGGIYAHPSIPPGSYPFSPFAMPSPNGVVEASGNTPGGMEVDGKTSEGKEKLPIKRSKGSLGSLNMITGKNNEAGKTLGASANGGYCKSGESGSEGSSEEGSDANSQNDSQMKSGSRQDSLEAEASQNGNAHGLQNGGQNAHHSIENQSLSIVPMSAAGAPGGVPGPTTNLNIGMDYWGGATSSAVPAMRGNVLSTPAAGGMSNAGSRESMQSQLWLQDERELKRQRRKQSNRESARRSRLRKQAECDELAQRAEVLKEENASLRAELNRIRSEYEQIVAQNASLKEKLGEVPGQEDEWSSRNDQHMGNET…
PgbZIP57_13	412	MGSSEMEKPTKDAKEAKDPKNPTSQEQASSTGAGTVTPDWSGFQAYSPMPPHGYMASSPQGPHPYMWGVQHLMPPYGTPPHPYVAMYPHGGIYAHPSIPPGSYPFSPFAMPSPNGVVEASGNTPGGMEVDGKTSEGKEKLPIKRSKGSLGSLNMITGKNNEAGKTLGASANGGYCKSGESGSEGSSEEGSDANSQNDSQMKSGSRQDSLEAEASQNGNAHGLQNGGQNAHHSIENQSLSIVPMSAAGAPGGVPGPTTNLNIGMDYWGGATSSAVPAMRGNVLSTPAAGGMSNAGSRESMQSQLWLQDERELKRQRRKQSNRESARRSRLRKQAECDELAQRAEVLKEENASLRAELNRIRSEYEQIVAQNASLKEKLGEVPGQEDEWSSRNDQHMGNET…
PgbZIP57_24	409	MGSSEMDKPTKNAKEAKEPKNPTSQEQASSTGAGTVTPDWSGFQAYSPMPPHGYMAASPQAPHPYMWGVQHLMPPYGTPPHPYVAMYPHGGIYAHPSIPPGSYPFSPFAMPSPNGVVEASGNTPGGMEVDGKTSEGKEKLPIKRSKGSLGSLNMITGKNNEAGKTLGASANGGYCKSGESGSEGSSEEGSDANSQNDSQMKSGSRQDSLEAEASQNGNAHGLQNGGQNAHHSIENQSLSIVPMSAAGAPGGVPGPTTNLNIGMDYWGGATSSAIPAMRGKVPSTPVAGGTGSRESMQSQLWLQDERELKRQRRKQSNRESARRSRLRKQAECDELAQRAEVLKEENASLRAELNRIRSEYEQIVAQNASLKEKLGEVPGQEDEWSSRNDQHMGNETQQT…
PgbZIP57_25	286	MEVDGKVSEGKEKLPIKRSKGSLGSLNMITGKNNEAGKTLGASANGGYCKSGESGSEGSSEEGSDANSQNDSQMKSGSRQDSLEAEASQNGNAHGLQNGGQNAHHSIENQSLSIVPMSAAGAPGGVPGPTTNLNIGMDYWGGATSSAVPAMRGNVLSTPAAGGMSNAGSRESMQSQLWLQDERELKRQRRKQSNRESARRSRLRKQAECDELAQRAEVLKEENASLRAELNRIRSEYEQIVAQNASLKEKLGEVPGQEDEWSSRNDQHMGNETQQTGQTEPVQSGN*
PgbZIP57_29	136	MRGNESSTPDAGGMANAGSRESMQSQLWLQDERELKRQRRKQSNRESARRSRLRKQAECDELAQRAEVLKEENASLRAELNRIRSEYEQIVAQNASLKEKLGEVPGQEDEWSSRNDQHMGNETQQTGQTEPVQSGN*
PgbZIP57_30	310	MPSPNGVVEASKNDTHIQGNTPVCMEVDGKVSEGKEKLPIKRSKGSLGSLNMITGKNNEAGKTLGASANGGYCKSGESGSEGSSEEGSDANSQNDSQMKSGSRQDSLEAEASQNGNAHGLQNGGQNAHHSIENQSLSIVPMSAAGAPGGVPGPTTNLNIGMDYWGGATSSAVPAMRGNVLSTPAAGGMSNAGSRESMQSQLWLQDERELKRQRRKQSNRESARRSRLRKQAECDELAQRAEVLKEENASLRAELNRIRSEYEQIVAQNASLKEKLGEVPGQEDEWSSRNDQHMGNETQQTGQTEPVQSGN*
PgbZIP57_41	136	MRGNESSTPDAGGMANAGSRESMQSQLWLQDERELKRQRRKQSNRESARRSRLRKQAECDELAQRAEVLKEENASLRAELNRIRSEYEQIVAQNASLKEKLGEVPGQEDEWSSRNDQHMGNETQQTGQTEPVQSGN*
PgbZIP57_42	412	MGSSEMEKPTKDAKEAKDPKNPTSQEQASSTGAGTVTPDWSGFQAYSPMPPHGYMASSPQGPHPYMWGVQHLMPPYGTPPHPYVAMYPHGGIYAHPSIPPGSYPFSPFAMPSPNGVVEASGNTPGGMEVDGKTSEGKEKLPIKRSKGSLGSLNMITGKNNEAGKTLGASANGGYCKSGESGSEGSSEEGSDANSQNDSQMKSGSRQDSLEAEASQNGNAHGLQNGGQNAHHSIENQSLSIVPMSAAGAPGGVPGPTTNLNIGMDYWGGATSSAVPAMRGNVLSTPAAGGMSNAGSRESMQSQLWLQDERELKRQRRKQSNRESARRSRLRKQAECDELAQRAEVLKEENASLRAELNRIRSEYEQIVAQNASLKEKLGEVPGQEDEWSSRNDQHMGNET…
PgbZIP57_44	413	MGSSEMDKPTKNAKEAKEPKNPTSQEQASSTGAGTVTPDWSGFQAYSPMPPHGYMAASPQAPHPYMWGVQHLMPPYGTPPHPYVAMYPHGGIYAHPSIPPGSYPFSPFAMPSPNGVVEASGNTPGGMEVDGKTSEGKEKLPIKRSKGSLGSLNMITGKNNEAGKTLGASANGGYCKSGESGSEGSSEEGSDANSQNDSQMKSGSRQDSLEAEASQNGNAHGLQNGGQNAHHSIENQSLSIVPMSAAGAPGGVPGPTTNLNIGMDYWGGATSSAIPAMRGKVPSTPVAGGMVNNTGSRESMQSQLWLQDERELKRQRRKQSNRESARRSRLRKQAECDELAQRAEVLKEENASLRAELNRIRSEYEQIVAQNASLKEKLGEVPGQEDEWSSRNDQHMGNE…
PgbZIP58_02	365	MSMSSPSTHYITSRRMGIYEPIHQISMWDDFKVNGYPNASASMLIEVDAKLDNQSEDTSRETIGHSSQYDQEANKPVDKVLRRLAQNREAARKSRLRKKVYVQQLETSRLKLLQLEQELERTRQKGAYIGGGLDASPLGCSGAVNSGIAAFELKYGNWVEEQDRQICDLRTAMNSHLADVELRILVDGGMKHYFDLFRMKATAAKADVFYIMSGMWKTSAERFFLWIGGFRPSELLKVLLPHLDLWEKQLLEVNNLRQSCQQAEDALSQGMDKLQQTLVDAVAAGQLGGGFYIPQIANAVEQLEPLVSFINQADHIRQETLQQMHRILTTRQAAQGLVALGEYFQRLRALSSLWTTRPPPRESAY*
PgbZIP58_03	362	MSMSSPSTHYITSRRMGIYEPIHQISMWDDFKVNGYPNASASMLIEVDAKLDNQSEDTSRETIGHSSQYDQEANKPVDKVLRRLAQNREAARKSRLRKKVYVQQLETSRLKLLQLEQELERTRQKGAYIGGGLDASPLGCSGAVNSGIAAFELKYGNWVEEQDRQICDLRTAMNSHLADVELRILVDGGMKHYFDLFRMKATAAKADVFYIMSGMWKTSAERFFLWIGGFRPSELLKVLLPHLDLWEKQLLEVNNLRQSCQQAEDALSQGMDKLQQTLVDAVAAGQLGGGFYIPQIANAMEKREALVCFVDQADHIRRETLQQMSRLLTTRQAAQGLLALGEYFQRLRDLSSLWATRPREPA*
PgbZIP59	106	MVSENVEGNSVRSLNVRGEASTVYSTAKLEDRQQLKLQRRKESNRESARKSRMKKQAVFEELLASCGSLAEENKALKSERDGLTEESEKLRLENALLTEKLNNVQN*
PgbZIP60_03	140	METAKRSTSGSSEDERYAVMDEKKRKRMISNRESARRSRMKREQHVKDLNNQTIFFKNKRNEMIRKINEFTRRYAAVETENRVLRAQREELRKRLESAQLVSSYLDEYNSVDIADDPWLKPWQPPSQALPIMTSAGFFQF*
PgbZIP60_06	140	METAKRSTSGSSEDERYAVMDEKKRKRMISNRESARRSRMKREQHVKDLNNQTIFFKNKRNEMIRKINEFTRRYAAVETENRVLRAQREELRKRLESAQLVSSYLDEYNSVDIADDPWLKPWQPPSQALPIMTSAGFFQF*
PgbZIP60_09	140	METAKRSTSGSSEDERYAVMDEKKRKRMISNRESARRSRMKREQHVKDLNNQTIFFKNKRNEMIRKINEFTRRYAAVETENRVLRAQREELRKRLESAQLVSSYLDEYNSVDIADDPWLKPWQPPSQALPIMTSAGFFQF*
PgbZIP60_15	140	METAKRSTSGSSEDERYAVMDEKKRKRMISNRESARRSRMKREQHVKDLNNQTIFFKNKRNEMIRKINEFTRRYAAVETENRVLRAQREELRKRLESAQLVSSYLDEYNSVDIADDPWLKPWQPPSQALPIMTSAGFFQF*
PgbZIP60_22	140	METAKRSTSGSSEDERYAVMDEKKRKRMISNRESARRSRMKREQHVKDLNNQTIFFKNKRNEMIRKINEFTRRYAAVETENRVLRAQREELRKRLESAQLVSSYLDEYNSVDIADDPWLKPWQPPSQALPIMTSAGFFQF*
PgbZIP60_25	140	METAKRSTSGSSEDERYAVMDEKKRKRMISNRESARRSRMKREQHVKDLNNQTIFFKNKRNEMIRKINEFTRRYAAVETENRVLRAQREELRKRLESAQLVSSYLDEYNSVDIADDPWLKPWQPPSQALPIMTSAGFFQF*
PgbZIP60_26	140	METAKRSTSGSSEDERYAVMDEKKRKRMISNRESARRSRMKREQHVKDLNNQTIFFKNKRNEMIRKINEFTRRYAAVETENRVLRAQREELRKRLESAQLVSSYLDEYNSVDIADDPWLKPWQPPSQALPIMTSAGFFQF*
PgbZIP60_29	140	METAKRSTSGSSEDERYAVMDEKKRKRMISNRESARRSRMKREQHVKDLNNQTIFFKNKRNEMIRKINEFTRRYAAVETENRVLRAQREELRKRLESAQLVSSYLDEYNSVDIADDPWLKPWQPPSQALPIMTSAGFFQF*
PgbZIP60_34	140	METAKRSTSGSSEDERYAVMDEKKRKRMISNRESARRSRMKREQHVKDLNNQTIFFKNKRNEMIRKINEFTRRYAAVETENRVLRAQREELRKRLESAQLVSSYLDEYNSVDIADDPWLKPWQPPSQALPIMTSAGFFQF*
PgbZIP60_43	140	METAKRSTSGSSEDERYAVMDEKKRKRMISNRESARRSRMKREQHVKDLNNQTIFFKNKRNEMIRKINEFTRRYAAVETENRVLRAQREELRKRLESAQLVSSYLDEYNSVDIADDPWLKPWQPPSQALPIMTSAGFFQF*
PgbZIP60_44	140	METAKRSTSGSSEDERYAVMDEKKRKRMISNRESARRSRMKREQHVKDLNNQTIFFKNKRNEMIRKINEFTRRYAAVETENRVLRAQREELRKRLESAQLVSSYLDEYNSVDIADDPWLKPWQPPSQALPIMTSAGFFQF*
PgbZIP60_49	140	METAKRSTSGSSEDERYAVMDEKKRKRMISNRESARRSRMKREQHVKDLNNQTIFFKNKRNEMIRKINEFTRRYAAVETENRVLRAQREELRKRLESAQLVSSYLDEYNSVDIADDPWLKPWQPPSQALPIMTSAGFFQF*
PgbZIP62_8	267	MNGFSSCAELTGAPLWSQNYTPKHSSISVTIDSQSSICVGSPTSATNLPKGRDNQAMGASSGSSREQSDDDDIDTEAGPCEQSDQVDVKRIKRMVSNRESARRSRRRKQAHLADLEQQVEQLRGENSTLFKNLTDASQQFKDATTNNRVLKSDVEALRAKVKLAEDLVTRGSLTSSLSHLLQNHLNSTPQSFGGHNIARVSNVSPSITVHGDDASYPRLTGSGQNSTLGVEHVDAFNGNFKNGIISDAVSCASEIWPWGSHASTMSK*
PgbZIP62_9	211	MGASSGSSREQSDDDDIDTEAGPCEQSDQVDVKRIKRMVSNRESARRSRRRKQAHLADLEQQVEQLRGENSTLFKNLTDASQQFKDATTNNRVLKSDVEALRAKVKLAEDLVTRGSLTSSLSHLLQNHLNSTPQSFGGHNIARVSNVSPSITVHGDDASYPRLTGSGQNSTLGVEHVDAFNGNFKNGIISDAVSCASEIWPWGSHASTMSK*
PgbZIP63_1	785	MADHTVADPLADFNAIPIPSLDDAFFSDDLNFSDYNFISFDDNGDVLNLDFTFDDINLPSDTEDFLNSTLSGSIPAHISSDPDDSGSNTKSPEFCQVSDDPNFNVAGYFNIPSSDSGDKSSDVVTKVSNCSSVEFCQVSGDRSSNYAGFLNASSSDSRDCSQESGFKPLGVSGGLNCRSPELEADNREFSGSSSSQGSDNCARSVSSSPNSGNNSINGVVDQKIKFEESDKNYLLKRKKENDDVNSESARTIKYRRSNAAAATTDQSNVFNGTNEEEKKRKARLMRNRESAQLSRQRKKHYVEELEDKVRAMHSTIQDLNAKISYIVAENATLRQQMNGGGTVGPPPMPGMYPHPPMAPMGYPWMPCPPYLVKPQGSQVPLVPIPRLKPQQQPLKSNKK…
PgbZIP63_4	784	MADPMVADPIADFDDLPIPPLDSAFFSDDLNNNLFSFDDNDDDNVLNLDFTFDDINLPSDTEDFLNSTLSGSIPAHISSDPDDSGSNTKSPEFCQVSDDPNFNVAGYFNIPSSDSGDKSSDVVTKVSNCSSVEFCQVSGDRSSNYAGFLNASSSDSRDCSQESGFKPLGVSGGLNCRSPELEADNREFSGSSSSQGSDNCARSVSSSPNSGNNSINGVVDQKIKFEESDKNYLLKRKKENDDVNSESARTIKYRRSNAAAATTDQSNVFNGTNEEEKKRKARLMRNRESAQLSRQRKKHYVEELEDKVRAMHSTIQDLNAKISYIVAENATLRQQMNGGGTVGPPPMPGMYPHPPMAPMGYPWMPCPPYLVKPQGSQVPLVPIPRLKPQQQPLKSNKKG…
PgbZIP63_5	759	MADHTVADPLADFNAIPIPSLDDAFFSDDLNFSDYNFISFDDNGDVLNLDFTFDDIDLPSDPEDFLHSTFSDSIPIQISSDPDVSVLNPISSEVCQVSDDHSFNIAGYFNGSSSDSGYKSSDVVPKLSSSDAGAFLNVSSSDSGDCSLESGNKTLGVSRVLNCASPELETQNREFSVPTSSQGSDNCARSVDSSTGNNSTNGIVDQKIKLQVPGKNYLLKRKKEIEDVNPESKRTIKSGRSNVSAVADQSNDLNETIDEEEKRKARMIRNRESAQLSRQRKKHYVEELEDKVRAMHSTIQDLNAKISYIVAENATLRQQMNCGGAVGHPPMPGIYPPIAPMGYPWMPYPPYVVKSQVPLVPIPRLKTQQQPVKTNNKKTEGKSKTKKVASVSFLGLLFF…
PgbZIP64_02	307	MANSKGPSSFRNMMYNGKHSLLPPKSPFPSISPSYADYVPSPATGGKGIPKPREGNSHHQRTSSESILIEDQPSWLDELLNEPETPVRRGHRRSSSDSFAYMDAANAANMEYAAHYDYRSRNMASVPSWTSQDLDHSKDARHDSFYAEANSLGKCKNRTWDSLSNSIAHSSGFLPPKDNFLLQNSVSLCASQEADGFPSTTEKQSLVESSVHDAKASSDRKDSSYAKASASDTDTKRAKQQFAQRSRVRKLQYIAELERNVQALQAEGSEVSAELEFLNQQNLILSMENKTLKQRLESLAQEQLIKY*
PgbZIP65_04	428	MEKDKSPNIGGGLLPPSGKYSGFLPPGNVFNVKSEPSESTTLPPLGPGSSLESGRFGHGIDSGGFSHDISQMPDNPPKHSGHRRAHSEILTLPDDISFDSDLGVVGGLDGPSFSDETEEDLFSMYLDMDKINSSSATSTLQMGEQSFASGPSSSQVAVSGAATSSTENVVHNSSERPRIRHQHSQSMDGSTTIKPEMLMSGAEDASSIEAKKSMSAAKLAELALVDPKRAKRIWANRQSAARSKERKMRYIAELERKVQTLQTEATSLSAQLTLLQRDTNGLSAENSELKLRLQTTEQQVHLQDALNDALKEEIQHLKLLTGQNIANGGPMMNYPPSYGTNQQFYSNNPSMHTMLTAQQFQQLQIHNQKQHHQFQQHQLHQFQQQPLKQQQQQEQHLSH…
PgbZIP65_06	425	MEKDKSPNIGGGVLPPSGRYSSFLPLGNAFNVKSEPLGSTTLGPGSSLESGRFGHGIDSGGFSHDISQMPDNPPKHSGHRRAHSEILTLPDDISFDSDLGVVGGLDGPSFSDETEEDLFSMYLDMDKINSSSATSTLQMGEQSFASGPSSSQVAVSGAATSSTENVVHNSSERPRIRHQHSQSMDGSTTIKPEMLMSGAEDASSIEAKKSMSAAKLAELALVDPKRAKRIWANRQSAARSKERKMRYIAELERKVQTLQTEATSLSAQLTLLQRDTNGLSAENSELKLRLQTTEQQVHLQDALNDALKEEIQHLKLLTGQNIANGGPMMNYPPSYGTNQQFYSNNPSMHTMLTAQQFQQLQIHNQKQHHQFQQHQLHQFQQQPLKQQQQQEQHLSHSGD…
PgbZIP65_07	425	MEKDKSPNIGGGVLPPSGRYSSFLPLGNAFNVKSEPLGSTTLGPGSSLESGRFGHGIDSGGFSHDISQMPDNPPKHSGHRRAHSEILTLPDDISFDSDLGVVGGLDGPSFSDETEEDLFSMYLDMDKINSSSATSTLQMGEQSFASGPSSSQVAVSGAATSSTENVVHNSSERPRIRHQHSQSMDGSTTIKPEMLMSGAEDASSIEAKKSMSAAKLAELALVDPKRAKRIWANRQSAARSKERKMRYIAELERKVQTLQTEATSLSAQLTLLQRDTNGLSAENSELKLRLQTTEQQVHLQDALNDALKEEIQHLKLLTGQNIANGGPMMNYPPSYGTNQQFYSNNPSMHTMLTAQQFQQLQIHNQKQHHQFQQHQLHQFQQQPLKQQQQQEQHLSHSGD…
PgbZIP65_08	428	MEKDKSPNIGGGLLPPSGKYSGFLPPGNVFNVKSEPSESTTLPPLGPGSSLESGRFGHGIDSGGFSHDISQMPDNPPKHSGHRRAHSEILTLPDDISFDSDLGVVGGLDGPSFSDETEEDLFSMYLDMDKINSSSATSTLQMGEQSFASGPSSSQVAVSGAATSSTENVVHNSSERPRIRHQHSQSMDGSTTIKPEMLMSGAEDASSIEAKKSMSAAKLAELALVDPKRAKRIWANRQSAARSKERKMRYIAELERKVQTLQTEATSLSAQLTLLQRDTNGLSAENSELKLRLQTTEQQVHLQDALNDALKEEIQHLKLLTGQNIANGGPMMNYPPSYGTNQQFYSNNPSMHTMLTAQQFQQLQIHNQKQHHQFQQHQLHQFQQQPLKQQQQQEQHLSH…
PgbZIP65_13	428	MEKDKSPNIGGGLLPPSGKYSGFLPPGNVFNVKSEPSESTTLPPLGPGSSLESGRFGHGIDSGGFSHDISQMPDNPPKHSGHRRAHSEILTLPDDISFDSDLGVVGGLDGPSFSDETEEDLFSMYLDMDKINSSSATSTLQMGEQSFASGPSSSQVAVSGAATSSTENVVHNSSERPRIRHQHSQSMDGSTTIKPEMLMSGAEDASSIEAKKSMSAAKLAELALVDPKRAKRIWANRQSAARSKERKMRYIAELERKVQTLQTEATSLSAQLTLLQRDTNGLSAENSELKLRLQTTEQQVHLQDALNDALKEEIQHLKLLTGQNIANGGPMMNYPPSYGTNQQFYSNNPSMHTMLTAQQFQQLQIHNQKQHHQFQQHQLHQFQQQPLKQQQQQEQHLSH…
PgbZIP65_14	425	MEKDKSPNIGGGVLPPSGRYSSFLPLGNAFNVKSEPLGSTTLGPGSSLESGRFGHGIDSGGFSHDISQMPDNPPKHSGHRRAHSEILTLPDDISFDSDLGVVGGLDGPSFSDETEEDLFSMYLDMDKINSSSATSTLQMGEQSFASGPSSSQVAVSGAATSSTENVVHNSSERPRIRHQHSQSMDGSTTIKPEMLMSGAEDASSIEAKKSMSAAKLAELALVDPKRAKRIWANRQSAARSKERKMRYIAELERKVQTLQTEATSLSAQLTLLQRDTNGLSAENSELKLRLQTTEQQVHLQDALNDALKEEIQHLKLLTGQNIANGGPMMNYPPSYGTNQQFYSNNPSMHTMLTAQQFQQLQIHNQKQHHQFQQHQLHQFQQQPLKQQQQQEQHLSHSGD…
PgbZIP65_16	425	MEKDKSPNIGGGVLPPSGRYSSFLPLGNAFNVKSEPLGSTTLGPGSSLESGRFGHGIDSGGFSHDISQMPDNPPKHSGHRRAHSEILTLPDDISFDSDLGVVGGLDGPSFSDETEEDLFSMYLDMDKINSSSATSTLQMGEQSFASGPSSSQVAVSGAATSSTENVVHNSSERPRIRHQHSQSMDGSTTIKPEMLMSGAEDASSIEAKKSMSAAKLAELALVDPKRAKRIWANRQSAARSKERKMRYIAELERKVQTLQTEATSLSAQLTLLQRDTNGLSAENSELKLRLQTTEQQVHLQDALNDALKEEIQHLKLLTGQNIANGGPMMNYPPSYGTNQQFYSNNPSMHTMLTAQQFQQLQIHNQKQHHQFQQHQLHQFQQQPLKQQQQQEQHLSHSGD…
PgbZIP65_17	425	MEKDKSPNIGGGVLPPSGRYSSFLPLGNAFNVKSEPLGSTTLGPGSSLESGRFGHGIDSGGFSHDISQMPDNPPKHSGHRRAHSEILTLPDDISFDSDLGVVGGLDGPSFSDETEEDLFSMYLDMDKINSSSATSTLQMGEQSFASGPSSSQVAVSGAATSSTENVVHNSSERPRIRHQHSQSMDGSTTIKPEMLMSGAEDASSIEAKKSMSAAKLAELALVDPKRAKRIWANRQSAARSKERKMRYIAELERKVQTLQTEATSLSAQLTLLQRDTNGLSAENSELKLRLQTTEQQVHLQDALNDALKEEIQHLKLLTGQNIANGGPMMNYPPSYGTNQQFYSNNPSMHTMLTAQQFQQLQIHNQKQHHQFQQHQLHQFQQQPLKQQQQQEQHLSHSGD…
PgbZIP65_18	428	MEKDKSPNIGGGLLPPSGKYSGFLPPGNVFNVKSEPSESTTLPPLGPGSSLESGRFGHGIDSGGFSHDISQMPDNPPKHSGHRRAHSEILTLPDDISFDSDLGVVGGLDGPSFSDETEEDLFSMYLDMDKINSSSATSTLQMGEQSFASGPSSSQVAVSGAATSSTENVVHNSSERPRIRHQHSQSMDGSTTIKPEMLMSGAEDASSIEAKKSMSAAKLAELALVDPKRAKRIWANRQSAARSKERKMRYIAELERKVQTLQTEATSLSAQLTLLQRDTNGLSAENSELKLRLQTTEQQVHLQDALNDALKEEIQHLKLLTGQNIANGGPMMNYPPSYGTNQQFYSNNPSMHTMLTAQQFQQLQIHNQKQHHQFQQHQLHQFQQQPLKQQQQQEQHLSH…
PgbZIP65_19	425	MEKDKSPNIGGGVLPPSGRYSSFLPLGNAFNVKSEPLGSTTLGPGSSLESGRFGHGIDSGGFSHDISQMPDNPPKHSGHRRAHSEILTLPDDISFDSDLGVVGGLDGPSFSDETEEDLFSMYLDMDKINSSSATSTLQMGEQSFASGPSSSQVAVSGAATSSTENVVHNSSERPRIRHQHSQSMDGSTTIKPEMLMSGAEDASSIEAKKSMSAAKLAELALVDPKRAKRIWANRQSAARSKERKMRYIAELERKVQTLQTEATSLSAQLTLLQRDTNGLSAENSELKLRLQTTEQQVHLQDALNDALKEEIQHLKLLTGQNIANGGPMMNYPPSYGTNQQFYSNNPSMHTMLTAQQFQQLQIHNQKQHHQFQQHQLHQFQQQPLKQQQQQEQHLSHSGD…
PgbZIP65_20	428	MEKDKSPNIGGGLLPPSGKYSGFLPPGNVFNVKSEPSESTTLPPLGPGSSLESGRFGHGIDSGGFSHDISQMPDNPPKHSGHRRAHSEILTLPDDISFDSDLGVVGGLDGPSFSDETEEDLFSMYLDMDKINSSSATSTLQMGEQSFASGPSSSQVAVSGAATSSTENVVHNSSERPRIRHQHSQSMDGSTTIKPEMLMSGAEDASSIEAKKSMSAAKLAELALVDPKRAKRIWANRQSAARSKERKMRYIAELERKVQTLQTEATSLSAQLTLLQRDTNGLSAENSELKLRLQTTEQQVHLQDALNDALKEEIQHLKLLTGQNIANGGPMMNYPPSYGTNQQFYSNNPSMHTMLTAQQFQQLQIHNQKQHHQFQQHQLHQFQQQPLKQQQQQEQHLSH…
PgbZIP65_21	425	MEKDKSPNIGGGVLPPSGRYSSFLPLGNAFNVKSEPLGSTTLGPGSSLESGRFGHGIDSGGFSHDISQMPDNPPKHSGHRRAHSEILTLPDDISFDSDLGVVGGLDGPSFSDETEEDLFSMYLDMDKINSSSATSTLQMGEQSFASGPSSSQVAVSGAATSSTENVVHNSSERPRIRHQHSQSMDGSTTIKPEMLMSGAEDASSIEAKKSMSAAKLAELALVDPKRAKRIWANRQSAARSKERKMRYIAELERKVQTLQTEATSLSAQLTLLQRDTNGLSAENSELKLRLQTTEQQVHLQDALNDALKEEIQHLKLLTGQNIANGGPMMNYPPSYGTNQQFYSNNPSMHTMLTAQQFQQLQIHNQKQHHQFQQHQLHQFQQQPLKQQQQQEQHLSHSGD…
PgbZIP65_22	425	MEKDKSPNIGGGVLPPSGRYSSFLPLGNAFNVKSEPLGSTTLGPGSSLESGRFGHGIDSGGFSHDISQMPDNPPKHSGHRRAHSEILTLPDDISFDSDLGVVGGLDGPSFSDETEEDLFSMYLDMDKINSSSATSTLQMGEQSFASGPSSSQVAVSGAATSSTENVVHNSSERPRIRHQHSQSMDGSTTIKPEMLMSGAEDASSIEAKKSMSAAKLAELALVDPKRAKRIWANRQSAARSKERKMRYIAELERKVQTLQTEATSLSAQLTLLQRDTNGLSAENSELKLRLQTTEQQVHLQDALNDALKEEIQHLKLLTGQNIANGGPMMNYPPSYGTNQQFYSNNPSMHTMLTAQQFQQLQIHNQKQHHQFQQHQLHQFQQQPLKQQQQQEQHLSHSGD…
PgbZIP65_24	428	MEKDKSPNIGGGLLPPSGKYSGFLPPGNVFNVKSEPSESTTLPPLGPGSSLESGRFGHGIDSGGFSHDISQMPDNPPKHSGHRRAHSEILTLPDDISFDSDLGVVGGLDGPSFSDETEEDLFSMYLDMDKINSSSATSTLQMGEQSFASGPSSSQVAVSGAATSSTENVVHNSSERPRIRHQHSQSMDGSTTIKPEMLMSGAEDASSIEAKKSMSAAKLAELALVDPKRAKRIWANRQSAARSKERKMRYIAELERKVQTLQTEATSLSAQLTLLQRDTNGLSAENSELKLRLQTTEQQVHLQDALNDALKEEIQHLKLLTGQNIANGGPMMNYPPSYGTNQQFYSNNPSMHTMLTAQQFQQLQIHNQKQHHQFQQHQLHQFQQQPLKQQQQQEQHLSH…
PgbZIP70	406	MERVFSVEEIPDPFWGQPSPRPAGASAAGPASSGGGGAEGAMNRCPSEWYFQKFLEEAVLDSPAADPGPMAGASGGGVGAAEVKRTAAAVAPAPAATGAVVDPVEYNAMLKQKLEKDLAAVAMWRASGAMPPERFAASPSLPNADVQHIGTINPIGGNVVPVQNKLAGGASGVSGPHLVQNADALVKQAASSSSREQSEDDDMEGEDEITGNGAPTDQRLRRRKQSNRESARRSRSRKAAHLNELEAQVSQLRVENSSLLRRLADVNQKYNGAAVDNRVLKADVETLRAKVKMAEDSVKRVTGMSALFPAGSDMSSLSMPFTGSPSEATSDAAVPDDLSAYFSTSEAGGNGYMPEMASSAQEDDNFLNEAMDTGKMGRPDSLHRVASLEHLQKRMCGGP…
PgbZIP72	302	MDTDLDLDALLASFAGESAAVSELLAPPPLDAAEAGSPESVTSRSSPAGEEVLSEIERFLMQEEEAAGAEPVDGISVDEFLDTLFDGAEEGGEKGNGSEAEAGGSTDGDSRRGEDGVEVVTPETEAEVVTPETEVDGDDPISKKKRRQMRNRDSAMKSRERKKSYVKDLETKSKYLEAECRRLSYALQCCAAENMALRQNMLKDRPIGAHTAMQESAVLSETLPLVSLLWLVSIVCLFLTPGLPNRSLVAPRRAERDLAMVAGKPSSDQPETLELLLHGRRWRGTRERIKLDTPPLRAAAAC*
PgbZIP73	332	MAQLPPKVPQSSWPDNISQQYQQRMDSLATSQGPSANLWVDEFLDFSSSKRGSHRRSASDSIAFLDQIPMPMVAVEQEDQCSRRSSAPGSRTSAGSASEFDRFDEEEQFMAMFTDDISVGPTVSCSNPSSPSDHNSMDDIDHKRSAVLPCDQQMMQQLRIESEEAESASEATGLASAEDNYNDKIFDPKRIKRILANRQSAQRSRVRKLQYISELERSVNSLQAEVSVLSPRVAFLDHQRLVLNVDNSVLKQRLAALAQDKVFKDGHQEALKREIERLRQLYNYQHNFKKMENGGGTATPSAAKSLVVLQSPEKISDHANGSAHKEQIMMIS*
PgbZIP74	322	MWGPQPMMPPYGSPPYVIYPPGGIYAHPSMRPGAHPFAPYTMTSPNGNPDAAGTTTTAATAGGETNGKSSEGKEKSPIKRSKGSLGSLNMITGKNCVEHGKTSGASANGTISQSGESGSESSSEGSEANSQNDSQHKESGQEQDGDVRSSQNGVSPSPSQAQLKQTLAIMQMPSSGPVPGPTTNLNIGMDYWANTASSSPALHGKVTPTAIPGAVAPTEPWMQDERELKRQKRKQSNRDSARRSRLRKQAECEELAQRAEVLKQENASLKDEVSRIRKEYDELLSKNSSLKDNVGDKQHKTDEAGLDNKLQHSGDDSQKDTN*
PgbZIP75	332	MAEASPRTETSTDDTDENLMLEPGNAALAVVSDSSDRSRDKNGDQKTMRRLAQNREAARKSRLRKKAYVQQLENSRLKLTQLEQELQRARQQGIFISSSADQSHSMSGNGALAFDTEYARWLEEHNRQVNELRAAVNAHAGDTELRSVVEKIMSHYDDIFKQKGNAAKADVFHVLSGMWKTPAERCFLWLGGFRPSELLKLLSTQLEPLTEQQLSGICNLQQSSQQAEDALSQGMEALQQSLAETLAGSIGSSGSGSTGNVANYMGQMAMAMGKLGTLENFLRQADNLRQQTLQQMQRILTTRQSARALLVISDYSSRLRALSSLWLARPKE*
PgbZIP77	142	MPAERIAELALLDPKRAKRILANRQSAARSKERKIKYTGELERKVQTLQTEATTLSAQLTLLQRDTSGLTTENRELKLRLQSMEEQAKLRDALNDALREEVQRLKIAAGQAPKMNGSQFNGGLQQIPSYFSQQHQRQQQQQH*
PgbZIP79	306	MYHPGAAMAYYAHASMAAGVPYPTAEAVAAAAAAPVVAEGKGKAKGGGVSPEKGSSAAPSGDDASQSCESGSDESSDTRDYDTDQKDSSAPKKRKSGNTSAEGEPSQAAAVPYAAVESPYQLKGRSASKLPVSAPGRAALPNATPNLNIGIDLWSASQSLAVIPVQGEANPGLALARCDGVGQLQDEREIKRERRKQSNRESARRSRLRKQQECEELSRKVAELTTENNALRTELDQLKKACEDMEAQNAQLMSQEPAAVTTTLGMSIAAPKVQHHDDEGKLHKKANNNSNGKYVGGSHKLEANPR*
PgbZIP84	46	MKRARNTLAARKSRQRKMQRMEELEDEITRLTAEVAHWKEKALRRT*
Ave. length	294

## Sheet: Sheet3
PgbZIP01
PgbZIP03
PgbZIP04_1
PgbZIP04_2
PgbZIP05
PgbZIP06_1
PgbZIP06_2
PgbZIP07
PgbZIP08
PgbZIP09
PgbZIP10
PgbZIP11_1
PgbZIP11_2
PgbZIP12
PgbZIP13
PgbZIP15
PgbZIP16_1
PgbZIP16_2
PgbZIP17
PgbZIP18_1
PgbZIP18_2
PgbZIP19
PgbZIP20_1
PgbZIP20_2
PgbZIP22
PgbZIP23_2
PgbZIP23_3
PgbZIP23_4
PgbZIP23_5
PgbZIP24_1
PgbZIP24_2
PgbZIP24_3
PgbZIP25
PgbZIP26_1
PgbZIP26_2
PgbZIP28_1
PgbZIP28_2
PgbZIP29
PgbZIP31_6
PgbZIP31_8
PgbZIP32_2
PgbZIP32_7
PgbZIP32_9
PgbZIP33
PgbZIP34_02
PgbZIP34_05
PgbZIP34_07
PgbZIP34_08
PgbZIP34_09
PgbZIP34_10
PgbZIP34_11
PgbZIP34_12
PgbZIP36_1
PgbZIP36_2
PgbZIP38
PgbZIP39_2
PgbZIP39_3
PgbZIP39_4
PgbZIP39_5
PgbZIP40_1
PgbZIP40_2
PgbZIP41
PgbZIP42_1
PgbZIP42_2
PgbZIP43_1
PgbZIP43_2
PgbZIP43_3
PgbZIP43_4
PgbZIP44_02
PgbZIP44_03
PgbZIP44_07
PgbZIP44_11
PgbZIP44_12
PgbZIP44_13
PgbZIP44_14
PgbZIP44_15
PgbZIP44_17
PgbZIP44_18
PgbZIP44_19
PgbZIP44_20
PgbZIP44_21
PgbZIP44_22
PgbZIP45_02
PgbZIP45_17
PgbZIP47_01
PgbZIP47_02
PgbZIP47_03
PgbZIP47_04
PgbZIP47_05
PgbZIP47_06
PgbZIP47_07
PgbZIP47_08
PgbZIP47_09
PgbZIP47_10
PgbZIP47_11
PgbZIP47_12
PgbZIP47_13
PgbZIP47_14
PgbZIP48_2
PgbZIP48_3
PgbZIP49_1
PgbZIP51_01
PgbZIP51_03
PgbZIP51_05
PgbZIP51_07
PgbZIP51_09
PgbZIP51_11
PgbZIP51_12
PgbZIP52
PgbZIP53_01
PgbZIP53_02
PgbZIP53_03
PgbZIP53_04
PgbZIP53_05
PgbZIP53_06
PgbZIP53_07
PgbZIP53_08
PgbZIP53_12
PgbZIP54_01
PgbZIP54_03
PgbZIP54_05
PgbZIP54_06
PgbZIP54_08
PgbZIP54_09
PgbZIP54_11
PgbZIP54_12
PgbZIP54_14
PgbZIP54_15
PgbZIP54_16
PgbZIP54_18
PgbZIP54_19
PgbZIP54_20
PgbZIP55_01
PgbZIP55_02
PgbZIP55_04
PgbZIP55_07
PgbZIP55_10
PgbZIP57_01
PgbZIP57_02
PgbZIP57_13
PgbZIP57_24
PgbZIP57_25
PgbZIP57_29
PgbZIP57_30
PgbZIP57_41
PgbZIP57_42
PgbZIP57_44
PgbZIP58_02
PgbZIP58_03
PgbZIP59
PgbZIP60_03
PgbZIP60_06
PgbZIP60_09
PgbZIP60_15
PgbZIP60_22
PgbZIP60_25
PgbZIP60_26
PgbZIP60_29
PgbZIP60_34
PgbZIP60_43
PgbZIP60_44
PgbZIP60_49
PgbZIP62_8
PgbZIP62_9
PgbZIP63_1
PgbZIP63_4
PgbZIP63_5
PgbZIP64_02
PgbZIP65_04
PgbZIP65_06
PgbZIP65_07
PgbZIP65_08
PgbZIP65_13
PgbZIP65_14
PgbZIP65_16
PgbZIP65_17
PgbZIP65_18
PgbZIP65_19
PgbZIP65_20
PgbZIP65_21
PgbZIP65_22
PgbZIP65_24
PgbZIP70
PgbZIP72
PgbZIP73
PgbZIP74
PgbZIP75
PgbZIP77
PgbZIP79
PgbZIP84
