# Supplementary material for: Basic leucine zipper (bZIP) transcription factor genes and their responses to drought stress in ginseng, Panax ginseng C.A. Meyer
Source: BMC Genomics. 2021 May 1;22:316. doi: 10.1186/s12864-021-07624-z (PMC8088647; doi:10.1186/s12864-021-07624-z)
Supplement: Supplementary file 3 — Table S3. Sequence alignment of the Jilin ginseng PgbZIP genes to the Korean Ginseng Genome Database. [file 12864_2021_7624_MOESM3_ESM.xlsx]

## Sheet: Sheet1
Table S3 Sequence alignment of the Jilin ginseng PgbZIP genes to the Korean Ginseng Genome Database.
Korean PgbZIP gene	Jilin PgbZIP gene	% Identity	Alignment length (bp)
Pg_S1900.3	PgbZIP13	100	477
Pg_S4560.1		100	477
Pg_S0266.17	PgbZIP14	99.628	269
Pg_S0762.19		98.141	269
Pg_S2990.2	PgbZIP19	100	591
Pg_S3793.12		98.985	591
Pg_S8145.1	PgbZIP20	97.241	435
Pg_S1583.14	PgbZIP21	99.254	268
Pg_S4149.22		98.845	606
Pg_S1164.6	PgbZIP23	99.807	519
Pg_S1668.14		97.881	519
Pg_S4396.2		99.766	428
Pg_S7308.6		99.399	666
Pg_S1222.1	PgbZIP24	99.086	547
Pg_S3402.1		99.838	619
Pg_S0500.34	PgbZIP25	100	606
Pg_S0788.3		98.507	402
Pg_S1915.17	PgbZIP26	99.549	1329
Pg_S4339.14		99.076	1299
Pg_S0662.38	PgbZIP28	99.671	1518
Pg_S3210.5		99.694	1307
Pg_S0447.7	PgbZIP29	100	454
Pg_S3713.11		98.899	454
Pg_S0015.2	PgbZIP30	99.461	742
Pg_S1650.5		99.841	627
Pg_S0662.40	PgbZIP31	99.9	996
Pg_S3210.2		97.992	996
Pg_S0967.27	PgbZIP33	100	759
Pg_S1693.26		97.156	633
Pg_S3972.17	PgbZIP34	98.63	438
Pg_S6487.2		100	433
Pg_S4395.12	PgbZIP36	98.639	441
Pg_S6373.13		100	441
Pg_S2496.20	PgbZIP38	98.324	1253
Pg_S3356.14		99.676	1233
Pg_S3822.7	PgbZIP39	99.669	604
Pg_S5119.7		99.281	417
Pg_S0872.6	PgbZIP40	100	552
Pg_S2176.2		96.528	720
Pg_S0981.15	PgbZIP41	98.971	1069
Pg_S1389.33		100	1069
Pg_S0938.9	PgbZIP42	98.086	888
Pg_S1514.6		100	888
Pg_S0905.1	PgbZIP43	99.858	703
Pg_S2245.41		97.472	712
Pg_S2631.10		99.863	730
Pg_S7607.4		98.905	639
Pg_S0161.29	PgbZIP44	98.438	384
Pg_S1144.2		98.357	1217
Pg_S4243.9		100	720
Pg_S4558.9		98.84	1293
Pg_S1348.10	PgbZIP45	97.904	954
Pg_S0054.5	PgbZIP46	97.816	870
Pg_S1565.1		99.425	870
Pg_S1869.7		99.664	298
Pg_S2086.3		100	299
Pg_S0659.10	PgbZIP47	99.398	664
Pg_S1338.20		97.423	1358
Pg_S1721.9		99.35	1539
Pg_S1864.1		99.347	1072
Pg_S0270.1	PgbZIP48	98.712	1320
Pg_S7270.1		99.922	1290
Pg_S3138.21	PgbZIP49	99.615	780
Pg_S4313.6		97.845	789
Pg_S8377.4		97.02	604
Pg_S1800.1	PgbZIP50	99.287	841
Pg_S2754.4		100	841
Pg_S0292.41	PgbZIP51	99.31	1014
Pg_S0431.25		98.624	436
Pg_S2057.3		99.541	436
Pg_S5459.9		99.408	1014
Pg_S0992.22	PgbZIP52	99.682	1573
Pg_S4399.14		98.294	1758
Pg_S1678.9	PgbZIP53	97.006	501
Pg_S2014.5		100	528
Pg_S2207.24		100	489
Pg_S3109.17		99.341	455
Pg_S3475.1		98.71	465
Pg_S5056.15		98.594	498
Pg_S0185.1	PgbZIP54	96.377	276
Pg_S0227.32		97.146	1051
Pg_S0884.1		98.608	862
Pg_S1649.2		96.676	1053
Pg_S5740.1		97.783	406
Pg_S7466.4		95.905	757
Pg_S0741.38	PgbZIP55	98.744	398
Pg_S1290.35		99.663	889
Pg_S7879.1		99.647	283
Pg_S8457.2		98.988	889
Pg_S0741.38	PgbZIP56	97.338	526
Pg_S7879.1		100	526
Pg_S1176.14	PgbZIP57	99.839	1239
Pg_S3098.21		98.136	1234
Pg_S1544.5	PgbZIP58	99.905	1053
Pg_S5377.8		98.611	936
Pg_S0889.61	PgbZIP59	99.754	407
Pg_S4487.17		100	380
Pg_S2971.33	PgbZIP60	99.054	423
Pg_S3761.22		98.109	423
Pg_S0687.1	PgbZIP62	95.195	333
Pg_S1022.2		100	324
Pg_S1456.2		98.01	804
Pg_S2109.1		98.756	804
Pg_S0431.5	PgbZIP63	98.376	1355
Pg_S2057.25		99.425	1566
Pg_S1717.6	PgbZIP65	98.905	1278
Pg_S5950.2		97.98	1287
Pg_S1511.2	PgbZIP71	98.406	941
Pg_S6989.2		99.894	941
Pg_S1242.23	PgbZIP73	95.392	1020
Pg_S4538.5		100	999
Pg_S1658.20	PgbZIP88	100	264
Pg_S2306.2		95.455	264
