# Supplementary material for: Basic leucine zipper (bZIP) transcription factor genes and their responses to drought stress in ginseng, Panax ginseng C.A. Meyer
Source: BMC Genomics. 2021 May 1;22:316. doi: 10.1186/s12864-021-07624-z (PMC8088647; doi:10.1186/s12864-021-07624-z)
Supplement: Supplementary file 5 — Table S4. The published bZIP genes of Arabidopsis, rice and tomato used as outgroups for phylogenetic analysis of the PgbZIP gene family. [file 12864_2021_7624_MOESM5_ESM.xlsx]

## Sheet: Sheet1
Table S4 The published bZIP genes of Arabidopsis, rice and tomato used as outgroups for phylogenetic analysis of the PgbZIP gene family.
Species	Gene name	Protein ID	Seq. length (aa)	Amino acids sequence	Seq. length (bp)	Nucleic acid sequence
Arabidopsis thanliana	AtbZIP6	At2g22850	227	MMSTVPAFTFTEPGLVNQLSDFQTGFTPWELNCSDLFSTIHLEPVVPSPCSGESDAGSVKINTDFNGFDESCIGSIKTNSGSDDSNLFHGVPSPQSDELDSKNTKIRSNATNHNRNKLNRSVLQVTDDRKRKRMESNRESAKRSRMRKQRHIDNLKDEANRLGLENRELANRLRIVLYNIALMCTDNNQLLSEQEILRRRFLEMRQILIFRQLQLNPSLIINHHHMI*	684	ATGATGTCTACTGTACCGGCCTTTACCTTTACTGAACCGGGTTTGGTTAACCAATTATCGGATTTCCAGACCGGATTCACTCCTTGGGAATTGAACTGCTCCGATCTCTTCTCTACAATCCATCTCGAACCGGTCGTACCGAGTCCTTGTTCTGGTGAATCCGATGCCGGTTCTGTCAAAATTAACACCGATTTTAACGGTTTTGACGAATCGTGTATCGGTTCCATCAAAACTAACTCCGGTTCTGATGATTCCAACCTTTTCCACGGCGTACCGAGTCCTCAATCCGACGAATTGGACTCAAAAAACACGAAAATCCGAAGTAACGCCACGAATCATAACCGGAACAAATTGAACCGGTCGGTTTTGCAGGTGACTGACGACCGTAAACGCAAACGG…
Arabidopsis thanliana	AtbZIP10	At4g02640	411	MNSIFSIDDFSDPFWETPPIPLNPDSSKPVTADEVSQSQPEWTFEMFLEEISSSAVSSEPLGNNNNAIVGVSSAQSLPSVSGQNDFEDDSRFRDRDSGNLDCAAPMTTKTVIVDSDDYRRVLKNKLETECATVVSLRVGSVKPEDSTSSPETQLQPVQSSPLTQGELGVTSSLPAEVKKTGVSMKQVTSGSSREYSDDEDLDEENETTGSLKPEDVKKSRRMLSNRESARRSRRRKQEQTSDLETQVNDLKGEHSSLLKQLSNMNHKYDEAAVGNRILKADIETLRAKVKMAEETVKRVTGMNPMLLGRSSGHNNNNRMPITGNNRMDSSSIIPAYQPHSNLNHMSNQNIGIPTILPPRLGNNFAAPPSQTSSPLQRIRNGQNHHVTPSANPYGWNTEP…	1254	ATGAACAGTATCTTCTCCATTGACGATTTCTCCGATCCTTTCTGGGAAACTCCTCCGATTCCTCTCAATCCCGACTCTTCTAAGCCTGTTACGGCGGATGAAGTTAGCCAGAGTCAACCGGAATGGACTTTCGAGATGTTTCTCGAAGAGATTTCTTCGTCGGCGGTGAGCTCTGAGCCACTTGGTAACAACAACAACGCGATCGTCGGTGTTTCTTCGGCGCAATCTCTTCCTTCTGTTTCCGGACAGAATGATTTCGAGGATGATAGTCGATTTCGTGATCGCGATTCGGGAAATTTGGATTGTGCTGCTCCCATGACGACGAAGACGGTGATTGTTGATTCCGATGATTATCGTCGTGTTCTTAAGAACAAGCTTGAGACTGAGTGCGCTACTGTT…
Arabidopsis thanliana	AtbZIP12	At2g41070	262	MGSIRGNIEEPISQSLTRQNSLYSLKLHEVQTHLGSSGKPLGSMNLDELLKTVLPPAEEGLVRQGSLTLPRDLSKKTVDEVWRDIQQDKNGNGTSTTTTHKQPTLGEITLEDLLLRAGVVTETVVPQENVVNIASNGQWVEYHHQPQQQQGFMTYPVCEMQDMVMMGGLSDTPQAPGRKRVAGEIVEKTVERRQKRMIKNRESAARSRARKQAYTHELEIKVSRLEEENEKLRRLKEVEKILPSEPPPDPKWKLRRTNSASL*	789	ATGGGTTCTATTAGAGGAAACATTGAAGAGCCTATATCTCAGTCATTAACGAGGCAGAACTCTCTCTATAGCTTAAAGCTCCATGAGGTTCAAACCCACTTAGGAAGTTCTGGAAAACCACTAGGAAGCATGAACCTTGATGAGCTTCTCAAGACTGTCTTGCCACCAGCTGAGGAAGGGCTTGTTCGTCAGGGAAGCTTGACGTTACCTCGAGATCTCAGTAAAAAGACAGTTGATGAGGTCTGGAGAGATATCCAACAGGACAAGAATGGAAACGGTACTAGTACTACTACTACTCATAAGCAGCCTACACTCGGTGAAATAACACTTGAGGATTTGTTGTTGAGAGCTGGTGTAGTGACTGAGACAGTAGTCCCTCAAGAAAATGTTGTTAACATA…
Arabidopsis thanliana	AtbZIP17	At2g40950	721	MAEPITKEQPPPPAPDPNSTYPPPSDFDSISIPPLDDHFSDQTPIGELMSDLGFPDGEFELTFDGMDDLYFPAENESFLIPINTSNQEQFGDFTPESESSGISGDCIVPKDADKTITTSGCINRESPRDSDDRCSGADHNLDLPTPLSSQGSGNCGSDVSEATNESSPKSRNVAVDQKVKVEEAATTTTSITKRKKEIDEDLTDESRNSKYRRSGEDADASAVTGEEDEKKRARLMRNRESAQLSRQRKKHYVEELEEKVRNMHSTITDLNGKISYFMAENATLRQQLGGNGMCPPHLPPPPMGMYPPMAPMPYPWMPCPPYMVKQQGSQVPLIPIPRLKPQNTLGTSKAKKSESKKSEAKTKKVASISFLGLLFCLFLFGALAPIVNVNYGGISGAFY…	2166	ATGGCTGAACCAATCACCAAGGAGCAGCCTCCTCCACCTGCTCCGGACCCTAATTCCACCTACCCTCCTCCGTCCGATTTTGATTCCATCTCGATCCCTCCGTTAGATGATCATTTCTCCGATCAGACTCCGATTGGTGAACTAATGTCCGATCTGGGGTTTCCCGATGGTGAATTCGAGCTCACTTTCGACGGTATGGACGATCTTTACTTCCCTGCTGAGAATGAGTCGTTTCTCATCCCTATCAATACGTCCAATCAAGAACAGTTTGGTGATTTCACTCCGGAGTCTGAAAGTTCTGGAATTTCCGGTGATTGTATTGTTCCCAAAGATGCAGATAAGACTATTACAACTTCCGGTTGCATTAACCGGGAATCTCCTAGAGATTCCGATGATCGT…
Arabidopsis thanliana	AtbZIP19	At4g35040	261	MEDGELDFSNQEVFSSSEMGELPPSNCSMDSFFDGLLMDTNAACTHTHTCNPTGPENTHTHTCFHVHTKILPDESDEKVSTDDTAESCGKKGEKRPLGNREAVRKYREKKKAKAASLEDEVARLRAVNQQLVKRLQNQATLEAEVSRLKCLLVDLRGRIDGEIGSFPYQKPMAANIPSFSHMMNPCNVQCDDEVYCPQNVFGVNSQEGASINDQGLSGCDFDQLQCMANQNLNGNGNGSFSNVNTSVSNKRKGGHRASRAV*	786	ATGGAAGACGGTGAGCTTGATTTCTCCAATCAGGAAGTGTTTTCGAGTTCGGAGATGGGTGAATTACCACCTAGCAATTGTTCGATGGATAGTTTCTTTGATGGGCTTTTAATGGATACTAATGCTGCTTGTACCCACACTCACACCTGTAACCCCACTGGACCAGAGAACACTCATACTCACACGTGCTTCCATGTCCACACCAAGATTCTCCCGGATGAGAGCGATGAAAAAGTTTCTACTGATGATACAGCTGAGTCTTGTGGGAAGAAGGGTGAAAAGAGACCTTTGGGAAACCGGGAAGCGGTTAGAAAGTATAGAGAGAAGAAGAAGGCTAAAGCTGCTTCTTTGGAGGATGAGGTTGCAAGGCTTAGGGCGGTGAATCAGCAGCTGGTGAAG…
Arabidopsis thanliana	AtbZIP24	At3g51960	227	MFCCCKDCRGNQRVSNFDSLTGVFFGDLEFGPQNQRYIKMNEEEDKDQDRVTRGCSHTHSCNPPGPEDASHSHTCFHAHTHLIISDQQENDHSDSSNKKRLCGNREAVRKYREKKKARTAYLEDEVMRLQSLNEQFLRKLQSQEMVETELIRLRALLVEMQGKIEVELCSFSFQKQCNGSGFVFKEDGCNLATSNMMCEAARVECEEGQTLHDPIQSFVPQPPPFSR*	687	ATGTTTTGTTGTTGCAAGGATTGCAGAGGAAACCAACGAGTTTCTAACTTTGATTCTCTAACAGGTGTTTTCTTTGGAGATCTTGAGTTTGGACCTCAGAATCAAAGATATATAAAGATGAATGAGGAAGAAGATAAAGATCAAGATCGAGTAACGAGAGGATGTAGTCACACTCATAGCTGTAACCCTCCAGGCCCAGAGGATGCTTCTCACTCCCACACATGCTTCCACGCTCACACTCATCTCATCATCTCTCAGGATCAGCAAGAGAATGATCATTCTGACAGTAGCAACAAGAAACGGTTATGTGGTAATAGAGAGGCAGTGAGGAAGTACAGGGAGAAGAAGAAGGCTCGCACTGCATACCTTGAAGATGAAGTGATGAGATTGCAATCTCTG…
Arabidopsis thanliana	AtbZIP26	At5g06960	330	MGDTSPRTSVSTDGDTDHNNLMFDEGHLGIGASDSSDRSKSKMDQKTLRRLAQNREAARKSRLRKKAYVQQLENSRLKLTQLEQELQRARQQGVFISSSGDQAHSTAGDGAMAFDVEYRRWQEDKNRQMKELSSAIDSHATDSELRIIVDGVIAHYEELYRIKGNAAKSDVFHLLSGMWKTPAERCFLWLGGFRSSELLKLIASQLEPLTEQQSLDINNLQQSSQQAEDALSQGMDNLQQSLADTLSSGTLGSSSSGNVASYMGQMAMAMGKLGTLEGFIRQADNLRLQTYQQMVRLLTTRQSARALLAVHNYTLRLRALSSLWLARPRE*	993	ATGGGAGATACTAGTCCAAGAACATCAGTCTCAACAGATGGAGACACTGATCATAATAACCTAATGTTCGATGAAGGGCATTTGGGTATCGGTGCTTCTGATTCTAGTGACCGTTCAAAGAGTAAAATGGATCAAAAGACGCTTCGTAGGCTCGCTCAAAACCGTGAGGCTGCAAGGAAAAGCAGATTGAGGAAGAAAGCATATGTTCAGCAGCTAGAGAACAGTCGATTGAAGCTAACACAACTTGAGCAGGAGCTACAAAGAGCACGGCAACAGGGTGTCTTTATCTCAAGCTCTGGAGACCAAGCCCATTCTACCGCTGGAGATGGGGCAATGGCATTTGATGTAGAATACAGACGATGGCAGGAAGATAAAAACAGACAGATGAAGGAGCTGAGT…
Arabidopsis thanliana	AtbZIP29	At4g38900	553	MGDTEKCNSDMIQRLHSSFGTTSSSIPKNPISQLDLNPNFIRSSAPQFSKPFSDSGKRIGVPPSHPNLIPPTSPFSQIPTTRQPGSHNFNPGGANHSRSMSQPNSFFSFDSLPPLSPSPFRDHDVSMEDRDSGVFNSNHSLPPSPFTRCNSTSSSSLRVGESLPPRKSHRRSNSDIPSGFNSMPLIPPRPLERSFSGGECADWSKSNPFVKKESSCEREGVGEREAMDDLFSAYMNLENIDVLNSSEADDSKNGNENRDDMESSRASGTKTNGSDTEGESSSVNESANNNMNSSGEKRESVKRRAAGGDIAPTTRHYRSVSVDSCFMEKLSFGDESLKPPPSPGSMSRKVSPTNSVDGNSGAAFSIEFNNGEFTAAEMKKIMANDKLAEMAMSDPKRVK…	1662	ATGGGTGATACAGAGAAGTGTAACAGTGATATGATCCAGAGACTTCATTCATCTTTCGGCACTACTTCTTCTTCCATTCCCAAAAATCCCATTTCTCAGCTCGATTTAAACCCTAATTTCATCCGCTCATCAGCTCCTCAATTCTCCAAGCCTTTCAGTGACAGTGGCAAACGAATCGGTGTTCCTCCGTCGCACCCCAACTTAATCCCACCGACTTCTCCGTTTTCTCAGATCCCGACCACCCGACAACCCGGTTCGCATAATTTTAACCCGGGAGGAGCTAATCATTCACGGTCAATGTCACAGCCCAACTCTTTCTTCTCTTTTGACTCCTTACCTCCGTTAAGCCCTTCTCCGTTTCGAGATCACGATGTTTCAATGGAGGATAGAGATTCCGGC…
Arabidopsis thanliana	AtbZIP34	At2g42380	310	MAQLPPKIPNMTQHWPDFSSQKLSPFSTPTATAVATATTTVQNPSWVDEFLDFSASRRGNHRRSISDSIAFLEAPTVSIEDHQFDRFDDEQFMSMFTDDDNLHSNPSHINNKNNNVGPTGSSSNTSTPSNSFNDDNKELPPSDHNMNNNINNNYNDEVQSQCKMEPEDGTASNNNSGDSSGNRILDPKRVKRILANRQSAQRSRVRKLQYISELELLSPRVAFLDHQRLLLNVDNSALKQRIAALSQDKLFKDAHQEALKREIERLRQVYNQQSLTNVENANHLSATGAGATPAVDIKSSVETEQLLNVS*	966	ATGGCACAACTCCCTCCTAAAATCCCCAACATGACACAACATTGGCCTGATTTCTCTTCCCAAAAGCTCTCTCCTTTCTCTACCCCAACCGCAACCGCTGTCGCCACCGCTACAACCACCGTACAAAACCCCTCATGGGTCGACGAATTCCTCGACTTCTCAGCGTCTCGCCGTGGCAACCACCGTCGTTCCATCAGCGACTCTATCGCATTCCTCGAAGCTCCAACAGTCAGCATCGAAGACCACCAATTCGACAGGTTCGATGACGAACAGTTCATGTCGATGTTCACCGACGACGACAACCTTCATAGCAATCCTTCCCATATCAACAACAAAAATAACAATGTGGGGCCCACGGGATCTTCCTCGAACACATCCACGCCGTCCAATAGCTTCAAC…
Arabidopsis thanliana	AtbZIP36	At1g45249	416	MDGSMNLGNEPPGDGGGGGGLTRQGSIYSLTFDEFQSSVGKDFGSMNMDELLKNIWSAEETQAMASGVVPVLGGGQEGLQLQRQGSLTLPRTLSQKTVDQVWKDLSKVGSSGVGGSNLSQVAQAQSQSQSQRQQTLGEVTLEEFLVRAGVVREEAQVAARAQIAENNKGGYFGNDANTGFSVEFQQPSPRVVAAGVMGNLGAETANSLQVQGSSLPLNVNGARTTYQQSQQQQPIMPKQPGFGYGTQMGQLNSPGIRGGGLVGLGDQSLTNNVGFVQGASAAIPGALGVGAVSPVTPLSSEGIGKSNGDSSSLSPSPYMFNGGVRGRKSGTVEKVVERRQRRMIKNRESAARSRARKQAYTVELEAEVAKLKEENDELQRKQARIMEMQKNQETEMRNL…	1284	ATGGATGGTAGTATGAATTTGGGGAATGAGCCACCAGGAGATGGTGGTGGAGGTGGAGGGTTGACTAGACAAGGTTCGATATACTCGTTGACGTTTGATGAGTTTCAGAGCAGTGTAGGGAAAGATTTTGGGTCAATGAACATGGATGAGTTGTTAAAGAATATATGGAGTGCTGAAGAAACACAAGCCATGGCTAGTGGTGTGGTTCCAGTTCTTGGTGGAGGTCAAGAGGGTTTGCAGCTGCAGAGGCAAGGCTCGTTGACTCTGCCTCGAACGCTTAGTCAGAAGACGGTTGATCAAGTTTGGAAAGATCTATCCAAAGTTGGAAGTAGTGGAGTAGGGGGAAGTAACTTGTCTCAGGTGGCTCAGGCTCAGAGTCAGAGTCAGAGTCAGAGGCAG…
Arabidopsis thanliana	AtbZIP41	At4g36730	315	MGTSEDKMPFKTTKPTSSAQEVPPTPYPDWQNSMQAYYGGGGTPNPFFPSPVGSPSPHPYMWGAQHHMMPPYGTPVPYPAMYPPGAVYAHPSMPMPPNSGPTNKEPAKDQASGKKSKGNSKKKAEGGDKALSGSGNDGASHSDESVTAGSSDENDENANQQEQGSIRKPSFGQMLADASSQSTTGEIQGSVPMKPVAPGTNLNIGMDLWSSQAGVPVKDERELKRQKRKQSNRESARRSRLRKQAECEQLQQRVESLSNENQSLRDELQRLSSECDKLKSENNSIQDELQRVLGAEAVANLEQNAAGSKDGEGTN*	948	ATGGGAACGAGCGAAGACAAGATGCCATTTAAGACTACCAAACCAACATCTTCGGCTCAGGAAGTTCCTCCCACACCGTATCCAGATTGGCAAAATTCAATGCAGGCTTATTATGGCGGAGGAGGTACTCCAAATCCTTTTTTCCCATCCCCAGTTGGATCTCCTAGTCCTCACCCCTATATGTGGGGTGCTCAACACCATATGATGCCGCCTTATGGCACCCCAGTTCCGTACCCAGCAATGTATCCCCCGGGGGCAGTCTATGCTCATCCTAGCATGCCCATGCCTCCTAATTCTGGTCCTACCAACAAGGAGCCTGCGAAGGACCAAGCTTCTGGCAAGAAGTCAAAGGGGAACTCGAAAAAAAAGGCTGAAGGAGGTGATAAAGCGCTCTCTGGT…
Arabidopsis thanliana	AtbZIP48	At2g04038	166	MIPAEINGYFQYLSPEYNVINMPSSPTSSLNYLNDLIINNNNYSSSSNSQDLMISNNSTSDEDHHQSIMVLDERKQRRMLSNRESARRSRMRKQRHLDELWSQVIRLRNENNCLIDKLNRVSETQNCVLKENSKLKEEASDLRQLVCELKSNKNNNNSFPREFEDN*	501	ATGATTCCGGCAGAAATCAACGGATATTTCCAATATCTATCACCGGAATACAACGTAATAAACATGCCTTCATCTCCAACCTCTTCCTTAAACTACCTAAACGATTTGATCATCAACAACAACAACTATTCCTCATCATCCAACAGTCAAGATCTCATGATAAGCAACAACTCAACTTCCGACGAAGATCATCATCAAAGCATCATGGTACTCGACGAGAGGAAACAGAGAAGGATGCTTTCGAACAGAGAATCTGCAAGGAGGTCAAGGATGAGGAAACAGAGACATCTTGATGAACTCTGGTCTCAGGTAATAAGGCTTCGCAACGAGAACAACTGTCTTATCGATAAGCTGAACCGCGTATCGGAGACTCAAAATTGTGTATTGAAGGAGAACTCT…
Arabidopsis thanliana	AtbZIP49	At3g56660	620	MAEPVLEDTYLTFSSDFDYIAIAPSPFDNFCNSNSDQVRNSISDLRFLIDDDDSFDDLYFPSENESFCIPPDATKREMSGDFTPASGISGDCVNEDTEKNTNGVLISTSSCYNRESPTDSDFSGTSQSLSFSGQDSAKRKTEIEEDSSDESRRLGKDGFASVIKVGGEEDDEKKKNVRLVRNRESAHLSRQRKKHYVEELEDKVKNMHSTISELSSKMSYFVAENVTLRQQMGTRFSSGPPMVPIVYPWMQYPAYMVKPQGSQVALLPIPRLKPKHSVAKVKKFKKVASFSVFGFLFCMFLFGALVNISYGEYKSNYVTDGVYDQSRGRVLVVDSSRVHCGGDSDQGVGRNVSETENLGPPRNSSEPLVASLFVPRNEKLVKIDGNLIIHSVLASEKAR…	1863	ATGGCGGAACCAGTTTTGGAGGACACTTATCTTACTTTCTCTTCCGATTTCGATTACATCGCGATCGCTCCTTCTCCCTTTGATAATTTCTGCAATTCTAACTCTGATCAAGTTCGGAACTCGATCTCTGATCTGAGGTTTTTGATTGACGACGACGACAGTTTCGACGATCTCTACTTCCCTTCTGAGAACGAATCGTTCTGCATTCCTCCTGACGCTACGAAACGAGAAATGTCTGGTGACTTTACGCCGGCGTCGGGAATTTCAGGCGATTGTGTTAACGAAGACACGGAGAAGAATACGAATGGCGTGTTAATATCTACTTCAAGCTGCTACAATAGAGAATCACCTACGGATTCTGATTTCTCCGGTACTAGTCAGAGCTTGAGTTTTTCGGGG…
Arabidopsis thanliana	AtbZIP52	At1g06850	337	MEKSDPPPVPKPGATIIPSSDPIPNADPIPSSSFHRRSRSDDMSMFMFMDPLSSAAPPSSDDLPSDDDLFSSFIDVDSLTSNPNPFQNPSLSSNSVSGAANPPPPPSSRPRHRHSNSVDAGCAMYAGDIMDAKKAMPPEKLSELWNIDPKRAKRILANRQSAARSKERKARYIQELERKVQSLQTEATTLSAQLTLYQRDTNGLANENTELKLRLQAMEQQAQLRNALNEALRKEVERMKMETGEISGNSDSFDMGMQQIQYSSSTFMAIPPYHGSMNLHDMQMHSSFNPMEMSNSQSVSDFLQNGRMQGLEISSNSSSLVKSEGPSLSASESSSAY*	1014	ATGGAGAAATCAGATCCTCCACCAGTCCCAAAGCCCGGCGCCACTATTATCCCCTCCTCCGATCCAATTCCTAATGCCGATCCGATTCCATCTTCTTCCTTCCACCGCCGATCTCGCTCCGACGATATGTCCATGTTCATGTTCATGGATCCCCTCTCCTCCGCCGCACCACCTTCCTCCGACGACCTTCCCTCCGACGACGATCTCTTCTCTTCTTTCATCGATGTCGATAGCCTCACCTCTAATCCCAATCCCTTTCAAAATCCTTCCCTCTCCTCCAACTCCGTTTCCGGCGCTGCTAATCCTCCTCCTCCTCCTTCCTCTCGTCCTCGCCACCGTCACAGCAATTCCGTTGACGCTGGATGCGCCATGTATGCCGGTGATATCATGGACGCTAAG…
Arabidopsis thanliana	AtbZIP56	At5g11260	168	MQEQATSSLAASSLPSSSERSSSSAPHLEIKEGIESDEEIRRVPEFGGEAVGKETSGRESGSATGQERTQATVGESQRKRGRTPAEKENKRLKRLLRNRVSAQQARERKKAYLSELENRVKDLENKNSELEERLSTLQNENQMLRHILKNTTGNKRGGGGGSNADASL*	507	ATGCAGGAACAAGCGACTAGCTCTTTAGCTGCAAGCTCTTTACCATCAAGCAGCGAGAGGTCATCAAGCTCTGCTCCACATTTGGAGATCAAAGAAGGAATTGAAAGCGATGAGGAGATACGGCGAGTGCCGGAGTTTGGAGGAGAAGCTGTCGGAAAAGAAACTTCCGGTAGAGAATCTGGATCGGCGACCGGTCAGGAGCGGACACAGGCGACTGTCGGAGAAAGTCAAAGGAAGCGAGGGAGGACACCGGCGGAGAAAGAGAACAAGCGGCTGAAGAGGTTGTTGAGGAACAGAGTTTCAGCTCAGCAAGCAAGAGAGAGGAAAAAGGCTTACTTGAGCGAGTTGGAAAACAGAGTGAAAGACTTGGAGAACAAAAACTCTGAACTTGAAGAGCGA…
Arabidopsis thanliana	AtbZIP57	At5g10030	364	MNTTSTHFVPPRRFEVYEPLNQIGMWEESFKNNGDMYTPGSIIIPTNEKPDSLSEDTSHGTEGTPHKFDQEASTSRHPDKIQRRLAQNREAARKSRLRKKAYVQQLETSRLKLIHLEQELDRARQQGFYVGNGVDTNALSFSDNMSSGIVAFEMEYGHWVEEQNRQICELRTVLHGQVSDIELRSLVENAMKHYFQLFRMKSAAAKIDVFYVMSGMWKTSAERFFLWIGGFRPSELLKVLLPHFDPLTDQQLLDVCNLRQSCQQAEDALSQGMEKLQHTLAESVAAGKLGEGSYIPQMTCAMERLEALVSFVNQADHLRHETLQQMHRILTTRQAARGLLALGEYFQRLRALSSSWAARQREPT*	1095	ATGAATACAACCTCGACACATTTTGTTCCACCGAGAAGGTTTGAAGTTTACGAGCCTCTCAACCAAATCGGTATGTGGGAAGAAAGTTTCAAGAACAATGGAGACATGTATACGCCTGGCTCTATCATAATCCCGACTAACGAAAAACCAGACAGCTTGTCAGAGGATACTTCTCATGGGACAGAAGGAACTCCTCACAAGTTTGACCAAGAGGCTTCCACATCTAGACATCCTGATAAGATACAGAGAAGGCTAGCACAGAATCGAGAGGCAGCTAGGAAAAGTCGTTTGCGCAAGAAAGCTTATGTTCAGCAGCTAGAGACTAGCCGGTTAAAGCTAATTCATTTAGAGCAAGAACTCGATCGTGCTAGACAACAGGGTTTCTATGTGGGGAACGGA…
Arabidopsis thanliana	AtbZIP61	At3g58120	329	MAQLPPKIPTMTTPNWPDFSSQKLPSIAATAAAAATAGPQQQNPSWMDEFLDFSATRRGTHRRSISDSIAFLEPPSSGVGNHHFDRFDDEQFMSMFNDDVHNNNHNHHHHHSINGNVGPTRSSSNTSTPSDHNSLSDDDNNKEAPPSDHDHHMDNNVANQNNAAGNNYNESDEVQSQCKTEPQDGPSANQNSGGSSGNRIHDPKRVKRILANRQSAQRSRVRKLQYISELERSVTSLQTEVSVLSPRVAFLDHQRLLLNVDNSAIKQRIAALAQDKIFKDAHQEALKREIERLRQVYHQQSLKKMENNVSDQSPADIKPSVEKEQLLNV*	990	ATGGCACAACTTCCTCCGAAAATCCCAACCATGACGACGCCAAATTGGCCTGACTTCTCCTCCCAGAAACTCCCTTCCATAGCCGCAACGGCGGCAGCCGCAGCAACCGCTGGACCTCAACAACAAAACCCTTCATGGATGGATGAGTTTCTCGACTTCTCAGCGACTCGCCGTGGGACTCACCGTCGTTCTATAAGCGACTCCATTGCTTTCCTTGAACCACCTTCCTCCGGCGTCGGAAACCACCACTTCGATAGGTTTGACGACGAGCAATTCATGTCCATGTTCAACGACGACGTACACAACAATAACCACAATCATCATCATCATCACAGCATCAACGGCAATGTGGGTCCCACGCGTTCATCCTCCAACACCTCCACGCCGTCCGATCATAAT…
Arabidopsis thanliana	AtbZIP63	At5g28770	307	MEKVFSDEEISGNHHWSVNGMTSLNRSASEWAFNRFIQESSAAADDGESTTACGVSVSSPPNVPVDSEEYRAFLKSKLNLACAAVAMKRDTSGRSDNGGANESEQASLASSKATPMMSSAITSGSELSGDEEEADGETNMNPTNVKRVKRMLSNRESARRSRRRKQAHLSELETQVSQLRVENSKLMKGLTDVTQTFNDASVENRVLKANIETLRAKVKMAEETVKRLTGFNPMFHNMPQIVSTVSLPSETSNSPDTTSSQVTTPEIISSGNKGKALIGCKMNRTASMRRVESLEHLQKRIRSVGDQ*	945	ATGGAAAAAGTTTTCTCCGACGAAGAAATCTCCGGTAACCATCACTGGTCGGTTAATGGAATGACGTCGTTGAATCGCAGTGCTTCCGAATGGGCATTCAATCGTTTCATACAAGAATCCTCCGCCGCTGCAGACGACGGAGAATCTACGACGGCGTGTGGTGTTTCCGTCTCCTCTCCTCCTAATGTTCCTGTAGATTCAGAGGAATACAGAGCATTTCTCAAGAGTAAACTTAATCTTGCTTGTGCTGCTGTCGCCATGAAAAGGGGAACTTTCATCAAACCTCAGGATACTTCTGGTAGATCTGACAATGGTGGAGCCAATGAATCAGAACAAGCCTCTCTTGCTTCTTCCAAAGCTACACCAATGATGAGCAGTGCTATAACAAGTGGATCTGAG…
Arabidopsis thanliana	AtbZIP64	At3g17609	135	MSLQRPNGNSSSSSSHKKHKTAAGSTCVLSSSADDGVNNPELDQTQNGVSTAKRRRGRNPVDKEYRSLKRLLRNRVSAQQARERKKVYVSDLESRANELQNNNDQLEEKISTLTNENTMLRKMLINTRPKTDDNH*	450	ATGTCTCTCCAACGACCCAATGGGAACTCGAGTTCGTCTTCTTCCCACAAGAAGCACAAAACTGAGGAAAGTGATGAGGAGTTGTTGATGGTTCCTGACATGGAAGCAGCTGGATCAACATGTGTTCTAAGCAGCAGCGCCGACGATGGAGTCAACAATCCGGAGCTTGACCAGACTCAAAATGGAGTCTCTACAGCTAAACGCCGCCGTGGAAGAAACCCTGTTGATAAAGAATATAGAAGCCTCAAGAGATTATTGAGGAACAGAGTATCAGCGCAACAAGCAAGAGAGAGGAAGAAAGTGTATGTGAGTGATTTGGAATCAAGAGCTAATGAGTTACAGAACAACAATGACCAGCTCGAAGAGAAGATTTCTACTTTGACGAACGAGAACACAATG…
Arabidopsis thanliana	AtbZIP68	At1g32150	389	MGSSEMEKSGKEKEPKTTPPSTSSSAPATVVSQEPSSAVSAGVAVTQDWSGFQAYSPMPPHGYVASSPQPHPYMWGVQHMMPPYGTPPHPYVTMYPPGGMYAHPSLPPGSYPYSPYAMPSPNGMAEASGNTGSVIEGDGKPSDGKEKLPIKRSKGSLGSLNMIIGKNNEAGKNSGASANGACSKSAESGSDGSSDGSDANSQNDSGSRHNGKDGETASESGGSAHGPPRNGSNLPVNQTVAIMPVSATGVPGPPTNLNIGMDYWSGHGNVSGAVPGVVVDGSQSQPWLQVSDEREIKRQRRKQSNRESARRSRLRKQAECDELAQRAEVLNGENSSLRAEINKLKSQYEELLAENSSLKNKFSSAPSLEGGDLDKNEQEPQRSTRQDVA*	1170	ATGGGTAGCAGTGAGATGGAAAAATCAGGTAAAGAGAAAGAACCTAAGACTACACCGCCTTCGACTTCTTCATCTGCTCCTGCTACTGTTGTTTCACAGGAACCTTCTTCTGCTGTGAGTGCTGGAGTGGCTGTTACTCAAGATTGGTCTGGCTTCCAGGCTTATTCTCCTATGCCGCCTCATGGTTATGTAGCATCAAGTCCTCAACCTCATCCTTATATGTGGGGCGTTCAGCATATGATGCCGCCTTATGGAACACCGCCTCATCCGTATGTTACGATGTATCCTCCAGGTGGCATGTATGCTCATCCTTCATTACCTCCGGGGTCTTATCCATATAGTCCCTATGCAATGCCTTCTCCTAATGGAATGGCTGAAGCTTCTGGTAATACTGGAAGT…
Solanum lycopersicum	SlbZIP06	Solyc01g097330	454	MDRVFSVDDDIGDHFWSTPPTAELGVDSPTSAAAAAAISYSKMMNRSSSEWAFQRFLLEAAGAAGTTTSSPPQPPTMASSSSSSHQNDVVEIKDENLSTPNLNSGTALNSKPAATLFGSATPQNIHVDAEEYQAFLKSRLDLACAAVALTRAKNLKPQDASSIAPDKGPETASASQSVSHITSKGSGQEVRKVQDKDSGGPVGIPSLPAVQKKPGVQVKSTTSGSSRELSDDDEAEGEAETTQGTDPADTKRVRRMLSNRESARRSRRRKQAHLTELETQVSQLRVENSSLLKRLTDISQKYNESAVDNRVLKADVETLRAKVKMAEETVKRVTGLNPLFQAMSEMSSMAMPSFSGSPSDTSTDTAVPVPDDSQHHYYQQPPNNHMPTHDPRIQNGMVD…	1726	TGTTCTCTTTCTTTTCTTCCTATTTATTGCTTAAAAGCTTGAAAAAGTCTTAGTTTTTTTTTTTCGGAGAGAGAACTATGGATAGGGTATTTTCAGTGGACGATGACATTGGCGACCATTTTTGGTCGACGCCGCCGACGGCGGAGTTGGGCGTTGATTCACCCACCTCTGCCGCCGCCGCCGCCGCCATCTCCTACTCGAAGATGATGAATCGCAGCTCTTCCGAATGGGCTTTCCAGCGTTTCCTACTAGAAGCCGCCGGCGCCGCCGGTACGACCACTTCATCTCCTCCTCAGCCACCTACAATGGCGTCATCGTCGTCATCTTCACACCAAAACGATGTTGTCGAGATCAAGGATGAGAATCTTTCTACTCCTAATCTCAATTCCGGCACGGCGT…
Solanum lycopersicum	SlbZIP12	Solyc01g111580	270	MADGELDISTQEMLSSSNFGEFSSSMDSFFNEILKDAHACTHAHTCNPPGPDNSHTHTCYHVHTKIVPTTDDDKNPSDDTAESAENKGKKRPVGNKEAVRKYREKKKARAASLEDEVVRLRAINQQLLKRLQGQAVLEAEVARLKCLLVDIRGRIEGEIGSFPYQKPMKSGNTYQHIVNPNFPGAYVVNSCNLQCDDQVYCLHPGAEGKNSDGTVLNGQGFNNCEFETLQCLGNQTSGLEEVPGCVVGNSTPTDNTSGRSKRKGGARTTS*	1502	TGCAGTCGTTTGTTGCGTGTGTGCGCGCATGTGTATGTGTTGGAATCTTGACCTGTGGCCCCTTTGTTTTCCTCCATTCTTTTTCCGCCATTAAAACTATTTGACATCTTAACACCCCTTTTTAGCCTTTTCTAGGGTTCCTTCACTTTTCCTCGCACCCCATTTTTCTCTCCTTTTTCACGCCTCAGACTCTGCTTCACTAGTTTGACATATTGGTTACTATTGAGGTTTCAATTATGGCTGACGGGGAGCTGGACATTTCTACCCAAGAAATGTTGTCAAGTTCGAATTTTGGTGAATTTAGTAGTTCAATGGACAGTTTTTTCAATGAGATTCTCAAGGATGCGCATGCCTGTACTCATGCCCACACTTGTAACCCGCCTGGTCCTGATAACTCTC…
Solanum lycopersicum	SlbZIP13	Solyc02g062950	341	MGAGEESTPAKPSKVTSTQETQATPSYPDWSSMQAYYGAGATPPFFPSTVGSPTPHPYMWGAQHPLMPPYGAPVPYPALYPPAGVYAHPNMPMTPNTLQANPESDSKAPDGKDQNTSKKLKGCSGGKAGESGKAASGSGNDGGATRSAESGSEGSSDENDENDNHEFSADKNRSFDLMLANGANAQTNPATGNPVAMPAPNLNIGMDLWNAPSGGPGMIKMRSNQSGVSPAPGMGREWIQDERELKRQKRKQSNRESARRSRLRKQAECEELQHKVETLSNENHGLKEELRKVSEECEKLTSENNSIKDELTRLYGPEAVSKLESNANAMRLQSNVEEAKS*	1483	TGGTGATAAAAGATGGGGAAAGTTGGGTTTTTTTTTTGGCTAGTTAGATTTAAGGAGAGGCAAAGAAAGAAGAAGAAACCAAAAGAAAAATAAAAGAATTGTTTGTGTGTCTATCCGAGTTGGACTCTCGTTGTTCCACCTCACACACAGGTACATCTTGCTTTTAAATGAGCACTTGATCTTCTGAAGTAATCAAACAAACGCTGACACTTGACTATTGATTCGACACCTAATGGGAGCTGGGGAAGAGAGCACCCCTGCAAAGCCTTCGAAAGTTACTTCGACTCAGGAAACACAAGCAACACCTTCATATCCTGATTGGTCTTCTATGCAGGCTTATTATGGTGCTGGAGCTACACCTCCCTTCTTTCCCTCAACTGTTGGTTCTCCCACTCCCCA…
Solanum lycopersicum	SlbZIP14	Solyc02g083520	217	MWSSSSDNRGLSASSSSSSSSSHSPFSPRLKTMEEVWKDINLSSLQDHTTNYSRDHHHLHDHNHQAANFGGMILQDFLARPFANESSPAAAAAAASPVSATTMLNLNSVPELHFFDNPLRQNSILHQPNASGRKRVVPETEDNSTGDRRNQRMIKNRESAARSRARKQAYMNELESEVAHLVEENARLKKQQQQLRVDAANQVPKKNTLYRTSTAPF*	693	TTCCCCTCACTATTTTTTTCTTTTTTCAAGAATCCAATTATGTGGTCATCAAGCAGTGATAACAGGGGACTCTCTGCTTCTTCTTCTTCATCTTCATCCTCATCTCATTCACCATTTTCTCCAAGACTCAAAACAATGGAAGAAGTGTGGAAAGATATTAATCTTTCTTCACTTCAAGATCACACTACGAATTACTCTAGAGATCATCATCATCTTCATGATCATAATCATCAAGCTGCTAATTTTGGTGGAATGATTTTACAAGATTTTTTGGCAAGGCCTTTTGCTAATGAATCTTCACCAGCAGCAGCAGCAGCAGCAGCCTCCCCTGTTTCAGCTACAACTATGCTGAATTTGAACTCTGTTCCTGAGCTTCATTTCTTTGATAACCCATTGAGG…
Solanum lycopersicum	SlbZIP17	Solyc02g089420	180	MQPTDVTDFYYLLPSNPTQFPSQSCVNYNPSTFQLNTVLNPLYHLQITPQVQDLNPQLTCFNSNSTSDEADEQQWTLINERKQRRMISNRESARRSRMRKQRHLDELWAQVLWLRNENHQLLDKLNHASERHDQVLQENAQLKNETSELRKMITGMQLSSPCPSSRALENEPCSGLPQNE*	543	ATGCAACCCACTGATGTCACAGACTTCTATTACCTACTTCCTTCTAACCCAACTCAATTCCCATCTCAATCTTGTGTGAACTATAACCCATCCACATTTCAGCTAAATACGGTCTTAAATCCTTTGTATCATCTTCAGATCACTCCTCAAGTTCAAGACCTCAATCCACAACTAACATGTTTCAACAGTAACTCTACATCTGATGAAGCTGATGAGCAACAGTGGACTCTTATAAATGAACGTAAACAGAGAAGAATGATATCGAATAGAGAGTCTGCACGGAGATCACGCATGCGCAAGCAGAGGCACCTAGATGAGCTTTGGGCACAGGTTCTTTGGCTCCGAAATGAGAATCACCAGCTCCTGGACAAACTAAATCATGCCTCTGAGCGCCATGAT…
Solanum lycopersicum	SlbZIP22	Solyc03g043830	174	MNEKRIKSDEPHLSLPLKTPIEYESVNRIPSLEEALNSEIKHGQVDPNMNMKKLRRTISNRLSAQRSRMRKTEYIDLLKKEAKDLEERIAFLGRKIENDKDNNKKLQLENQMLQLQLDSITNKSNLLAVQNEELKAELKRLKEPEDEEDEEYIDIDQYLNFDNMNFSPSRNDGI*	525	ATGAATGAGAAACGAATCAAATCCGATGAGCCACATTTGAGTTTGCCTTTGAAAACTCCAATTGAATATGAATCAGTTAATAGAATTCCAAGTCTGGAAGAAGCTCTGAATTCAGAAATAAAACATGGTCAAGTAGATCCCAATATGAACATGAAGAAGTTGAGAAGAACAATATCAAATCGATTGTCTGCTCAAAGGTCTAGGATGAGGAAGACTGAATACATTGATTTGTTGAAAAAAGAGGCCAAAGATCTTGAGGAAAGGATAGCTTTTTTGGGACGAAAAATAGAAAATGACAAAGACAACAACAAGAAGCTGCAGCTTGAGAATCAAATGTTGCAATTACAATTGGATAGCATCACTAACAAATCTAATTTACTCGCTGTGCAAAATGAAGAG…
Solanum lycopersicum	SlbZIP30	Solyc04g071160	341	MDPKFTGKPISIPFLPGRIDLDQMADTPTRIARHRRAQSETFFRLPDFDDDILLDDVVADFNLDISAPALSPSTDTHMQPANSADSSSNGPGADHNPRPLNHFRSLSVDADFFDGLEFGEAGATTPAASEEKKMMGLGSGSSSRHRHSNSMDGSFSAASFEAESSVKKAMAPDRLAELALIDPKRAKRILANRQSAARSKERKIRYTSELERKVQTLQSEATTLSAQITVLQRDNSGLTTENKELKLRLQALEQQAHLRDALNEALREELQRLKITAGQMSAANGSRGPPRPHFPPQPQSFVQCGNHHTQQQQPHMPQSTTSTQDIGGQTQPSFMNFNNRG*	1512	AATATACAAATATAAATTTTTTATTTGTTAGACGTGAAAGTTGCCTTATTAAAAACCCTCCCATGTGAGTTTGCACTTTTAGCCAACTCCCTCTCTCCCTTCTTCAACCCCCGCCCCCCAACCAAACCCCATTTCTACAGTCTCTTCTTCTTCTTCTTTCCAAAATTGAACTGAAGAATTGATTTGGGTTTGTCTGCTATGGACCCGAAGTTCACCGGAAAGCCTATATCCATCCCATTTCTACCGGGTCGGATTGACCTTGACCAGATGGCGGATACTCCGACCCGTATAGCACGTCACCGCCGGGCACAGTCGGAGACTTTCTTCAGGTTGCCGGACTTCGATGATGACATCCTCTTAGACGACGTCGTTGCTGACTTCAACCTTGACATTTCGGCG…
Solanum lycopersicum	SlbZIP32	Solyc04g072460	361	MTSPTTQFAPTRRMGIYEPFHQMSVWEDAFRGDIMPSADACMVSHPNDRPDDKSGYTSGEQHMPSGSGDNQGPRSSSDKVQRRLAQNREAARKSRMRKKAYVQQLETSRLKLAQLELELERARQQGLYMLGSNSNMGLLGTINPGIAAFEIEYSHWVEEQQKKNAELRSILQSPVSDMELQLLVENVLSHYFNLFRMKADAAKADVFYLMSGVWRTSVERFFLWIGGFKPSELINVVMPQLEPLADQQIIKVCNLRHCCQQAEDALTQGMDKLQQTLAQSILNMNTGAGNYTSQMVSSMENLEALESFVNQADHLRQQTLQQMSIILTTHQAARGLLAFGEYVQRLRALSSLWAARPREPT*	1352	ATGACTTCTCCAACAACTCAATTTGCCCCCACAAGAAGGATGGGCATATATGAACCATTTCACCAGATGAGTGTGTGGGAAGACGCGTTTAGAGGTGACATTATGCCTAGTGCTGATGCATGTATGGTTTCACACCCAAACGATAGGCCAGATGACAAGTCGGGGTATACATCCGGTGAACAACATATGCCCTCTGGCTCTGGAGATAATCAAGGGCCGAGGAGTTCTTCAGACAAGGTACAACGACGTTTAGCGCAAAATCGTGAAGCTGCTCGTAAAAGCCGTATGCGGAAAAAGGCCTATGTACAGCAGCTGGAAACCAGCCGTTTGAAGCTGGCACAACTCGAATTGGAGCTCGAGAGAGCTAGACAGCAGGGATTATACATGTTAGGTTCAAAT…
Solanum lycopersicum	SlbZIP34	Solyc04g080740	147	MATSSGNSSQIPNNSASDEVFMVVDERKRKRMQSNRESARRSRMRKQKHLDDLMCQVTQLKKENSNILNSITMTTQQYGNVEAENSVLRAQMMELTQRLQSLNEILTYINNSNNNNNYYQEDFQMNPWNLMYVNQPIMASSDMLYQY*	444	ATGGCTACTTCTAGTGGTAATTCATCTCAGATTCCAAACAATTCAGCTTCTGATGAAGTTTTCATGGTGGTTGATGAAAGGAAAAGAAAGAGAATGCAATCGAATCGCGAATCAGCAAGAAGATCAAGAATGAGAAAACAGAAACATTTGGATGATTTGATGTGTCAAGTTACACAATTGAAGAAAGAAAACAGCAACATTCTGAACAGCATCACCATGACAACACAACAATATGGTAATGTTGAAGCAGAGAACTCTGTTTTAAGAGCACAAATGATGGAATTAACTCAAAGGTTGCAATCTCTTAATGAAATCCTCACTTACATCAATAATTCAAATAATAATAATAATTATTATCAAGAGGATTTTCAGATGAATCCATGGAATTTGATGTATGTT…
Solanum lycopersicum	SlbZIP41	Solyc06g049040	331	MQDPSNPNSIKLPTTTFSAAFRPSHHRRAHSEVNFRLPEDLDLVSDPFDAPAGSFEEIGSEDDFFSTYMDIEKLASGSNLTDIDAAAARVGVESSDGEKKPRHRHSNSVDSSSLLMTESIEAKKAMAPDKLAELWTIDPKRAKRILANRQSAARSKERKTRYISELERKVQTLQAEATTLSTQLTLFQNTELKLRLQAMEQQAQLRDALNEALKQEVERLKIATGQISASSDAYSSGMQQIQYNRPAFFPHQTQPGPSESHNIQMSQFHHLQDSMSNPRHPLLSGNVQALADAMQQDPVGRFQGLDISSRGSHLVKSEAPSISASESSTTF*	1441	AAATCATTACGCTCTCCATACATAAAGTGGACCCCACAATCTTTTTTCTTTTTTTTTCACAAATCAAGTTAAAGCTTTTTTAACAGTTAAAAAAAAAGTCAAAACAAACCGCTTCAAACTGTTTATTCTTACTTAACAGTATCAATCTTCTTCTCCATCAACTTCATTTTTTCTGAGCTTTTTTCTTTTTACTTGAAAATGCAAGATCCGTCAAATCCAAATTCCATTAAGTTGCCGACGACAACGTTTTCAGCTGCATTCCGTCCATCTCACCACCGACGAGCTCACTCGGAGGTCAATTTCCGGTTGCCGGAGGATCTAGATCTGGTATCCGACCCATTCGATGCTCCGGCAGGAAGTTTCGAGGAGATCGGGTCGGAGGATGATTTTTTCTCTACT…
Solanum lycopersicum	SlbZIP45	Solyc07g053450	284	MAHLPPRAPNMTQNWPNFSPHQKIETITISHHHHQNNPSWVDEFLDFSSSKRGSHRRSISDSIAFLEAPMVEECRIIRLSSSGTRTEFDRFDDDQLMSMFNDEDTANNNERNSIPSSPSDHNSINYEEKKLILHVEEQQQQLKIEPEEVESSCKSDNEQNAAADHDDHVDNSSEKIIDPKRIKRILANRQSAQRSRVRKLQYISELERSVTTLQAEVSVLSPRVAFLDHQRLVLNVDNSVLKQRIAALAQDKIFKDVHSSRSIEERNREVKGNILPTELKEDGK*	895	TAGTTTCGAGTATTTTCGTCTTTCAATTTGAAAAACCAAAATGGCACATTTACCACCTAGAGCACCAAACATGACTCAAAATTGGCCTAATTTTTCACCACATCAAAAAATCGAAACCATTACTATCAGTCATCATCATCATCAGAACAACCCGTCATGGGTAGATGAATTCCTCGATTTCTCATCATCAAAACGAGGGTCTCATCGAAGATCCATTAGCGATTCGATCGCGTTTCTCGAAGCACCTATGGTTGAAGAATGCCGAATTATTAGGCTATCGAGTTCCGGTACTCGCACGGAATTCGATCGATTCGACGATGACCAACTTATGTCGATGTTTAATGATGAAGACACTGCAAATAATAACGAACGAAACTCCATTCCTTCGTCCCCATCGGA…
Solanum lycopersicum	SlbZIP46	Solyc07g062710	302	MAQLPPKVPTMAHNWPFQNMPPLPNSSTIVSNHHTTNSWVDDFLDFSSSRRNSHRRSVSDPIAFVEAPFLQQCRGNGLSNGFDKLDDELLTTMFSDDSGAGAAFAGTAPCSNPSSTNPSTPSDQVSENEDQKSPVRLEVNLVVQPKNEPGEDDSDNQSPVTSKNPVNDSSDNNNNNSIVDPKRIKRILANRQSAQRSRVRKLQYISELERSVTTLQTEVSALSPRVAFLDHQRLLLNVDNSALRQRIAALAQDKIFKDAHQEALKKEIERLRQIYHEQNMKKMNTADEPPSTAAPMSCTEEA*	1063	TGTATAGGAATAAATTTTTACCAACTTTACCTCTTCAAATAGATGTATTCATAATACACCTTATTATATATCCTTTACTTCATCTTCTTTACATCCCAAAAAAACCTCAAATTCTTCAATACAATTGAAACTTTTACCAAAATTTCATTATTGCATGGCTCAACTACCACCTAAAGTTCCTACTATGGCACACAATTGGCCTTTTCAAAACATGCCTCCATTGCCTAATTCCTCCACCATCGTCTCCAATCACCACACTACTAATTCCTGGGTAGACGATTTCCTCGATTTCTCATCTTCCCGGAGAAATTCTCACCGGAGATCAGTTAGCGATCCAATTGCGTTCGTCGAAGCTCCGTTTCTCCAGCAATGCCGAGGAAACGGATTGAGTAACGGATT…
Solanum lycopersicum	SlbZIP47	Solyc08g005290	397	MGSSEMDKSSKEAKEAKESKPPNSQEQTSTTTAGPVNQDWSGFQAYSPMPPHGFMASSPQAHPYMWGVQQFMPPYGTPPHPYVAMYPHGGIYAHPSIAPGSYPFSPFAMPSPNGVAEASVNNSGNVEVDGKSSEGKEKLPIKRSRGSLGSLNMITGKNNGAGKTSGASANGVYSKSAESGSEGSSEGSDAHSQNESPMNSGGRQDSADTSQNGNAAHGSQNGGTGTPHSMINQTMAIVSAAGAGGIPGPTTNLNIGMDYWGAATSSSIPAMHGKVPVSVAGGLVTAGSRDSVQSQMWIQDERELKRQKRKQSNRESARRSRLRKQAECDELAQRAEVLKEENASLRAEVNRIRSEYEHLLAQNASLKERLGEDDPRTGREDHLPGKNAQHSSQTESQ*	1703	GCAATTTCTTCTTCTCTTTCTCTTCTTGCAAATCATCGAAGAGCAACATCGACAATTTCACAAACAAATCCCTGTTTTAATTTATTTTTTTCAATTTTTGGGGATATTTCTTGTCGTTTTTATACCTAATTTATCGTGAAAAATTCAATCTTTGATTGTTTTTTGCTAATTTTGAGGTATACCAGATAGCTGGGTACTAAATTTTAAGCTGTGGTTGACTGTAATTGTAGTTTTATAGCAGTTGAGCCGACCCAGTTCTTCAGATTCACTAGTCTGTATAATTTTTCATGAATGGTTTGAGGAATTTTTGAAGTAGTACAGTTGAGCCATGGGTAGCAGTGAGATGGATAAATCCTCAAAAGAGGCGAAGGAAGCAAAAGAGTCAAAGCCCCCCAATTC…
Solanum lycopersicum	SlbZIP50	Solyc08g061130	158	MQEQATSSIAASSLPSSSERSSSSALHHELKEGMESDDEIRRVPEMGGEATGTTSASGRDGVSAAGQAQPSAGTQRKRGRSPADKENKRLKRLLRNRVSAQQARERKKAYLIDLEARVKELETKNAELEERLSTLQNENQMLRHILKNTTAGAQEGRK*	863	TCATGTCCCGCTATTTCTTTTCTGAATAAAATACGAAACTGTACTTTTCCCTTAATTTAGTGTTTTTTTCAAGTGTAGAGAAAAATGCAAGAGCAAGCGACGAGTTCTATTGCCGCTAGTTCACTACCTTCAAGTAGTGAGAGATCATCTAGTTCAGCTTTACATCATGAACTCAAAGAAGGTATGGAGAGTGATGATGAGATCAGAAGAGTGCCGGAGATGGGCGGAGAAGCGACGGGGACAACGTCAGCTTCTGGAAGAGATGGAGTATCGGCCGCCGGTCAAGCTCAACCATCAGCTGGGACTCAAAGGAAGAGAGGAAGAAGCCCAGCTGACAAAGAAAACAAAAGGTTAAAAAGATTGTTGAGAAATAGAGTATCAGCACAACAAGCAAGGGAG…
Solanum lycopersicum	SlbZIP52	Solyc09g009490	426	MGVPESEMVSQSEVQSPLQQDQNQHKNNPFPSLGRQASIYSLTLDEFQHTVCESGKNFGSMNMDEFLNSIWTAEENQAHAHAQPHCQAASTGEATSAPRFALGQGNVSLEKAIVEQPSLPRQGSLTLPAPLCSKTVDEVWSEIHKTQQEQQQNNGCNIQNTGNGSSTQRQATFGEMTLEDFLVKAGVVREQGNSAPAPPQQQSYMMYPNSANPTMAAMARPVIGLGGVTGGVGVGVSIPGYPPLPQTGVVEAPVYPMSMKRGSGFPQQSTPVYGGRMGNGSGVGYGQVVQGVAGMGSPLSPVSSDALCVNQIDSGGQYGLEIGMRGGRKRVLDGPVEKVVERRQRRMIKNRESAARSRARKQAYTVELEAELNQLKEENAHLKQALAELERKRKQQYFD…	1285	TAACATGGGAGTACCAGAATCAGAGATGGTGTCTCAAAGTGAGGTTCAATCACCATTGCAACAAGACCAAAACCAGCACAAGAACAACCCATTCCCGTCACTCGGTCGACAAGCGTCGATTTACTCGCTCACGCTTGACGAATTCCAACACACTGTTTGCGAGAGTGGGAAGAATTTTGGGTCGATGAACATGGATGAATTTCTTAACAGCATTTGGACTGCTGAAGAAAATCAAGCCCACGCGCACGCTCAGCCTCACTGCCAGGCTGCAAGTACTGGGGAAGCAACTAGCGCCCCACGTTTTGCGTTAGGACAGGGAAATGTTTCGTTGGAGAAAGCTATTGTCGAGCAGCCAAGCTTGCCAAGACAGGGATCGCTTACGCTTCCTGCACCGTTGTG…
Solanum lycopersicum	SlbZIP57	Solyc10g078290	660	MSDISGNQAAGGVMVMDTSSPEIVQRSSSSRLSNEVSPSLPQISTDVSGYLNVPSPESNGSNHDVSRESSNDKKGLSDAKVLNCHSPESQGSGNCGGLNYLSDSNKSVHSSPNLGSNSVKGGTVEHKFKLEGVSANISNCSSSLLKRKKGGEDLNNASKHQKSSMFSLSDNVNNDEDEKKMARLIRNRESAHLSRQRKKHYVEELEDKVRIMHSTIQDLNAKISYVMAENVTLKTQLGGTGVPPQVQPPPGMYPHPSMVYPWMSYPPPYMMKPQGSQVPLVPIPKLKPQAAAPAPKSTKKGEKKKSEVKTKKVASISLLGVLFFMLLFGGLVPLLNVRYGGTREPFLGGFSVGSGFYEKHHGRVLVVDGPVNGTGYSGKYSEKDYSSHCGRGDHSESNQ…	1983	ATGAGCGATATTTCTGGTAATCAGGCAGCAGGAGGTGTGATGGTTATGGACACGTCATCGCCGGAGATTGTTCAGCGTTCCAGCAGCTCGAGACTTTCGAATGAAGTGTCGCCGTCGTTGCCCCAGATTTCTACTGATGTCTCCGGGTATTTGAATGTGCCATCTCCGGAGTCCAATGGATCCAACCATGATGTTTCTCGGGAGTCTAGCAATGACAAGAAAGGTTTGAGTGATGCAAAGGTTTTGAATTGTCATTCACCGGAGTCGCAGGGTTCTGGCAATTGCGGAGGGCTGAATTATCTGTCGGATTCGAACAAATCGGTACATTCTTCTCCCAATTTAGGAAGTAATTCAGTTAAAGGTGGAACTGTAGAACATAAATTTAAATTAGAGGGTGTC…
Solanum lycopersicum	SlbZIP58	Solyc10g078670	487	MGLQSHENQITFGNHDHQFHQQQQQTQHQHQHQQLLFQNNSDQRSNADQISFGMLHQSSSVIPENFINKESSSTGGYDLGELDDQALFLYLDAQDPSSNHDQIQNNSEMMRPPTLNIFPSQPMHVEPSSTKGNTGFVSSGSEKSSEPSIMELSKSKNNVLSTSSGPEPKIPKREWNRKGQNSGSEQNAPKTTDHKTLRRLAQNREAARKSRIRKKAYIQQLESSRIRLAQLEQELQRARSQGFHFAGTLLGGDQGLPNNIANMTSEAAAFDMEYSRWLEEHHRLMCELRNAVTEHFPENDLRIYVENCVTHYDEMMNLKSILLKTDVFHLISGMWRTPAERCFIWMGDFRPSELIKIILSQIEPLTEQQFVGICGLQQSTQEAEEALSQGLENLNQSVS…	1464	ATGGGTCTTCAAAGTCATGAAAATCAAATAACTTTTGGAAATCATGATCATCAGTTTCATCAACAACAACAACAAACTCAACATCAGCATCAACACCAACAACTATTATTTCAAAATAATTCTGATCAGCGAAGTAACGCTGATCAGATTTCTTTTGGAATGTTACATCAGTCATCTTCTGTCATACCTGAAAATTTCATAAATAAAGAGAGTAGCAGTACTGGAGGTTATGATTTAGGTGAACTAGATGATCAAGCACTTTTCCTTTACCTTGATGCTCAAGATCCTTCTTCTAATCATGATCAAATACAAAATAATTCAGAGATGATGAGACCACCAACTCTCAACATTTTTCCATCACAACCCATGCATGTTGAGCCATCATCCACAAAGGGAAAT…
Oryza sativa	OsbZIP07	LOC_Os01g58760	163	MASGENNVEEELRKTRKPLGNREAVRKYREKKKAHAAFLEEEVKKLRTTNQQLLRRLQGHISLEAEVVRLRALLFDIRGKIDAEIGTFPFQKQCSFGSVTCTDHSPCFNTSTEVAVREESSRPTIVDCGIDGTGIISHELDIPKMVNSVDVIPSFVNSASLTE*	492	ATGGCTTCTGGTGAAAACAATGTTGAAGAGGAGCTGAGAAAGACCCGTAAGCCTCTGGGAAATAGAGAAGCAGTGCGCAAGTACCGAGAGAAGAAGAAAGCGCATGCAGCTTTCTTGGAGGAGGAAGTCAAGAAACTTCGCACCACAAATCAGCAGCTCTTGAGGAGATTGCAGGGGCATATATCACTCGAGGCTGAGGTGGTGAGGTTAAGAGCCCTTTTGTTTGATATCCGAGGCAAGATTGATGCAGAGATTGGTACTTTCCCCTTTCAGAAGCAGTGCAGTTTTGGTTCTGTTACTTGTACAGACCATTCTCCGTGCTTTAACACTAGCACTGAGGTAGCAGTCCGGGAAGAGAGCTCTAGACCAACAATTGTGGATTGCGGGATTGATGGAACT…
Oryza sativa	OsbZIP16	LOC_Os02g09830	170	MQHDAISNIAYHPSMDFTSFFLPQTDAYSHDLSALLDMAVVDPYISCNGSSITMIPVTEDEANAQPMNHGNDERKKRRLVSNRESARRSRVRKQRRLDELSSQVSELRDTNQRLLVELNHMISKHARIVRENSQLREEASDLQRKLSEMKMEDAEVAAAAAAAPRTLEVA*	513	ATGCAGCATGATGCCATATCCAACATTGCATACCATCCTAGCATGGATTTCACAAGCTTTTTCCTGCCGCAAACCGACGCTTACTCGCATGATCTCAGTGCATTGCTGGACATGGCTGTGGTTGATCCATACATCAGCTGCAATGGCAGCAGCATCACCATGATTCCAGTGACTGAAGATGAAGCAAATGCTCAGCCGATGAACCATGGCAATGACGAGAGGAAGAAGAGAAGGCTGGTGTCAAACCGTGAGTCTGCAAGGAGGTCCCGGGTGAGGAAGCAGAGGCGCCTGGATGAGCTCTCATCTCAGGTTTCAGAGCTTCGAGACACCAACCAGAGGCTTCTTGTTGAGCTGAATCACATGATCTCCAAGCATGCTCGCATTGTCAGGGAGAATTCC…
Oryza sativa	OsbZIP17	LOC_Os02g10140	303	MAELDHIFLYLNSQDQASAAIQEQPQTLNIFPSQPMHAGEPSPKGSSSMAAINSAPSNNALAIAAGSSKRPPAAAAAGGQPSRLNNPADQPSASGKDGKAAVVKKEGGGGGGKHHGGASSAAASEHEGPKTPDAKTLRRLAQNREAARKSRLRKKAYIQNLETSRIRLSQLEQELVQRSRTQGAILGGGAFSAGIGGQSPEAAWFDGEYARWVESHERMMAHMRAAVEEQPQHGGVAAAAAEAQLRQLVDAAVAHHGVLVELKAAVASADVFHLVSGTWLPAAERCFLWIGGFRPSELIKVST*	912	ATGGCAGAATTGGATCACATCTTCCTCTACCTCAACAGCCAGGATCAAGCATCAGCAGCAATTCAAGAACAACCTCAAACCCTCAACATCTTCCCTTCACAGCCAATGCACGCCGGCGAGCCTTCTCCCAAGGGATCATCATCCATGGCGGCTATCAACTCGGCGCCGTCCAATAACGCCCTCGCCATCGCCGCCGGCTCTTCCAAGCGGCCGCCGGCGGCGGCGGCGGCCGGCGGCCAGCCGTCGAGGCTGAATAATCCGGCCGATCAGCCGTCGGCCTCCGGGAAGGACGGCAAGGCTGCCGTCGTCAAGAAAGAAGGCGGCGGCGGCGGCGGGAAGCATCACGGCGGCGCATCGTCGGCGGCGGCGTCGGAGCACGAGGGCCCCAAGACGCCGGAC…
Oryza sativa	OsbZIP18	LOC_Os02g10860	360	MATTRASLTDPLLPSPAARAPVKAKKLSWSMLHASSKDERRGQSGEAEAEASGGVHANPSSPARMQEQATSSRPSSSERSSSSGGHHMEIKEGKEAPLRSLLLPFLDFHFTVPLSGMESDEEIGRVPELGLEPGGASTSGRAAGGGGGGAERAQSSTAQASARRRGRSPADKEHKRLKRLLRNRVSAQQARERKKAYLNDLEVKVKDLEKKNSELEERFSTLQNENQMLRQILKNTTVSRRGPVLLKIPKSGLREAAPAGCGGLREAEGDEKFVLNGFTAANLSFDGMATVTPNGLLMLTNGTNQLKGHAFFPALLQFHRTPNSMAMQSFSTAFVIGIISAFEDQGSGSPAAAGGSGRAA*	1083	ATGGCGACAACACGCGCATCTCTCACCGATCCCCTCCTTCCCTCTCCCGCGGCACGCGCGCCAGTTAAAGCCAAAAAGCTCTCATGGTCCATGCTTCACGCAAGCAGCAAGGACGAGAGGAGAGGACAGAGTGGGGAAGCTGAAGCTGAAGCAAGCGGAGGAGTGCACGCGAATCCCTCCTCGCCGGCGAGAATGCAGGAGCAGGCGACGAGCTCGCGGCCGTCCAGCTCCGAGAGGTCGTCCAGCTCCGGCGGCCACCACATGGAGATCAAGGAAGGCAAGGAAGCGCCACTTCGATCCCTTCTCCTTCCCTTTCTTGATTTCCATTTTACTGTTCCTCTTTCGGGAATGGAGAGCGACGAGGAGATAGGGAGAGTGCCGGAGCTGGGGCTGGAGCCG…
Oryza sativa	OsbZIP19	LOC_Os02g14910	269	MAQLPPRAPSAAAAAGQEWSAMAAAGEFLGFAAARRGAHRRSASDSAAFLMEAAVPMDDVIVGVGGGGEFDRLDDEQLMSMFSDVEAPAVSDGGGERGPAGEAHLMDMGDGDDGMGATSPAGAGAMAAAAAAAAADGIADPKRVKRILANRQSAQRSRVRKLQYISELERSVTTLQMEVSALSPRVAFLDHQRSLLTVGNSHLKQRIAALAQDKIFKDAHQEALKKEIERLRQVYHQQQIKATGGADIATAASMQAKHELLACEGAAMR*	810	ATGGCGCAGTTGCCGCCGAGGGCGCCGAGCGCGGCGGCGGCGGCGGGGCAGGAGTGGTCGGCGATGGCGGCGGCGGGGGAGTTTCTTGGGTTCGCGGCGGCGAGGAGGGGGGCGCACAGGAGGTCGGCGAGCGACTCGGCGGCGTTCCTGATGGAGGCGGCGGTGCCGATGGACGACGTCATCGTCGGCGTCGGCGGCGGCGGCGAGTTCGACCGGCTCGACGACGAACAGCTCATGTCCATGTTCTCCGACGTCGAGGCGCCGGCGGTGTCCGACGGCGGCGGCGAGAGGGGGCCGGCCGGGGAGGCGCACCTCATGGACATGGGTGACGGGGACGACGGGATGGGGGCGACCTCGCCGGCCGGCGCTGGCGCAATGGCGGCGGCGGCGGCCGCCGCC…
Oryza sativa	OsbZIP20	LOC_Os02g16680	298	MKKCPSELNFEAFFHGERGEDDADAAADQKPGGGPHPPPFAMFSAADLSSFGFADSVTSTITGVIPNHIWPQSQSLNARHPAVYTIESQSSICAAASPTSATTLNMKESQTLGGTSGSDSDSESLLDIEGGPCEQSTNPLDVKRMRRMVSNRESARRSRKRKQAHLADLETQVDQLRGENASLFKQLTDANQQFTTAVTDNRILKSDVEALRVKVKMAEDMVARGALSCGLGHLGGLSPALNPRQGACRVPDVLTGLDYAGDDPFTGLSPPEQVQMPGGGEVGDAWGWDNHSNGAMSK*	897	ATGAAGAAGTGCCCGTCGGAGCTGAACTTCGAGGCGTTCTTCCACGGCGAGAGGGGGGAGGACGACGCCGACGCCGCCGCCGACCAGAAGCCCGGCGGCGGCCCGCACCCGCCGCCGTTCGCCATGTTCTCCGCCGCCGACCTCTCCAGCTTCGGCTTCGCGGACTCGGTGACGAGCACCATCACTGGGGTCATTCCCAATCACATATGGCCCCAGTCCCAGAGCCTCAACGCACGGCATCCTGCAGTCTACACAATTGAGTCGCAATCATCAATCTGTGCAGCAGCAAGTCCCACGTCAGCTACCACTCTGAACATGAAGGAGAGCCAAACTCTGGGAGGCACAAGTGGTTCAGATTCTGACAGTGAGTCGCTGTTGGATATAGAGGGCGGTCCATGC…
Oryza sativa	OsbZIP24	LOC_Os02g58670	142	MAEQLGGVGSPQLSLSSCSSFLSISSAGTSAADGAPHLSLGVGGAEELDLLLQVGIGGGGGGGGDEEEEERKTIRMMKNRESALRSRARKRAYVQELEKEVRRLVNENLKLKRHCKQLKTEMAALIQQPTNKQSSHRRSSST*	429	ATGGCGGAGCAGCTGGGCGGCGTGGGCAGCCCGCAGCTAAGCCTGAGCAGCTGCAGCTCCTTCCTTTCCATCTCCAGCGCCGGTACCAGCGCCGCCGATGGTGCTCCCCATCTATCCCTCGGCGTGGGCGGCGCCGAGGAGCTGGATCTGCTGCTGCAGGTGGGCATAGGCGGTGGCGGTGGCGGCGGCGGCGACGAGGAAGAGGAGGAGCGCAAGACCATCCGGATGATGAAGAACAGGGAGTCGGCGCTGCGCTCCAGGGCAAGGAAGAGGGCGTATGTGCAGGAGCTGGAGAAGGAAGTTCGCCGGCTGGTGAATGAGAATCTCAAGCTCAAGAGGCACTGCAAACAACTTAAGACGGAGATGGCTGCTCTGATCCAGCAGCCTACCAACAAGCAG…
Oryza sativa	OsbZIP26	LOC_Os03g13614	383	MGKGEVATRSKSQKSSATQNEQSTPTNPPTAYPDWSQFQAYYNPAGTAPMTPPGFFHPNVAPSPQGHPYMWGPQMMPPYGTPPPYAAMYAQGTPYQQAPMLPGSHPYNPYPGQSPNGTVQTPTSAGGTETDKSGKSKRKTPLKRSKGSLGNLDVVATKNKKAPAKPSASSSNEGSSHSESGSGSSSEGSSTNSKSGSRTKDGSEHGQGNDASNKGATAQSSAVEPVQASTGPVVLNPMMPYWPVPPPMAGPATGVNMGMDYWGTPTSVPMHNKVIAAPASAPSSNSRDVVLSDPAIQDERELKRQKRKQSNRESARRSRLRKQAEWEEVANRADLLKQENSSLKEELKQLQEKCNSLTSENTTLHEKLKELEGEKSNGNWYKE*	1152	ATGGGAAAAGGAGAGGTAGCCACTAGGTCCAAATCTCAAAAATCATCGGCGACACAGAATGAACAGAGTACACCCACTAATCCTCCTACTGCATATCCGGACTGGTCTCAATTTCAGGCATACTATAATCCTGCTGGGACAGCTCCAATGACCCCACCGGGCTTTTTCCATCCAAATGTGGCTCCAAGTCCTCAGGGGCACCCATATATGTGGGGTCCACAGATGATGCCTCCCTATGGAACACCGCCGCCATATGCGGCGATGTATGCGCAAGGGACACCATATCAGCAGGCACCTATGCTACCGGGTTCACACCCATACAATCCTTATCCCGGGCAATCACCAAATGGGACAGTTCAAACTCCTACATCTGCTGGCGGAACAGAGACAGATAAGTCA…
Oryza sativa	OsbZIP35	LOC_Os04g10260	426	MEGEPSRRLSLLDRCDDGSEDPVVPPRVPTILNLTSHHRLDRSKFLPLIHPTPARFISSTGSSFPPYSEPPPSAPMLELGSGFGPEDLYSFFPNHFFLMESISLPPYDVVDVPPVIPVALRSGRSNQGLPSKLPLIEGHRRSHSDIPFGYSQEHPQMPPVASVKPEVTTIKGHQLEDVAAAALKDMGIQAWSPSGSIDKEVKSSGAGSTTHHCRSLSVDSFMMGNLNFGVVGQQMSSPPLLTTEVNVGGGEPIGSTASPFAAELANVKFTEDEKKKIVMDKSLSEIVLTDPRRVKRILNNRASATKSKEKKMKHVGELQRKLQVLQSETTTLGAQVTVMQRNNNELVSQNNELKTRLQAMDQLAQLGDALTSRLAAEAQHLRAVVSEISDPNLPSGSHQ…	1281	ATGGAGGGTGAACCCTCACGCCGCCTCTCTTTGCTGGACCGGTGCGACGATGGGAGCGAGGATCCGGTGGTGCCACCGCGAGTTCCCACCATCCTCAACCTCACCTCCCACCACCGTCTTGACCGATCGAAATTCCTACCATTGATCCACCCTACTCCTGCCCGCTTCATCTCTTCAACAGGATCTTCCTTCCCCCCCTACTCGGAACCACCACCTTCGGCCCCTATGCTAGAACTTGGTAGTGGCTTTGGGCCTGAAGACTTATACTCGTTCTTTCCTAATCATTTTTTCTTGATGGAATCCATCAGTCTACCACCATATGATGTTGTAGATGTGCCGCCGGTGATCCCTGTCGCACTACGGTCGGGGAGATCTAACCAGGGGCTTCCTAGCAAGCTA…
Oryza sativa	OsbZIP46	LOC_Os06g10880	324	MELPADGSALARQGSIYSLTFDEFQSALGSAEKDFGSMNMDELLRNIWTAEESQAIAPAAAAASAAAVVGDAQQQQQPIQRQGSLTLPRTLSQKTVDEVWRDIMGLGGSDDEDPAAAAAAAAPAQRQPTLGEMTLEEFLVRAGVVREDMGQTIVLPPQAQALFPGSNVVAPAMQLANGMLPGVVGVAPGAAAAMTVAAPATPVVLNGLGKVEGGDLSSLSPVPYPFDTALRVRKGPTVEKVVERRQRRMIKNRESAARSRARKQAYIMELEAEVAKLKEQKAELQKKQVEMIQKQNDEVMERITQQLGPKAKRFCLRRTLTGPW*	975	ATGGAGTTGCCGGCGGATGGGAGCGCGCTGGCGAGGCAGGGGTCGATCTACTCGCTGACGTTCGACGAGTTCCAGAGCGCGCTGGGAAGCGCCGAGAAGGATTTCGGGTCGATGAACATGGATGAGCTGCTGCGCAACATCTGGACGGCGGAGGAGTCGCAGGCCATAGCGCCGGCGGCGGCGGCTGCTTCGGCGGCGGCGGTGGTTGGGGACGCGCAGCAGCAGCAGCAGCCGATCCAGAGGCAGGGGTCGCTGACGCTGCCACGCACGCTGAGCCAGAAGACGGTGGACGAGGTGTGGCGCGACATCATGGGCTTGGGCGGCAGCGACGACGAAGACCCCGCGGCGGCGGCGGCTGCGGCGGCGCCCGCGCAGCGGCAGCCGACGCTGGGGGAGATG…
Oryza sativa	OsbZIP48	LOC_Os06g39960	183	MQRDHRRSSPPAAASSSERSSDSAPNTDDGKEGVDSDDEEIVGRVPEFGLALPGTSTSGRGSVRVAGDAAATAAGTSSSSPAAQAGVAGSSSSGRRRGRSPADKEHRRLKRLLRNRVSAQQARERKKAYMSELEARVKDLERSNSELEERLSTLQNENQMLRQVLKNTTANRRGPDSSAGGDS*	552	ATGCAACGAGATCACCGGAGGAGCTCGCCGCCGGCGGCCGCCTCCAGCAGCGAGAGGTCGTCGGACTCCGCCCCAAACACCGACGACGGCAAGGAAGGGGTGGATAGCGACGACGAGGAGATAGTAGGGAGGGTGCCGGAGTTCGGGCTGGCGCTGCCGGGGACGTCGACGTCGGGCAGAGGTAGTGTTCGGGTTGCAGGTGACGCGGCGGCGACGGCGGCCGGGACGTCGTCGTCGTCGCCCGCGGCGCAGGCCGGCGTCGCCGGCAGCAGCAGCAGCGGGCGCCGCCGCGGACGCAGCCCCGCCGACAAGGAGCACCGGCGCCTCAAAAGATTGCTGAGGAACCGGGTGTCAGCGCAGCAGGCTCGGGAGAGGAAGAAGGCGTACATGAGTGAGCTG…
Oryza sativa	OsbZIP49	LOC_Os06g41100	451	MAYPSTSGMIQASSSLHGSITRRNPEGYDMPSDLDQALLLYFDGQEQDKPSTQEEPHKPLNFVKETLNIFPSQPMDGEPTPTPKASMSAPPIAGFSRRSPAPAAADGRPLTLGKTSKAAFKKEGGSGSGGAMAASASSELKGPKTPDPKTLRRLAQNREAARKSRLRKKAYIQQLETGRIRLAHLEQEIQFTRAQGAFCGAGILSPDAALFNLEYERWQEAHHQVISRLRAAVEEHRPDGELQPHVDEAMSHYGVLMAHKARLVGADPLHLLSGLWKGAVEQCFLWIGGFRPSELIKVVVRHVEPLTEQQLAAVYSAQQAARQEEDALDGGLQALLRSLSDVVSSSDAPSSSQQTPPVMYHPSAAAAMAAASFMGQYGSYSNLQLAMDKLANLAIFLRQ…	1356	ATGGCTTATCCTTCCACCTCTGGCATGATCCAAGCTTCTTCCTCCCTCCATGGCAGCATCACAAGAAGGAACCCTGAAGGATATGACATGCCATCTGATTTGGATCAAGCTCTCCTCCTCTACTTTGATGGCCAGGAACAAGATAAGCCATCTACTCAAGAAGAACCCCACAAACCACTTAATTTTGTAAAAGAGACTCTCAACATCTTCCCCTCCCAGCCAATGGATGGAGAGCCAACTCCAACACCAAAGGCTTCGATGTCAGCGCCGCCCATCGCCGGCTTTTCCAGGAGATCGCCGGCGCCAGCGGCGGCAGATGGCAGGCCACTCACCCTAGGCAAGACCTCCAAGGCAGCATTCAAGAAAGAAGGTGGCAGTGGCAGCGGCGGCGCCATGGCA…
Oryza sativa	OsbZIP50	LOC_Os06g41770	372	MTWHIQALPLAMPRHHPAWAPPPPFAETFPSSFLPKQNPSISDESAIFKHTHERQPTARDKNISIAISMDVEFFADLDLDALLASFSSSAAAAGSGVSGLFAPSPPHDAEAGSPESVSSRRPSPSREAALSEIERFLMEEGPAAEEGVGAEDFFDALLVDGGEEEEEEEGKGSEAGGSTDGDSGKENEVATPDAEKEDVEAEVDGDDPMSKKKRRQMRNRDSAMKSRERKKMYVKDLETKSKYLEAECRRLSYALQCCAAENMALRQSLLKDRPVGAATAMQESAVLTETLPLVSLLWLVSIVCLLPVPGLPNRNPVARSSAGRDLATVTGKKTSSEQQLEETLLLHGRRCKGSRARIKLDTGPFRLAAAAC*	1119	ATGACATGGCACATTCAAGCCCTCCCATTGGCCATGCCACGGCACCACCCCGCGTGGGCCCCACCACCTCCCTTCGCCGAAACTTTCCCCTCCTCCTTCCTCCCGAAGCAAAATCCGAGCATCTCCGACGAGTCCGCCATATTTAAACACACCCACGAGCGGCAACCCACCGCGAGAGACAAAAATATCTCCATCGCGATCTCCATGGATGTAGAGTTCTTCGCCGACCTCGACCTCGACGCGCTCCTCGCCTCCTTCTCCTCCTCCGCCGCCGCCGCCGGCTCCGGCGTCTCGGGCCTCTTCGCCCCGTCACCGCCGCACGATGCGGAGGCGGGGTCGCCGGAGTCGGTGAGCTCCCGGCGGCCCAGCCCTTCCCGGGAGGCGGCGCTGTCGGAGATC…
Oryza sativa	OsbZIP53	LOC_Os06g50310	272	MDDGDLDFSNPDTFLCPAVGGADPDGSCSMDSYFDDILKDTEHHACTHTHTCNPPVHDLSHTHTCVHVHTKIVSAPSDTPSDAAETAESPTENNASKKRPSGNRAAVRKYREKKKAHTASLEEEVVHLRALNQQLMKKLQNHATLEAEVSRLRCLLVDIRGRIEGEIGAFPYQRPVKNIDLVSSVDQGSYLGGAQVMNSCDFRCADQMYCSPGMQVRTMGEDGAVSGQVLGQGACDIASIQCQGAKSGSAKLPVCGAMGTMPVGCMPNSEKK*	819	ATGGATGACGGGGACCTCGATTTCTCCAACCCGGACACATTCCTCTGCCCGGCCGTCGGTGGTGCTGACCCCGACGGCAGCTGCTCCATGGACAGCTATTTCGACGACATCCTCAAGGATACGGAGCACCATGCATGCACCCACACCCACACCTGCAACCCGCCTGTGCATGACCTCTCACACACCCACACCTGCGTCCATGTCCACACCAAGATCGTCTCCGCCCCATCCGACACTCCGTCGGATGCTGCCGAGACCGCCGAGTCCCCGACGGAGAACAATGCCTCCAAGAAGCGGCCGTCGGGTAACCGTGCCGCTGTGAGGAAGTACAGGGAGAAGAAGAAAGCTCACACTGCCTCGCTGGAGGAGGAGGTTGTTCATTTGAGGGCTCTAAACCAG…
Oryza sativa	OsbZIP58	LOC_Os07g08420	436	MEHVFAVDEIPDPLWAPPPPVQPAAAAGVDDVGAVSGGGLLERCPSGWNLERFLEELDGVPAPAASPDGAAIYPSPMPAAAAEAAARWSRGYGDREAVGVMPMPAAALPAAPASAAMDPVEYNAMLKRKLDEDLATVAMWRASGAIHSESPLGNKTSLSIVGSILSSQKCIEGNGILVQTKLSPGPNGGSGPYVNQNTDAHAKQATSGSSREPSPSEDDDMEGDAEAMGNMILDEEDKVKKRKESNRESARRSRSRKAARLKDLEEQVSLLRVENSSLLRRLADANQKYSAAAIDNRVLMADIEALRAKVRMAEESVKMVTGARQLHQAIPDMQSPLNVNSDASVPIQNNNPMNYFSNANNAGVNSFMHQVSPAFQIVDSVEKIDPTDPVQLQQQQMAS…	1311	ATGGAGCACGTGTTCGCCGTCGACGAGATCCCCGACCCGCTGTGGGCTCCGCCGCCGCCGGTGCAGCCGGCGGCGGCCGCCGGAGTAGATGACGTCGGCGCGGTGAGCGGCGGCGGGTTGCTGGAGCGGTGCCCGTCGGGGTGGAACCTCGAGAGGTTTCTGGAGGAGCTCGACGGCGTCCCTGCACCGGCGGCGAGCCCGGACGGCGCGGCGATTTACCCTAGCCCGATGCCGGCGGCGGCGGCGGAGGCGGCGGCGCGCTGGAGTAGGGGCTACGGCGATCGTGAGGCGGTGGGGGTGATGCCCATGCCCGCGGCCGCGCTTCCGGCGGCGCCGGCGAGCGCGGCGATGGACCCCGTGGAGTACAACGCGATGCTGAAGCGGAAGCTGGACGAGGAC…
Oryza sativa	OsbZIP59	LOC_Os07g10890	388	MASSSDEQPKPPEPPAAAAVAGTAVATAAAAVPTHAEWAASLQAYYAAAGHPYAWPAQHLMAAAAAGAPYGAPVPFPMYHPGAAAAYYAHASMAAGVPYPTAEAMAAAAAAAAGAVPEGKGKGKGAAASPEKGSSAAPSGDDASRSGDSGSEESSDTRDDDTDHKDSSAPKKRKSGNTSAEGEPSQATLVPYAAVESPYPLKGRSASKLPVSAPGRAALPNATPNLNIGIDLWSTPPALAVPAGQGEASPGLALARRDGVAHLDERELKRERRKQSNRESARRSRLRKQQECEELARKVAELTTENSALRSELDQLKKACEDMEAENTRLMGDKAQYKGPTVTTTLGMSIDSSKTQHHDDEGQLHKNTNNNSNGNYVGGSHKPEANSR*	1167	ATGGCGTCCTCGTCGGACGAGCAGCCGAAGCCGCCGGAGCCGCCCGCGGCGGCGGCGGTGGCGGGGACGGCCGTGGCCACCGCCGCCGCGGCGGTGCCGACGCACGCCGAGTGGGCGGCTTCGCTGCAGGCGTACTACGCCGCCGCGGGGCACCCCTACGCGTGGCCCGCGCAGCATCTGATGGCGGCGGCGGCTGCGGGGGCGCCGTACGGCGCGCCGGTGCCGTTCCCGATGTACCACCCGGGCGCCGCCGCGGCGTACTACGCGCACGCGTCCATGGCCGCGGGTGTTCCTTACCCGACAGCTGAAGCCATGGCGGCGGCGGCGGCGGCGGCGGCGGGGGCGGTGCCGGAAGGGAAGGGGAAGGGGAAGGGCGCCGCCGCGTCGCCTGAGAAGGGA…
Oryza sativa	OsbZIP67	LOC_Os08g38020	230	MYHHHHGGHGEVASLHLLSPPNPPFFGAAAHHHHHHHGLINMALPPQAYFVPAAPPPPFQEATAALAAGDDATAALAVFELERILEEAAAAGGGGGNGSPSSGSDGCCYGLQGVAPAAEEERRRRRMVSNRESARRSRMRKQRQLSELWAQVEHLRGANRRLLDELNRALRGCADVRRENSRLRDEKAELAGKLQLLLPRQPAPEKNAADDQSSCSSEPCKNSTTTTAAE*	693	ATGTACCACCACCACCATGGCGGCCATGGCGAGGTGGCGAGCCTCCACCTCCTCTCGCCTCCAAACCCTCCCTTCTTCGGCGCCGCCGCGCACCACCACCACCACCACCACGGCCTCATCAACATGGCGCTGCCGCCTCAGGCCTACTTCGTCCCCGCCGCGCCGCCGCCGCCGTTCCAAGAAGCCACTGCTGCGCTCGCCGCCGGCGACGACGCCACCGCCGCGTTGGCGGTGTTTGAGCTGGAGCGCATCCTGGAAGAAGCGGCCGCCGCGGGCGGCGGCGGCGGCAATGGCTCACCGAGCTCGGGCTCCGACGGGTGCTGCTACGGCCTGCAGGGCGTGGCTCCGGCGGCGGAGGAGGAGCGGCGGCGGCGGCGGATGGTGTCGAACCGGGAGTCG…
Oryza sativa	OsbZIP68	LOC_Os08g43090	464	MDDPGAADPGARPHHLSPGQPPVVPRSPTPLDLSSAAAAAAAASYRRLSPSLRPPAHPQARLPSPYPQIPSSSSAAAAGSSGHHARSLSQPLFFSLDSLPPLPYADLAAPPAIPPSPPSSSSDPPPPGLPPRKGGHRRSQSDIPFGFSHLSPPLPPPAPVKREAATAAEGCRSDGDDFALYDLVNSYMDLDGMEALNSSEERHEDRDSRASGTRTGSVADSSENEAESHSTPVERKDGGGKSRHCRSLSVDSFIEKLNFDESPKLPLPSPSGGLSRSGSGSLDGGAASLFGAEFANGEFTEAEKKKIMANERLAEIALTDPKRVKRILANRQSAARSKERKMRYIQELEHKVQVLQTEATTLSAQLTMLQRDSTGLATQNNELKIRLQAMEQQAQLRDA…	1395	ATGGACGACCCCGGTGCGGCCGATCCGGGGGCGCGCCCCCACCACTTGTCGCCGGGGCAGCCGCCGGTGGTGCCGCGCTCCCCGACCCCGCTCGACCTGTCGAGCGCCGCGGCGGCGGCGGCCGCGGCGTCGTACAGGAGGCTCTCGCCGTCGCTCCGACCGCCCGCGCACCCGCAGGCGCGTCTCCCTTCGCCGTACCCCCAGATCCCCTCCTCGTCGTCGGCGGCGGCGGCGGGCTCGTCGGGGCACCACGCGCGGTCGCTCTCGCAGCCGCTCTTCTTCTCGCTCGACTCGCTCCCGCCGCTGCCGTACGCCGATCTGGCCGCGCCGCCCGCCATCCCGCCCTCCCCGCCTTCCTCGAGCTCCGACCCGCCGCCGCCAGGGCTGCCGCCGCGGAAG…
Oryza sativa	OsbZIP82	LOC_Os11g11100	364	MMMANAKLPKQALLPPRSPFPTAAAAAGPYAGDHGPIARPQGAPHHRHGHGHGHHQRTSSESFIEEQPSWLDDLLNEPETPVRQHGRAGHRRSSSDSFAMFDGGAAAGAYANGFEGMGGGGGGGQAAPWGGVQEYYAKPSSFGRHQGRPWEQGMNNLVNYRQSGGPPMPAKEKVGGHHGSPSVLRDHDHGMDRRSSDESGHDQKVGPERKEGVPPKHAQSEADTKRAKQQYAQRSRVRKLQYIAELERKVQALQSEGIDVSAEMEFLSQQNIMLDLENKALKQRLESLAQEQLIKRFQQEMFEREIGRLRSLYQQQQQQQKQPQPTTTLSRSNSRDLDSQFANLSLKHKDPNSGPLRTQSSSIL*	1095	ATGATGATGGCGAACGCGAAGCTGCCCAAGCAGGCGCTGCTGCCGCCGCGCAGCCCGTTCCCGACGGCGGCGGCGGCGGCGGGGCCGTACGCCGGCGACCACGGCCCGATCGCGCGGCCGCAGGGTGCGCCGCACCACAGGCACGGGCACGGCCACGGGCACCACCAGCGCACGTCGTCGGAGAGCTTCATCGAGGAGCAGCCGTCGTGGCTCGACGACCTGCTCAACGAGCCCGAGACGCCGGTGCGGCAGCACGGCCGGGCCGGCCACCGCCGGTCGTCGAGTGACTCGTTTGCGATGTTCGACGGAGGCGCCGCCGCCGGCGCTTACGCCAATGGCTTTGAAGGGATGGGAGGAGGAGGAGGAGGAGGGCAGGCCGCGCCGTGGGGTGGTGTGCAG…
Average length			328.143		1058.61
