# Supplementary material for: Basic leucine zipper (bZIP) transcription factor genes and their responses to drought stress in ginseng, Panax ginseng C.A. Meyer
Source: BMC Genomics. 2021 May 1;22:316. doi: 10.1186/s12864-021-07624-z (PMC8088647; doi:10.1186/s12864-021-07624-z)
Supplement: Supplementary file 7 — Table S5. Annotation and GO categorization of the 273 PgbZIP transcripts. [file 12864_2021_7624_MOESM7_ESM.xlsx]

## Sheet: Sheet1
Table S5 Annotation and GO categorization of the 273 PgbZIP transcripts.
Transcript	Annotation	Length (bp)	e-Value	GO category1	GO term
PgbZIP01	ABSCISIC ACID-INSENSITIVE 5 2 isoform X2	359	6.54e-20	BP, MF	regulation of gene expression,transcription, DNA-templated,nucleic acid binding transcription factor activity
PgbZIP02	Basic leucine zipper 9	436	5.84e-100	BP, MF	regulation of gene expression,transcription, DNA-templated,nucleic acid binding transcription factor activity,DNAbinding
PgbZIP03	bZIP transcription factor 16	1764	3.3e-164	BP, MF	regulation of gene expression,transcription, DNA-templated,nucleic acid binding transcription factor activity
PgbZIP04_1	bZIP transcription factor	1150	5.87e-88	BP, MF	regulation of gene expression,transcription, DNA-templated,nucleic acid binding transcription factor activity
PgbZIP04_2	bZIP transcription factor	706	7e-89	BP, MF	regulation of gene expression,transcription, DNA-templated,nucleic acid binding transcription factor activity
PgbZIP05	bZIP transcription factor ABI5	540	5.3e-52	BP, MF	regulation of gene expression,transcription, DNA-templated,nucleic acid binding transcription factor activity
PgbZIP06_1	Transcription factor HBP-1a	1479	4.1e-176	BP, MF	regulation of gene expression,transcription, DNA-templated,nucleic acid binding transcription factor activity,DNAbinding
PgbZIP06_2	Transcription factor HBP-1a	1395	6.77e-167	BP, MF	regulation of gene expression,transcription, DNA-templated,nucleic acid binding transcription factor activity,DNAbinding
PgbZIP07	transcription factor RF2a-like	663	6.25e-94	BP, MF	regulation of gene expression,transcription, DNA-templated,nucleic acid binding transcription factor activity
PgbZIP08	cross-pathway control 1	1575	0	BP, MF	regulation of gene expression,transcription, DNA-templated,nucleic acid binding transcription factor activity
PgbZIP09	bZIP transcription factor	437	8.73e-46	BP, MF	regulation of gene expression,transcription, DNA-templated,nucleic acid binding transcription factor activity
PgbZIP10	basic leucine zipper 23	1367	2.19e-162	BP, MF	regulation of gene expression,transcription, DNA-templated,nucleic acid binding transcription factor activity
PgbZIP11_1	Transcription factor RF2a	559	8.98e-91	BP, MF	regulation of gene expression,transcription, DNA-templated,nucleic acid binding transcription factor activity,DNAbinding
PgbZIP11_2	transcription factor RF2a	660	3.69e-133	BP, MF	regulation of gene expression,transcription, DNA-templated,nucleic acid binding transcription factor activity,DNAbinding
PgbZIP12	ocs element-binding factor 1	945	2.29e-77	BP, MF	regulation of gene expression,transcription, DNA-templated,nucleic acid binding transcription factor activity,DNAbinding
PgbZIP13	transcription factor HY5	935	4.09e-65	BP, MF	regulation of gene expression,transcription, DNA-templated,nucleic acid binding transcription factor activity,DNAbinding
PgbZIP14	transcription factor RF2b-like	269	4.93e-47	BP, MF	regulation of gene expression,transcription, DNA-templated,nucleic acid binding transcription factor activity
PgbZIP15	DNA binding	1362	9.3e-153	BP, MF	regulation of gene expression,transcription, DNA-templated,nucleic acid binding transcription factor activity
PgbZIP16_1	transcription factor HBP-1b(c38)-like	811	4.16e-125	BP, MF	regulation of gene expression,transcription, DNA-templated,nucleic acid binding transcription factor activity
PgbZIP16_2	transcription factor isoform X1	650	6.09e-109	BP, MF	regulation of gene expression,transcription, DNA-templated,nucleic acid binding transcription factor activity
PgbZIP17	transcription factor	1709	0	BP, MF	regulation of gene expression,transcription, DNA-templated,nucleic acid binding transcription factor activity
PgbZIP18_1	Basic leucine zipper 25	1305	0	BP, MF	regulation of gene expression,transcription, DNA-templated,nucleic acid binding transcription factor activity
PgbZIP18_2	Basic leucine zipper 25	1497	8.1e-117	BP, MF	regulation of gene expression,transcription, DNA-templated,nucleic acid binding transcription factor activity
PgbZIP18_4	Basic leucine zipper 25	785	1.76e-61	BP, MF	regulation of gene expression,transcription, DNA-templated,nucleic acid binding transcription factor activity
PgbZIP19	basic leucine zipper 43	1263	1.91e-115	BP, MF	regulation of gene expression,transcription, DNA-templated,nucleic acid binding transcription factor activity
PgbZIP20_1	bZIP transcription factor 53-like	1352	2.62e-43	BP, MF	regulation of gene expression,transcription, DNA-templated,nucleic acid binding transcription factor activity
PgbZIP20_2	bZIP transcription factor 53-like	759	9.47e-46	BP, MF	regulation of gene expression,transcription, DNA-templated,nucleic acid binding transcription factor activity
PgbZIP21_1	transcription factor HY5-like isoform X2	968	5.97e-41	BP, MF	regulation of gene expression,transcription, DNA-templated,nucleic acid binding transcription factor activity
PgbZIP21_2	transcription factor HY5-like isoform X2	951	8.6e-40	BP, MF	regulation of gene expression,transcription, DNA-templated,nucleic acid binding transcription factor activity
PgbZIP22	FD isoform X2	766	2.51e-46	BP, MF	regulation of gene expression,transcription, DNA-templated,nucleic acid binding transcription factor activity
PgbZIP23_2	basic leucine zipper 43-like	802	5.65e-76	BP, MF	regulation of gene expression,transcription, DNA-templated,nucleic acid binding transcription factor activity
PgbZIP23_3	basic leucine zipper 43-like	803	5.49e-55	BP, MF	regulation of gene expression,transcription, DNA-templated,nucleic acid binding transcription factor activity
PgbZIP23_4	basic leucine zipper 43-like	787	1.32e-67	BP, MF	regulation of gene expression,transcription, DNA-templated,nucleic acid binding transcription factor activity
PgbZIP23_5	basic leucine zipper 43-like	732	5.79e-52	BP, MF	regulation of gene expression,transcription, DNA-templated,nucleic acid binding transcription factor activity
PgbZIP24_1	transcription factor TGA7 isoform X1	716	1.48e-108	BP, MF	regulation of gene expression,transcription, DNA-templated,nucleic acid binding transcription factor activity
PgbZIP24_2	transcription factor TGA7 isoform X1	834	5.67e-109	BP, MF	regulation of gene expression,transcription, DNA-templated,nucleic acid binding transcription factor activity
PgbZIP24_3	transcription factor TGA7 isoform X1	769	5.24e-111	BP, MF	regulation of gene expression,transcription, DNA-templated,nucleic acid binding transcription factor activity
PgbZIP25	bZIP transcription factor 53-like	2521	3.26e-44	BP, MF	regulation of gene expression,transcription, DNA-templated,nucleic acid binding transcription factor activity
PgbZIP26_1	ABSCISIC ACID-INSENSITIVE 5 7	1494	0	BP, MF	regulation of gene expression,transcription, DNA-templated,nucleic acid binding transcription factor activity
PgbZIP26_2	ABSCISIC ACID-INSENSITIVE 5 7	2149	0	BP, MF	regulation of gene expression,transcription, DNA-templated,nucleic acid binding transcription factor activity
PgbZIP27_2	basic leucine zipper 34-like	816	8.47e-57	BP, MF	regulation of gene expression,transcription, DNA-templated,nucleic acid binding transcription factor activity
PgbZIP27_4	basic leucine zipper 34-like	794	6.7e-57	BP, MF	regulation of gene expression,transcription, DNA-templated,nucleic acid binding transcription factor activity
PgbZIP27_5	bZIP transcription factor	948	1.62e-55	BP, MF	regulation of gene expression,transcription, DNA-templated,nucleic acid binding transcription factor activity
PgbZIP28_1	transcription factor TGA9 isoform X2	2046	0	BP, MF	regulation of gene expression,transcription, DNA-templated,nucleic acid binding transcription factor activity
PgbZIP28_2	transcription factor TGA9 isoform X1	1728	0	BP, MF	regulation of gene expression,transcription, DNA-templated,nucleic acid binding transcription factor activity
PgbZIP29	G-box-binding factor 1	636	6.04e-22	BP, MF	regulation of gene expression,transcription, DNA-templated,nucleic acid binding transcription factor activity
PgbZIP30_1	ABSCISIC ACID-INSENSITIVE 5 2	1732	6.78e-81	BP, MF	regulation of gene expression,transcription, DNA-templated,nucleic acid binding transcription factor activity
PgbZIP30_2	ABSCISIC ACID-INSENSITIVE 5 2	2000	1.01e-74	BP, MF	regulation of gene expression,transcription, DNA-templated,nucleic acid binding transcription factor activity
PgbZIP30_3	ABSCISIC ACID-INSENSITIVE 5 2	1943	6.66e-75	BP, MF	regulation of gene expression,transcription, DNA-templated,nucleic acid binding transcription factor activity
PgbZIP30_4	ABSCISIC ACID-INSENSITIVE 5 2	1894	2.97e-80	BP, MF	regulation of gene expression,transcription, DNA-templated,nucleic acid binding transcription factor activity
PgbZIP30_5	ABSCISIC ACID-INSENSITIVE 5 2	1838	4.04e-75	BP, MF	regulation of gene expression,transcription, DNA-templated,nucleic acid binding transcription factor activity
PgbZIP30_6	ABSCISIC ACID-INSENSITIVE 5 2	1837	1.88e-80	BP, MF	regulation of gene expression,transcription, DNA-templated,nucleic acid binding transcription factor activity
PgbZIP31_6	ABSCISIC ACID-INSENSITIVE 5 1	1589	3.24e-40	BP, MF	regulation of gene expression,transcription, DNA-templated,nucleic acid binding transcription factor activity
PgbZIP31_8	ABSCISIC ACID-INSENSITIVE 5 1	1518	2.15e-40	BP, MF	regulation of gene expression,transcription, DNA-templated,nucleic acid binding transcription factor activity
PgbZIP32_2	Basic leucine zipper 34	1612	1.48e-80
PgbZIP32_7	Basic leucine zipper 34	1389	2.93e-67
PgbZIP32_9	Basic leucine zipper 34	1617	2.16e-80
PgbZIP33	Basic leucine zipper 43	1263	3.6e-63	BP, MF	regulation of gene expression,transcription, DNA-templated,nucleic acid binding transcription factor activity
PgbZIP34_02	bZIP transcription factor 53-like	1176	1.08e-73	BP, MF	regulation of gene expression,transcription, DNA-templated,nucleic acid binding transcription factor activity
PgbZIP34_05	bZIP transcription factor 53-like	1051	2.88e-74	BP, MF	regulation of gene expression,transcription, DNA-templated,nucleic acid binding transcription factor activity
PgbZIP34_07	bZIP transcription factor 53-like	1281	2.97e-73	BP, MF	regulation of gene expression,transcription, DNA-templated,nucleic acid binding transcription factor activity
PgbZIP34_08	bZIP transcription factor 53-like	1268	2.64e-73	BP, MF	regulation of gene expression,transcription, DNA-templated,nucleic acid binding transcription factor activity
PgbZIP34_09	bZIP transcription factor 53-like	1156	8.41e-74	BP, MF	regulation of gene expression,transcription, DNA-templated,nucleic acid binding transcription factor activity
PgbZIP34_10	bZIP transcription factor 53-like	1064	3.27e-74	BP, MF	regulation of gene expression,transcription, DNA-templated,nucleic acid binding transcription factor activity
PgbZIP34_11	bZIP transcription factor 53-like	1189	1.22e-73	BP, MF	regulation of gene expression,transcription, DNA-templated,nucleic acid binding transcription factor activity
PgbZIP34_12	bZIP transcription factor 53-like	1143	7.43e-74	BP, MF	regulation of gene expression,transcription, DNA-templated,nucleic acid binding transcription factor activity
PgbZIP35	homeobox-leucine zipper ATHB-15	394	4.81e-86	MF	DNAbinding
PgbZIP36_1	bZIP transcription factor 53-like	1598	1.52e-60	BP, MF	regulation of gene expression,transcription, DNA-templated,nucleic acid binding transcription factor activity
PgbZIP36_2	bZIP transcription factor 53-like	1454	4.94e-61	BP, MF	regulation of gene expression,transcription, DNA-templated,nucleic acid binding transcription factor activity
PgbZIP37	homeobox-leucine zipper REVOLUTA	855	1.46e-106	MF	DNAbinding
PgbZIP38	common plant regulatory factor 1	2142	2.88e-161	BP, MF	regulation of gene expression,transcription, DNA-templated,nucleic acid binding transcription factor activity,DNAbinding
PgbZIP39_1	ABSCISIC ACID-INSENSITIVE 5 5	687	1e-49	BP, MF	regulation of gene expression,transcription, DNA-templated,nucleic acid binding transcription factor activity
PgbZIP39_2	ABSCISIC ACID-INSENSITIVE 5 5	907	1.52e-84	BP, MF	regulation of gene expression,transcription, DNA-templated,nucleic acid binding transcription factor activity,DNAbinding
PgbZIP39_3	ABSCISIC ACID-INSENSITIVE 5 5	875	2.65e-83	BP, MF	regulation of gene expression,transcription, DNA-templated,nucleic acid binding transcription factor activity
PgbZIP39_4	ABSCISIC ACID-INSENSITIVE 5 5	923	1.82e-84	BP, MF	regulation of gene expression,transcription, DNA-templated,nucleic acid binding transcription factor activity,DNAbinding
PgbZIP39_5	ABSCISIC ACID-INSENSITIVE 5 5	891	3.17e-83	BP, MF	regulation of gene expression,transcription, DNA-templated,nucleic acid binding transcription factor activity
PgbZIP39_6	ABSCISIC ACID-INSENSITIVE 5 5	719	2.01e-49	BP, MF	regulation of gene expression,transcription, DNA-templated,nucleic acid binding transcription factor activity
PgbZIP40_1	shaggy-related kinase epsilon isoform X1	2802	0	CC	cytosol
PgbZIP40_2	shaggy-related kinase epsilon isoform X1	2774	0	CC	cytosol
PgbZIP41	G-box-binding factor 1-like isoform X1	2581	9.64e-156	BP, MF	regulation of gene expression,transcription, DNA-templated,nucleic acid binding transcription factor activity
PgbZIP42_1	bZIP transcription factor 60	1575	6.1e-73	BP, MF	regulation of gene expression,transcription, DNA-templated,nucleic acid binding transcription factor activity
PgbZIP42_2	bZIP transcription factor 60	1566	2.27e-70	BP, MF	regulation of gene expression,transcription, DNA-templated,nucleic acid binding transcription factor activity
PgbZIP43_1	basic leucine zipper 23-like	1253	1.18e-151	BP, MF	regulation of gene expression,transcription, DNA-templated,nucleic acid binding transcription factor activity
PgbZIP43_2	basic leucine zipper 23-like	1363	4.52e-151	BP, MF	regulation of gene expression,transcription, DNA-templated,nucleic acid binding transcription factor activity
PgbZIP43_3	basic leucine zipper 23-like	1219	7.89e-152	BP, MF	regulation of gene expression,transcription, DNA-templated,nucleic acid binding transcription factor activity
PgbZIP43_4	basic leucine zipper 23-like	1342	2.76e-127	BP, MF	regulation of gene expression,transcription, DNA-templated,nucleic acid binding transcription factor activity
PgbZIP44_02	ABSCISIC ACID-INSENSITIVE 5 isoform X2	2450	1.68e-119	BP, MF	regulation of gene expression,transcription, DNA-templated,nucleic acid binding transcription factor activity
PgbZIP44_03	ABSCISIC ACID-INSENSITIVE 5	2456	3.52e-120	BP, MF	regulation of gene expression,transcription, DNA-templated,nucleic acid binding transcription factor activity
PgbZIP44_06	abscisic acid-insensitive 5	297	2.71e-48	BP, MF	regulation of gene expression,transcription, DNA-templated,nucleic acid binding transcription factor activity
PgbZIP44_07	abscisic acid-insensitive 5	400	1.77e-62	BP, MF	regulation of gene expression,transcription, DNA-templated,nucleic acid binding transcription factor activity
PgbZIP44_11	ABSCISIC ACID-INSENSITIVE 5	1774	8.31e-124	BP, MF	regulation of gene expression,transcription, DNA-templated,nucleic acid binding transcription factor activity
PgbZIP44_12	ABSCISIC ACID-INSENSITIVE 5 isoform X1	2113	2.67e-136	BP, MF	regulation of gene expression,transcription, DNA-templated,nucleic acid binding transcription factor activity
PgbZIP44_13	abscisic acid-insensitive 5	2119	1.86e-137	BP, MF	regulation of gene expression,transcription, DNA-templated,nucleic acid binding transcription factor activity
PgbZIP44_14	ABSCISIC ACID-INSENSITIVE 5 isoform X2	2412	2.99e-120	BP, MF	regulation of gene expression,transcription, DNA-templated,nucleic acid binding transcription factor activity
PgbZIP44_15	ABSCISIC ACID-INSENSITIVE 5 isoform X2	2351	7.12e-120	BP, MF	regulation of gene expression,transcription, DNA-templated,nucleic acid binding transcription factor activity
PgbZIP44_17	abscisic acid-insensitive 5	2075	4.99e-137	BP, MF	regulation of gene expression,transcription, DNA-templated,nucleic acid binding transcription factor activity
PgbZIP44_18	ABSCISIC ACID-INSENSITIVE 5	2418	3.95e-121	BP, MF	regulation of gene expression,transcription, DNA-templated,nucleic acid binding transcription factor activity
PgbZIP44_19	ABSCISIC ACID-INSENSITIVE 5 isoform X2	2313	1.25e-120	BP, MF	regulation of gene expression,transcription, DNA-templated,nucleic acid binding transcription factor activity
PgbZIP44_20	abscisic acid-insensitive 5	2081	2.71e-138	BP, MF	regulation of gene expression,transcription, DNA-templated,nucleic acid binding transcription factor activity
PgbZIP44_21	ABSCISIC ACID-INSENSITIVE 5	1782	9.13e-124	BP, MF	regulation of gene expression,transcription, DNA-templated,nucleic acid binding transcription factor activity
PgbZIP44_22	ABSCISIC ACID-INSENSITIVE 5	2357	1.49e-120	BP, MF	regulation of gene expression,transcription, DNA-templated,nucleic acid binding transcription factor activity
PgbZIP45_02	transcription factor RF2b	1360	1.21e-128	BP, MF	regulation of gene expression,transcription, DNA-templated,nucleic acid binding transcription factor activity
PgbZIP45_17	transcription factor RF2b	1364	2e-136	BP, MF	regulation of gene expression,transcription, DNA-templated,nucleic acid binding transcription factor activity
PgbZIP46_1	G-box-binding factor 4-like	1503	1.57e-59	BP, MF	regulation of gene expression,transcription, DNA-templated,nucleic acid binding transcription factor activity
PgbZIP46_2	G-box-binding factor 4	1694	2.05e-61	BP, MF	regulation of gene expression,transcription, DNA-templated,nucleic acid binding transcription factor activity
PgbZIP46_3	G-box-binding factor 4	585	1.85e-37	BP, MF	regulation of gene expression,transcription, DNA-templated,nucleic acid binding transcription factor activity,DNAbinding
PgbZIP46_6	G-box-binding factor 4-like	1820	1.57e-58	BP, MF	regulation of gene expression,transcription, DNA-templated,nucleic acid binding transcription factor activity
PgbZIP46_7	G-box-binding factor 4	1377	3.16e-62	BP, MF	regulation of gene expression,transcription, DNA-templated,nucleic acid binding transcription factor activity
PgbZIP47_01	transcription factor TGA2-like isoform X2	2012	0	BP, MF	regulation of gene expression,transcription, DNA-templated,nucleic acid binding transcription factor activity
PgbZIP47_02	transcription factor TGA2-like isoform X2	1879	0	BP, MF	regulation of gene expression,transcription, DNA-templated,nucleic acid binding transcription factor activity
PgbZIP47_03	transcription factor HBP-1b(c38)-like isoform X1	1300	0	BP, MF	regulation of gene expression,transcription, DNA-templated,nucleic acid binding transcription factor activity
PgbZIP47_04	transcription factor TGA2-like isoform X2	1934	0	BP, MF	regulation of gene expression,transcription, DNA-templated,nucleic acid binding transcription factor activity
PgbZIP47_05	bZIP transcription factor TGA10 isoform X1	1167	0	BP, MF	regulation of gene expression,transcription, DNA-templated,nucleic acid binding transcription factor activity
PgbZIP47_06	transcription factor TGA2-like isoform X2	1970	0	BP, MF	regulation of gene expression,transcription, DNA-templated,nucleic acid binding transcription factor activity
PgbZIP47_07	transcription factor TGA2-like isoform X2	2012	0	BP, MF	regulation of gene expression,transcription, DNA-templated,nucleic acid binding transcription factor activity
PgbZIP47_08	transcription factor HBP-1b(c38)-like isoform X2	1954	0	BP, MF	regulation of gene expression,transcription, DNA-templated,nucleic acid binding transcription factor activity
PgbZIP47_09	transcription factor TGA2-like isoform X2	2145	0	BP, MF	regulation of gene expression,transcription, DNA-templated,nucleic acid binding transcription factor activity
PgbZIP47_10	transcription factor TGA2-like isoform X2	1878	0	BP, MF	regulation of gene expression,transcription, DNA-templated,nucleic acid binding transcription factor activity
PgbZIP47_11	transcription factor TGA2-like isoform X2	1801	0	BP, MF	regulation of gene expression,transcription, DNA-templated,nucleic acid binding transcription factor activity
PgbZIP47_12	transcription factor TGA2-like isoform X2	2087	0	BP, MF	regulation of gene expression,transcription, DNA-templated,nucleic acid binding transcription factor activity
PgbZIP47_13	transcription factor TGA2-like isoform X2	1837	0	BP, MF	regulation of gene expression,transcription, DNA-templated,nucleic acid binding transcription factor activity
PgbZIP47_14	transcription factor TGA2-like isoform X2	1745	0	BP, MF	regulation of gene expression,transcription, DNA-templated,nucleic acid binding transcription factor activity
PgbZIP48_2	Light-inducible CPRF2	1506	1.56e-141	BP, MF	regulation of gene expression,transcription, DNA-templated,nucleic acid binding transcription factor activity,DNAbinding
PgbZIP48_3	light-inducible CPRF2	1566	2.77e-179	BP, MF	regulation of gene expression,transcription, DNA-templated,nucleic acid binding transcription factor activity,DNAbinding
PgbZIP49_1	G-box-binding factor 4-like	1736	1.58e-83	BP, MF	regulation of gene expression,transcription, DNA-templated,nucleic acid binding transcription factor activity
PgbZIP49_2	G-box-binding factor 4-like	768	1.42e-56
PgbZIP50	transcription factor	1242	3.1e-155	BP, MF	regulation of gene expression,transcription, DNA-templated,nucleic acid binding transcription factor activity
PgbZIP51_01	ABSCISIC ACID-INSENSITIVE 5 2	2162	1.8e-140	BP, MF	regulation of gene expression,transcription, DNA-templated,nucleic acid binding transcription factor activity,DNAbinding
PgbZIP51_03	ABSCISIC ACID-INSENSITIVE 5 2	2794	1.42e-135	BP, MF	regulation of gene expression,transcription, DNA-templated,nucleic acid binding transcription factor activity,DNAbinding
PgbZIP51_05	ABSCISIC ACID-INSENSITIVE 5 2	2551	1.74e-136	BP, MF	regulation of gene expression,transcription, DNA-templated,nucleic acid binding transcription factor activity,DNAbinding
PgbZIP51_07	ABSCISIC ACID-INSENSITIVE 5 2	2267	6.71e-134	BP, MF	regulation of gene expression,transcription, DNA-templated,nucleic acid binding transcription factor activity,DNAbinding
PgbZIP51_09	ABSCISIC ACID-INSENSITIVE 5 2	1878	9.64e-138	BP, MF	regulation of gene expression,transcription, DNA-templated,nucleic acid binding transcription factor activity,DNAbinding
PgbZIP51_11	ABSCISIC ACID-INSENSITIVE 5 2	2510	6.26e-133	BP, MF	regulation of gene expression,transcription, DNA-templated,nucleic acid binding transcription factor activity,DNAbinding
PgbZIP51_12	ABSCISIC ACID-INSENSITIVE 5 2	971	2.75e-68	BP, MF	regulation of gene expression,transcription, DNA-templated,nucleic acid binding transcription factor activity,DNAbinding
PgbZIP52	probable transcription factor 21	2633	0	BP, MF	regulation of gene expression,transcription, DNA-templated,nucleic acid binding transcription factor activity
PgbZIP53_01	UDP-N-acetylglucosamine--dolichyl-phosphate N-acetylglucosaminephosphotransferase	2983	0
PgbZIP53_02	bZIP transcription factor 44	980	7.38e-64	BP, MF	regulation of gene expression,transcription, DNA-templated,nucleic acid binding transcription factor activity
PgbZIP53_03	bZIP transcription factor 11-like	845	4.69e-55	BP, MF	regulation of gene expression,transcription, DNA-templated,nucleic acid binding transcription factor activity
PgbZIP53_04	bZIP transcription factor 11-like	1018	1.79e-46	BP, MF	regulation of gene expression,transcription, DNA-templated,nucleic acid binding transcription factor activity
PgbZIP53_05	bZIP transcription factor 53-like	1063	1.73e-49	BP, MF	regulation of gene expression,transcription, DNA-templated,nucleic acid binding transcription factor activity
PgbZIP53_06	bZIP transcription factor 11-like	1261	2.91e-57	BP, MF	regulation of gene expression,transcription, DNA-templated,nucleic acid binding transcription factor activity
PgbZIP53_07	bZIP transcription factor 44	1478	2.62e-65	BP, MF	regulation of gene expression,transcription, DNA-templated,nucleic acid binding transcription factor activity
PgbZIP53_08	UDP-N-acetylglucosamine--dolichyl-phosphate N-acetylglucosaminephosphotransferase	2810	0
PgbZIP53_12	bZIP transcription factor 11-like	1434	6.91e-46	BP, MF	regulation of gene expression,transcription, DNA-templated,nucleic acid binding transcription factor activity
PgbZIP54_01	transcription factor VIP1-like	887	8.29e-108
PgbZIP54_03	transcription factor VIP1-like	1204	1.19e-90	BP, MF	regulation of gene expression,transcription, DNA-templated,nucleic acid binding transcription factor activity
PgbZIP54_05	transcription factor VIP1-like	1017	2.08e-92	BP, MF	regulation of gene expression,transcription, DNA-templated,nucleic acid binding transcription factor activity
PgbZIP54_06	transcription factor VIP1-like	1228	6.58e-64	BP, MF	regulation of gene expression,transcription, DNA-templated,nucleic acid binding transcription factor activity
PgbZIP54_08	transcription factor VIP1-like	1432	6.25e-143	BP, MF	regulation of gene expression,transcription, DNA-templated,nucleic acid binding transcription factor activity
PgbZIP54_09	transcription factor VIP1-like	1148	3.05e-92	BP, MF	regulation of gene expression,transcription, DNA-templated,nucleic acid binding transcription factor activity
PgbZIP54_10	transcription factor VIP1-like	1049	2.85e-77	BP, MF	regulation of gene expression,transcription, DNA-templated,nucleic acid binding transcription factor activity
PgbZIP54_11	transcription factor VIP1-like	1156	2.52e-88	BP, MF	regulation of gene expression,transcription, DNA-templated,nucleic acid binding transcription factor activity
PgbZIP54_12	transcription factor VIP1-like	1147	8.87e-65	BP, MF	regulation of gene expression,transcription, DNA-templated,nucleic acid binding transcription factor activity
PgbZIP54_14	transcription factor VIP1-like	1515	3.49e-141	BP, MF	regulation of gene expression,transcription, DNA-templated,nucleic acid binding transcription factor activity
PgbZIP54_15	transcription factor VIP1-like	789	9.09e-36	BP, MF	regulation of gene expression,transcription, DNA-templated,nucleic acid binding transcription factor activity
PgbZIP54_16	transcription factor VIP1-like	870	6.79e-35	BP, MF	regulation of gene expression,transcription, DNA-templated,nucleic acid binding transcription factor activity
PgbZIP54_18	transcription factor VIP1-like	1285	5.66e-90	BP, MF	regulation of gene expression,transcription, DNA-templated,nucleic acid binding transcription factor activity
PgbZIP54_19	transcription factor VIP1-like	1237	1.23e-87	BP, MF	regulation of gene expression,transcription, DNA-templated,nucleic acid binding transcription factor activity
PgbZIP54_20	transcription factor VIP1-like	1506	5.69e-118	BP, MF	regulation of gene expression,transcription, DNA-templated,nucleic acid binding transcription factor activity
PgbZIP55_01	TGACG-sequence-specific DNA-binding TGA- -like	1053	1.36e-165	BP, MF	regulation of gene expression,transcription, DNA-templated,nucleic acid binding transcription factor activity
PgbZIP55_02	TGACG-sequence-specific DNA-binding TGA- -like	2220	4.92e-85	BP, MF	regulation of gene expression,transcription, DNA-templated,nucleic acid binding transcription factor activity
PgbZIP55_04	TGACG-sequence-specific DNA-binding TGA- -like	1300	1.32e-162	BP, MF	regulation of gene expression,transcription, DNA-templated,nucleic acid binding transcription factor activity
PgbZIP55_07	TGACG-sequence-specific DNA-binding TGA- -like	2205	4.41e-85	BP, MF	regulation of gene expression,transcription, DNA-templated,nucleic acid binding transcription factor activity
PgbZIP55_10	TGACG-sequence-specific DNA-binding TGA- -like	997	2.89e-164	BP, MF	regulation of gene expression,transcription, DNA-templated,nucleic acid binding transcription factor activity
PgbZIP56_01	transcription factor -like isoform X1	878	2.47e-44
PgbZIP56_03	transcription factor -like isoform X1	964	1.28e-48
PgbZIP56_04	transcription factor -like isoform X1	555	6.97e-46	BP, MF	regulation of gene expression,transcription, DNA-templated,nucleic acid binding transcription factor activity
PgbZIP56_09	transcription factor -like isoform X1	682	3.1e-45
PgbZIP56_10	transcription factor -like isoform X1	718	9.44e-50
PgbZIP56_16	transcription factor -like isoform X1	736	2.25e-54
PgbZIP56_18	transcription factor -like isoform X1	882	5.46e-49	BP, MF	regulation of gene expression,transcription, DNA-templated,nucleic acid binding transcription factor activity
PgbZIP56_20	transcription factor -like isoform X1	805	9.35e-63
PgbZIP56_21	transcription factor -like isoform X1	999	7.75e-62
PgbZIP56_23	transcription factor -like isoform X1	627	1.62e-45	BP, MF	regulation of gene expression,transcription, DNA-templated,nucleic acid binding transcription factor activity
PgbZIP56_26	transcription factor -like isoform X1	731	2.1e-54
PgbZIP56_28	transcription factor -like isoform X1	659	2.34e-52
PgbZIP56_29	transcription factor -like isoform X1	667	1.01e-54	BP, MF	regulation of gene expression,transcription, DNA-templated,nucleic acid binding transcription factor activity
PgbZIP56_31	NA	1237
PgbZIP56_34	transcription factor -like isoform X1	641	5.71e-50
PgbZIP56_35	transcription factor -like isoform X1	632	1.73e-45	BP, MF	regulation of gene expression,transcription, DNA-templated,nucleic acid binding transcription factor activity
PgbZIP56_36	TGACG-sequence-specific DNA-binding TGA- -like	397	9.57e-46	BP, MF	regulation of gene expression,transcription, DNA-templated,nucleic acid binding transcription factor activity
PgbZIP56_37	transcription factor -like isoform X1	982	3.18e-53
PgbZIP56_38	transcription factor -like isoform X1	713	8.82e-50
PgbZIP57_01	bZIP transcription factor 16	1117	7.96e-66	BP, MF	regulation of gene expression,transcription, DNA-templated,nucleic acid binding transcription factor activity,DNAbinding
PgbZIP57_02	bZIP transcription factor 16	2027	0	BP, MF	regulation of gene expression,transcription, DNA-templated,nucleic acid binding transcription factor activity,DNAbinding
PgbZIP57_13	bZIP transcription factor 16	2001	0	BP, MF	regulation of gene expression,transcription, DNA-templated,nucleic acid binding transcription factor activity,DNAbinding
PgbZIP57_24	bZIP transcription factor 16-like	2004	0	BP, MF	regulation of gene expression,transcription, DNA-templated,nucleic acid binding transcription factor activity,DNAbinding
PgbZIP57_25	bZIP transcription factor 16	1443	9.76e-142	BP, MF	regulation of gene expression,transcription, DNA-templated,nucleic acid binding transcription factor activity,DNAbinding
PgbZIP57_29	bZIP transcription factor 16	1322	5.99e-65	BP, MF	regulation of gene expression,transcription, DNA-templated,nucleic acid binding transcription factor activity,DNAbinding
PgbZIP57_30	bZIP transcription factor 16	1367	3.47e-144	BP, MF	regulation of gene expression,transcription, DNA-templated,nucleic acid binding transcription factor activity,DNAbinding
PgbZIP57_41	bZIP transcription factor 16	1117	7.96e-66	BP, MF	regulation of gene expression,transcription, DNA-templated,nucleic acid binding transcription factor activity,DNAbinding
PgbZIP57_42	bZIP transcription factor 16	1876	0	BP, MF	regulation of gene expression,transcription, DNA-templated,nucleic acid binding transcription factor activity,DNAbinding
PgbZIP57_44	bZIP transcription factor 16-like	2016	0	BP, MF	regulation of gene expression,transcription, DNA-templated,nucleic acid binding transcription factor activity,DNAbinding
PgbZIP58_02	transcription factor TGA1 isoform X1	1809	0	BP, MF	regulation of gene expression,transcription, DNA-templated,nucleic acid binding transcription factor activity
PgbZIP58_03	alanine--glyoxylate aminotransferase 2 homolog mitochondrial	3651	0
PgbZIP59	common plant regulatory factor 1-like isoform X1	775	3.18e-17	BP, MF	regulation of gene expression,transcription, DNA-templated,nucleic acid binding transcription factor activity
PgbZIP60_03	citrate glyoxysomal-like	2753	0	BP, MF	regulation of gene expression,transcription, DNA-templated,nucleic acid binding transcription factor activity,DNAbinding
PgbZIP60_06	citrate glyoxysomal-like	2818	0	BP, MF	regulation of gene expression,transcription, DNA-templated,nucleic acid binding transcription factor activity
PgbZIP60_09	citrate glyoxysomal-like	2838	0	BP, MF	regulation of gene expression,transcription, DNA-templated,nucleic acid binding transcription factor activity
PgbZIP60_15	citrate glyoxysomal-like	2849	0	BP, MF	regulation of gene expression,transcription, DNA-templated,nucleic acid binding transcription factor activity
PgbZIP60_22	citrate glyoxysomal-like	2733	0	BP, MF	regulation of gene expression,transcription, DNA-templated,nucleic acid binding transcription factor activity,DNAbinding
PgbZIP60_25	citrate glyoxysomal-like	2722	0	BP, MF	regulation of gene expression,transcription, DNA-templated,nucleic acid binding transcription factor activity,DNAbinding
PgbZIP60_26	MADS-box SOC1-like	2533	6.43e-110	BP, MF	regulation of gene expression,transcription, DNA-templated,nucleic acid binding transcription factor activity,DNAbinding
PgbZIP60_29	citrate glyoxysomal-like	2742	0	BP, MF	regulation of gene expression,transcription, DNA-templated,nucleic acid binding transcription factor activity,DNAbinding
PgbZIP60_34	citrate glyoxysomal-like	2829	0	BP, MF	regulation of gene expression,transcription, DNA-templated,nucleic acid binding transcription factor activity
PgbZIP60_43	MADS-box SOC1-like	1835	2.66e-86	BP, MF	regulation of gene expression,transcription, DNA-templated,nucleic acid binding transcription factor activity,DNAbinding
PgbZIP60_44	MADS-box SOC1-like	1739	7.4e-93	BP, MF	regulation of gene expression,transcription, DNA-templated,nucleic acid binding transcription factor activity,DNAbinding
PgbZIP60_49	MADS-box SOC1-like	2629	4.12e-104	BP, MF	regulation of gene expression,transcription, DNA-templated,nucleic acid binding transcription factor activity,DNAbinding
PgbZIP61_1	homeobox-leucine zipper ATHB-8	2761	0	MF	DNAbinding
PgbZIP61_3	homeobox-leucine zipper ATHB-8	1964	0	MF	DNAbinding
PgbZIP61_5	homeobox-leucine zipper ATHB-8	1838	0	MF	DNAbinding
PgbZIP62_8	basic leucine zipper 9	1448	1.08e-102	BP, MF	regulation of gene expression,transcription, DNA-templated,nucleic acid binding transcription factor activity
PgbZIP62_9	basic leucine zipper 9	1145	1.08e-86	BP, MF	regulation of gene expression,transcription, DNA-templated,nucleic acid binding transcription factor activity
PgbZIP63_1	bZIP transcription factor 17	2695	0	BP, MF	regulation of gene expression,transcription, DNA-templated,nucleic acid binding transcription factor activity
PgbZIP63_4	bZIP transcription factor 17	2662	0	BP, MF	regulation of gene expression,transcription, DNA-templated,nucleic acid binding transcription factor activity
PgbZIP63_5	bZIP transcription factor 17-like	2617	0	BP, MF	regulation of gene expression,transcription, DNA-templated,nucleic acid binding transcription factor activity
PgbZIP64_02	Basic-leucine zipper domain-containing	1095	6.21e-130	BP, MF	regulation of gene expression,transcription, DNA-templated,nucleic acid binding transcription factor activity
PgbZIP64_03	Basic-leucine zipper transcription factor	503	3.5e-22	BP, MF	regulation of gene expression,transcription, DNA-templated,nucleic acid binding transcription factor activity
PgbZIP64_10	bZIP transcription factor	405	1.49e-20	BP, MF	regulation of gene expression,transcription, DNA-templated,nucleic acid binding transcription factor activity
PgbZIP64_16	Basic-leucine zipper domain-containing	994	2.64e-121	BP, MF	regulation of gene expression,transcription, DNA-templated,nucleic acid binding transcription factor activity
PgbZIP64_17	Basic-leucine zipper domain-containing	1122	7.58e-130	BP, MF	regulation of gene expression,transcription, DNA-templated,nucleic acid binding transcription factor activity
PgbZIP64_18	Basic-leucine zipper transcription factor	575	8.68e-21	BP, MF	regulation of gene expression,transcription, DNA-templated,nucleic acid binding transcription factor activity
PgbZIP64_20	bZIP transcription factor	351	3.55e-18	BP, MF	regulation of gene expression,transcription, DNA-templated,nucleic acid binding transcription factor activity
PgbZIP65_04	probable transcription factor 21	1384	0	BP, MF	regulation of gene expression,transcription, DNA-templated,nucleic acid binding transcription factor activity
PgbZIP65_05	probable transcription factor 21	685	8.81e-83	BP, MF	regulation of gene expression,transcription, DNA-templated,nucleic acid binding transcription factor activity
PgbZIP65_06	probable transcription factor 21	2344	0	BP, MF	regulation of gene expression,transcription, DNA-templated,nucleic acid binding transcription factor activity
PgbZIP65_07	probable transcription factor 21	2179	0	BP, MF	regulation of gene expression,transcription, DNA-templated,nucleic acid binding transcription factor activity
PgbZIP65_08	probable transcription factor 21	1978	0	BP, MF	regulation of gene expression,transcription, DNA-templated,nucleic acid binding transcription factor activity
PgbZIP65_12	probable transcription factor 21	960	2.46e-81	BP, MF	regulation of gene expression,transcription, DNA-templated,nucleic acid binding transcription factor activity
PgbZIP65_13	probable transcription factor 21	1640	0	BP, MF	regulation of gene expression,transcription, DNA-templated,nucleic acid binding transcription factor activity
PgbZIP65_14	probable transcription factor 21	2067	0	BP, MF	regulation of gene expression,transcription, DNA-templated,nucleic acid binding transcription factor activity
PgbZIP65_15	probable transcription factor 21	1040	5.98e-81	BP, MF	regulation of gene expression,transcription, DNA-templated,nucleic acid binding transcription factor activity
PgbZIP65_16	probable transcription factor 21	2069	0	BP, MF	regulation of gene expression,transcription, DNA-templated,nucleic acid binding transcription factor activity
PgbZIP65_17	probable transcription factor 21	1778	0	BP, MF	regulation of gene expression,transcription, DNA-templated,nucleic acid binding transcription factor activity
PgbZIP65_18	probable transcription factor 21	1915	0	BP, MF	regulation of gene expression,transcription, DNA-templated,nucleic acid binding transcription factor activity
PgbZIP65_19	probable transcription factor 21	1792	0	BP, MF	regulation of gene expression,transcription, DNA-templated,nucleic acid binding transcription factor activity
PgbZIP65_20	probable transcription factor 21	1659	0	BP, MF	regulation of gene expression,transcription, DNA-templated,nucleic acid binding transcription factor activity
PgbZIP65_21	probable transcription factor 21	2053	0	BP, MF	regulation of gene expression,transcription, DNA-templated,nucleic acid binding transcription factor activity
PgbZIP65_22	probable transcription factor 21	1904	0	BP, MF	regulation of gene expression,transcription, DNA-templated,nucleic acid binding transcription factor activity
PgbZIP65_23	probable transcription factor 21	765	2.33e-82	BP, MF	regulation of gene expression,transcription, DNA-templated,nucleic acid binding transcription factor activity
PgbZIP65_24	probable transcription factor 21	1703	0	BP, MF	regulation of gene expression,transcription, DNA-templated,nucleic acid binding transcription factor activity
PgbZIP66_17	homeobox-leucine zipper ATHB-14-like isoform X1	3394	0	MF	DNAbinding
PgbZIP66_20	homeobox-leucine zipper ATHB-14-like isoform X1	3501	0	MF	DNAbinding
PgbZIP66_21	homeobox-leucine zipper ATHB-14-like	3438	0	MF	DNAbinding
PgbZIP66_30	homeobox-leucine zipper ATHB-14-like	3416	0	MF	DNAbinding
PgbZIP66_36	homeobox-leucine zipper ATHB-14-like isoform X1	3523	0	MF	DNAbinding
PgbZIP66_39	homeobox-leucine zipper ATHB-14-like isoform X1	3309	0	MF	DNAbinding
PgbZIP66_46	homeobox-leucine zipper ATHB-14-like isoform X1	3014	0	MF	DNAbinding
PgbZIP67	transcription factor HY5	238	1.94e-19	BP, MF	regulation of gene expression,transcription, DNA-templated,nucleic acid binding transcription factor activity,DNAbinding
PgbZIP68	NA	383
PgbZIP69	G-box-binding factor 4	680	3.25e-41	BP, MF	regulation of gene expression,transcription, DNA-templated,nucleic acid binding transcription factor activity,DNAbinding
PgbZIP70	Opaque2 heterodimerizing 1	1657	0	BP, MF	regulation of gene expression,transcription, DNA-templated,nucleic acid binding transcription factor activity,DNAbinding
PgbZIP71	bZIP transcription factor 68	1480	3.37e-73
PgbZIP72	bZIP transcription factor 50	1138	0	BP, MF	regulation of gene expression,transcription, DNA-templated,nucleic acid binding transcription factor activity
PgbZIP73	bZIP transcription factor 61-like	1463	4.92e-131	BP, MF	regulation of gene expression,transcription, DNA-templated,nucleic acid binding transcription factor activity
PgbZIP74	bZIP transcription factor 16	1405	0	BP, MF	regulation of gene expression,transcription, DNA-templated,nucleic acid binding transcription factor activity,DNAbinding
PgbZIP75	transcription factor isoform X1	1363	0	BP, MF	regulation of gene expression,transcription, DNA-templated,nucleic acid binding transcription factor activity,DNAbinding
PgbZIP76	transcription factor TGA4	556	1.77e-75	BP, MF	regulation of gene expression,transcription, DNA-templated,nucleic acid binding transcription factor activity
PgbZIP77	Transcription factor VIP1	484	3.92e-82	BP, MF	regulation of gene expression,transcription, DNA-templated,nucleic acid binding transcription factor activity
PgbZIP78	bZIP transcription factor 60	1358	0	BP, MF	regulation of gene expression,transcription, DNA-templated,nucleic acid binding transcription factor activity,DNAbinding
PgbZIP79	EM binding 1	1224	1.64e-162	BP, MF	regulation of gene expression,transcription, DNA-templated,nucleic acid binding transcription factor activity,DNAbinding
PgbZIP80	transcription factor HY5	622	2.35e-39	BP, MF	regulation of gene expression,transcription, DNA-templated,nucleic acid binding transcription factor activity
PgbZIP81	Ocs element-binding factor 1	549	5.21e-84	BP, MF	regulation of gene expression,transcription, DNA-templated,nucleic acid binding transcription factor activity
PgbZIP82	Transcription factor VIP1	441	4.05e-71	BP, MF	regulation of gene expression,transcription, DNA-templated,nucleic acid binding transcription factor activity
PgbZIP83	basic leucine zipper 6	718	6.01e-173
PgbZIP84	cross-pathway control 1	375	5.01e-28	BP, MF	regulation of gene expression,transcription, DNA-templated,nucleic acid binding transcription factor activity
PgbZIP85	Transcription factor RF2a	308	7.44e-65	BP, MF	regulation of gene expression,transcription, DNA-templated,nucleic acid binding transcription factor activity,DNAbinding
PgbZIP86	amino acid starvation-responsive transcription factor gcn4	262	4.28e-34	BP, MF	regulation of gene expression,transcription, DNA-templated,nucleic acid binding transcription factor activity
PgbZIP87	basic leucine zipper 61-like	217	3.29e-18	BP, MF	regulation of gene expression,transcription, DNA-templated,nucleic acid binding transcription factor activity
PgbZIP88	transcription factor	264	5.58e-42	BP, MF	regulation of gene expression,transcription, DNA-templated,nucleic acid binding transcription factor activity
PgbZIP89	bZIP transcription factor 27-like	255	2.35e-13	BP, MF	regulation of gene expression,transcription, DNA-templated,nucleic acid binding transcription factor activity
PgbZIP90	ABSCISIC ACID-INSENSITIVE 5 2	241	4.58e-48	BP, MF	regulation of gene expression,transcription, DNA-templated,nucleic acid binding transcription factor activity
PgbZIP91	ABSCISIC ACID-INSENSITIVE 5 2	210	2.03e-39	BP, MF	regulation of gene expression,transcription, DNA-templated,nucleic acid binding transcription factor activity
1 MF, Molecular Function; CC, Cellular Component; BP, Biological Process.
