# Supplementary material for: Basic leucine zipper (bZIP) transcription factor genes and their responses to drought stress in ginseng, Panax ginseng C.A. Meyer
Source: BMC Genomics. 2021 May 1;22:316. doi: 10.1186/s12864-021-07624-z (PMC8088647; doi:10.1186/s12864-021-07624-z)
Supplement: Supplementary file 8 — Table S6. Expressions of the 273 PgbZIP transcripts in the four-year-old roots of 42 genotypes, 14 tissues of a four-year-old plant and 4 different year-old roots. [file 12864_2021_7624_MOESM8_ESM.xlsx]

## Sheet: Sheet1
Table S6 Expressions of the 273 PgbZIP transcripts in the four-year-old roots of 42 genotypes, 14 tissues of a four-year-old plant and 4 different year-old roots (TPM).
PgbZIP	Genotype																																										Tissues of a four-year-old plant
	S1	S2	S3	S4	S5	S6	S7	S8	S9	S10	S11	S12	S13	S14	S15	S16	S17	S18	S19	S20	S21	S22	S23	S24	S25	S26	S27	S28	S29	S30	S31	S32	S33	S34	S35	S36	S37	S38	S39	S40	S41	S42	Fiber root	Leg root	Main root epiderm	Main root cortex	Rhizome	Arm root	Stem
PgbZIP01	0	0	0	0	0	0	0	0	0	0	0	0	0	0	0	0	0	0	0	0	0	0	0	0	0	0	0	0	0	0	0	0	0	0	0	0	0	0	0	0	0	0	0	0	0	0	0	0	0
PgbZIP02	0	0	0	0	0	0	0	0	0	0	0	0	0	0	0	0	0	0	0	0	0	0	0	0	0	0	0	0	0	0	0	0	0	0	0	0	0	0	0	0	0	0	0	0	0	0	0	0	0
PgbZIP03	0	0	0	0	0	0	0	0	0	0	0	0	0	0	0	0	0	0	0	0	0	0	0	0	0	0	0	0	0	0	0	0	0	0	0	0	0	0	0	0	0	0	0	0	0	0	0	0	0
PgbZIP04_1	0	0	0	0	0	0	0	0	0	0	0	0	0	0	0	0	0	0	0	0	0	0	0	0	0	0	0	0	0	0	0	0	0	0	0	0	0	0	0	0	0	0	0	0	0	0	0	0	0
PgbZIP04_2	0	0	0	0	0	0	0	0	0	0	0	0	0	0	0	0	0	0	0	0	0	0	0	0	0	0	0	0	0	0	0	0	0	0	0	0	0	0	0	0	0	0	0	0	0	0	0	0	0
PgbZIP05	0	0	0	0	0	0	0	0	0	0	0	0	0	0	0	0	0	0	0	0	0	0	0	0	0	0	0	0	0	0	0	0	0	0	0	0	0	0	0	0	0	0	0	0	0	0	0	0	0
PgbZIP06_1	0	0	0	0	0	0	0	0	0	0	0	0	0	0	0	0	0	0	0	0	0	0	0	0	0	0	0	0	0	0	0	0	0	0	0	0	0	0	0	0	0	0	0	0	0	0	0	0	0
PgbZIP06_2	0	0	0	0	0	0	0	0	0	0	0	0	0	0	0	0	0	0	0	0	0	0	0	0	0	0	0	0	0	0	0	0	0	0	0	0	0	0	0	0	0	0	0	0	0	0.12	0	0	0.15
PgbZIP07	0	0	0	0	0	0	0	0	0	0	0	0	0	0	0	0	0	0	0	0	0	0	0	0	0	0	0	0	0	0	0	0	0	0	0	0	0	0	0	0	0	0	0	0	0	0	0	0	0
PgbZIP08	0	0	0	0	0	0	0	0	0	0	0	0	0	0	0	0	0	0	0	0	0	0	0	0	0	0	0	0	0	0	0	0	0	0	0	0	0	0	0	0	0	0	0	0	0	0	0	0	0
PgbZIP09	0	0	0	0	0	0	0	0	0	0	0	0	0	0	0	0	0	0	0	0	0	0	0	0	0	0	0	0	0	0	0	0	0	0	0	0	0	0	0	0	0	0	0	0	0	0	0	0	0
PgbZIP10	0	0	0	0	0	0	0	0	0	0	0	0	0	0	0	0	0	0	0	0	0	0	0	0	0	0	0	0	0	0	0	0	0	0	0	0	0	0	0	0	0	0	0	0	0	0	0	0	0
PgbZIP11_1	0	0	0	0	0	0	0	0	0	0	0	0	0	0	0	0	0	0	0	0	0	0	0	0	0	0	0	0	0	0	0	0	0	0	0	0	0	0	0	0	0	0	0	0	0	0	0	0	0
PgbZIP11_2	0	0	0	0	0	0	0	0	0	0	0	0	0	0	0	0	0	0	0	0	0	0	0	0	0	0	0	0	0	0	0	0	0	0	0	0	0	0	0	0	0	0	0	0	0	0	0	0	0
PgbZIP12	0	0	0	0	0	0	0	0	0	0	0	0	0	0	0	0	0	0	0	0	0	0	0	0	0	0	0	0	0	0	0	0	0	0	0	0	0	0	0	0	0	0	0	0	0	0	0.26	0	0
PgbZIP13	44.26	27.22	14.85	31.72	59.14	27.58	17.14	22.19	41.48	26.8	71.26	21.65	45.76	82.83	16.23	35.98	35.28	31.75	18.46	16.49	66.07	21.02	45.94	27.36	40.9	19.31	91.65	41.72	24.19	39.27	27.6	27.61	21.16	23.09	25.58	22.24	47.92	57.14	28.09	17.33	27.06	29.74	51.44	47.93	59.25	28.25	62.92	40.61	38.01
PgbZIP14	0	0.87	0	0	0	0	0.95	1.11	1.09	4.71	0	2.72	0	2.42	1.96	4.05	1.01	0.99	4.93	0	1.29	3.58	2	0	2.54	5.57	2.73	6.23	1.06	0	2.07	1.81	0.98	1.12	0	1.15	1.04	0	0	0	2.79	0.98	1.28	0	0	1.46	1.03	1.96	0
PgbZIP15	0	0	0	0	0	0	0	0	0	0	0	0	0	0	0	0	0	0	0	0	0	0	0	0	0	0	0	0	0	0	0	0	0	0	0	0	0	0	0	0	0	0	0	0	0	0	0	0	0
PgbZIP16_1	0	0	0	0	0	0	0	0	0	0	0	0	0	0	0	0	0	0	0	0	0	0	0	0	0	0	0	0	0	0	0	0	0	0	0	0	0	0	0	0	0	0	0	0	0	0	0	0	0
PgbZIP16_2	0	0	0	0	0	0	0	0	0	0	0	0	0	0	0	0	0	0	0	0	0	0	0	0	0	0	0	0	0	0	0	0	0	0	0	0	0	0	0	0	0	0	0	0	0	0	0.39	0	0
PgbZIP17	0	0	0	0	0	0	0	0	0	0	0	0	0	0	0	0	0	0	0	0	0	0	0	0	0	0	0	0	0	0	0	0	0	0	0	0	0	0	0	0	0	0	0	0	0	0	0	0	0
PgbZIP18_1	0	0	0	0	0	0	0	0	0	0	0	0	0	0	0	0	0	0	0	0	0	0	0	0	0	0	0	0	0	0	0	0	0	0	0	0	0	0	0	0	0	0	0	0	0	0	0	0	0
PgbZIP18_2	0	0	0	0	0	0	0	0	0	0	0	0	0	0	0	0	0	0	0	0	0	0	0	0	0	0	0	0	0	0	0	0	0	0	0	0	0	0	0	0	0	0	0	0	0	0	0	0	0
PgbZIP18_4	0	0	0	0	0	0	0	0	0	0	0	0	0	0	0	0	0	0	0	0	0	0	0	0	0	0	0	0	0.32	0	0	0	0	0	0	0	0	0	0	0	0	0	0	0	0	0	0	0	0
PgbZIP19	0.61	0.81	0	0.2	0.35	2.65	0.17	0.83	0.41	0.22	0	0.34	0	0.44	0.18	0.56	0.75	0.74	1.29	1.61	0.24	0.33	0	1.29	0.46	0	0.68	0.46	0.4	0.36	0.58	2.85	0.73	1.63	0.62	0.42	0.19	0.38	1.13	0.79	1.04	0.54	0.94	0.79	2.33	2.45	4.23	0.18	2.3
PgbZIP20_1	0	1.35	0.46	1.06	2.94	0.42	0.35	0	0	1.36	1.2	1.73	0.4	0.9	0	0.38	0	0	0.35	2.66	0.83	1.86	1.35	3.87	1.38	0	0.33	0.48	0	0.37	1.2	3.5	0	0.41	0.4	2.18	0.79	1.1	2.01	0	1.06	0.37	1.47	0.65	2.7	0.27	0.4	2.37	3.38
PgbZIP20_2	2.77	0.57	3.01	2.22	0.93	4.45	1.68	1.06	0.35	0.88	4.21	3.73	0	3.62	1.87	2.17	2.24	3.14	4.06	2.54	5.76	0	3.2	2.35	1.37	2.18	6.06	1.88	3.7	2.09	1.08	3.11	3.42	2.37	6.37	3.61	4.49	6.05	0.73	6.02	1.59	2.68	4.57	7.74	4.46	7.38	6.8	7.67	5.71
PgbZIP21_1	3.28	0	0	0	0	0	0.67	1.09	0	0	0.68	0	1.12	1.45	0	0.25	0	0	0.48	0	0	0	1.95	0.98	0.3	0	2.47	0	1.82	0	0	0	0	0	0	0	0.77	1.5	0	0	0	0	1.87	1.25	0	0	0	0	2.81
PgbZIP21_2	0.48	0.44	0	1.1	0.47	0	0	0	0.82	0.59	0	0	0	0	0.49	0	0	0.49	0	0	0.96	0	0	0	0	0	0	0.31	0	0	0.26	0	0.24	0.27	0.56	0	0	0	0.22	0	0	0.96	0	0	0	0	0.26	0.24	0
PgbZIP22	2.07	3.83	6.11	10.33	2.36	3.01	2.22	5.95	5.48	2.95	2.31	5.7	4.31	5.22	4	2.52	22.74	2.8	1.55	26.01	4.81	4.49	7.49	10.8	3.48	3.46	2.87	20.44	6	2.75	3.23	8.17	6.42	3.45	5.28	2.51	9.8	1.28	6.26	1.33	5.26	16.08	2.79	1.61	2.18	7.08	16.82	1.83	0
PgbZIP23_2	0	0	0	0	0	0	0.27	0	0	0.35	0.27	1.9	0	0.35	0.29	0	0.3	0.89	0	3.1	0.76	0	8.09	2.92	0.37	0	1.37	0	0	0	0	1.08	0	0.66	0	0	0.62	1.22	0.78	3.64	0	0.58	4.18	4.05	0.27	0.91	0	4.07	0.79
PgbZIP23_3	2.61	1.04	0	1.64	0.56	0.65	0.55	1	0.33	0.35	2.46	1.63	1.03	0.35	0	0.3	1.2	0.3	0	1.55	0.76	0	4.75	4.75	0.37	0.41	1.64	0.74	2.22	0.29	0.31	1.35	1.17	0	0.33	0.68	0	2.13	0.26	0	1.11	0.58	2.66	4.15	0	0.65	0.31	2.03	1.32
PgbZIP23_4	0	0	0	0	0	0.33	0	0.34	0	0	0	0	0	0	0	0	0	0	0	0	0	0	0	0.66	0	0	0	0	0	0	0	0	0	0	0	0	0	0	0	0.47	0	0	0	0.32	0	0.63	0	0	0
PgbZIP23_5	1.8	0.29	0.4	1.08	0.31	0	0.3	0	0	0	0	1.49	0.38	0	0.65	0	1	0.33	0.98	0.57	0.84	0	0.66	0	0.81	0	0	1.63	0	0.32	1.36	0	0.65	1.45	0	1.13	0	0.34	0.57	0	0.31	0.64	0	0	1.49	0	0.68	0	0.87
PgbZIP24_1	1.16	7.93	0	2.33	0	0	2.89	1.9	5.15	2.33	0	4.28	4.63	7.61	0	0	0	0	0	7.9	1.85	0	1.12	11.09	5.77	4.77	5.32	3.03	2.86	0.83	0	0	0	7.4	0	1.16	0.73	0	7.5	0	4.08	0	5.98	7.29	7.6	1.05	2.79	2.28	4.49
PgbZIP24_2	0	0	0	2.11	1.75	1.37	0	0	0	0	1.16	0	0	0	0	0	1.64	0	0	1.18	2.11	0	1.41	0	0	2.66	0	1.34	0	0	0	0	0	0	0	0	0	1.56	1.16	0	0	0	1.73	2.59	0	4.13	0	2.05	3.37
PgbZIP24_3	4.74	0	8.74	0	7.5	4.33	3.92	4.86	0	1.89	3.62	0	0	0	5.83	3.14	6.09	6.8	7.71	21.09	2.77	1.68	1.77	3.08	2.75	0	4.51	1.93	0	4.09	6.13	8.74	16.85	6.2	3.85	0	4.53	2.75	5.61	5.28	0	11.48	5.68	2.43	0	0	0	2.94	3.75
PgbZIP25	13.54	21.36	12.47	5.22	29.54	11.86	14.97	10.98	12.61	12.17	8.91	4.33	9.95	2.05	8.54	19.81	12.73	14.32	7.78	8.01	1.75	2.2	0.91	5.28	28.83	7.67	6.14	8.15	8.66	9.43	9.92	6.36	8.96	8.69	10.04	25.29	46.97	1.68	23.47	9.18	26.43	4.94	18.22	13.79	10.7	5.88	3.41	16.25	14.71
PgbZIP26_1	6.71	3.99	6.08	7.97	2.3	7.04	4.65	3.63	7.26	7.06	7.28	19.01	4.03	13.67	7.26	0.44	2.46	8.85	14.47	17.35	18.19	7.48	11.94	19.41	5.23	5.59	1.23	9.69	6.57	0.88	2.45	6.34	3.87	14.54	5.2	7.29	5.7	11.64	3.1	15.6	5.56	8.59	0	1.26	2.83	5.39	10.02	0.85	2.92
PgbZIP26_2	17.08	5.41	9.83	13.17	14	22.82	29.6	9.28	9.71	16.18	18.43	46.91	8.32	21.93	12.55	12.11	18.5	18.43	19.62	33.86	22.48	18.35	21.96	33.56	7.59	7.69	27.61	16.25	9.56	14.48	12.88	22.44	14.21	24	15.47	15.64	14.24	34.5	16.43	35.77	5.8	20.55	18.04	18.01	27.58	27.52	42.69	13	37.53
PgbZIP27_2	0.93	4.77	1.19	4.37	2.23	6.36	2.32	5.45	1.56	3.4	4.17	6.67	2.56	2.11	2.87	0.39	7.12	2.24	3.37	5.67	3.62	3.25	5.94	6.89	2.05	0.42	1.86	3.32	6.54	4.78	2.16	3.86	5.33	1.03	1.79	1.84	3.07	5.85	2.77	0	0.69	3.67	1.09	2.42	3.65	3.26	4.43	0.32	2.43
PgbZIP27_4	1.74	2.16	4.37	0.82	1.87	7.77	0.97	2.59	2.43	3.54	3.16	5.47	0.89	3.54	1.12	0	1.64	2.94	1.32	4.12	0.03	3.37	2.87	5.29	1.07	1.1	4.41	3.5	1.81	3.18	2.26	4.37	3.95	2.69	0	1.3	1.37	4.86	4.96	2	2.51	2.86	2.27	3.14	3.54	3.67	3.82	2.71	3.94
PgbZIP27_5	5.57	9.21	13.35	7.43	14.23	6.47	10.98	11.65	8.42	11.28	12.92	9.11	5.11	10.26	10.02	8.94	17.07	8.14	4.79	10.37	3.26	4.29	10.48	9.92	10.91	12.63	9.53	8.85	15.54	9.86	7.4	9.13	8.39	9.83	9.43	6.52	10.33	13.62	13.74	7	11.2	10.76	5.65	7.92	6.51	6.26	10.4	4.01	7.61
PgbZIP28_1	17.16	0	0	7.04	2.69	2.61	5.05	1.57	0.78	1.66	1.31	1.94	0	0	3.11	0.68	2.15	7.76	0	2.94	0	2.03	3.26	2.12	0	0	2.29	1.77	1.52	0	0.73	1.29	1.22	3.71	3.21	4.74	0.74	0.73	0.61	1.2	1.98	0	2.7	3.61	0	0	1.47	2.53	4.9
PgbZIP28_2	1.44	1.17	1.97	0.19	2.62	0	0	0.23	0.84	0.08	0.29	0.63	0.62	1.43	0	0	1.92	0.11	1.6	0	2.4	0	0	0.7	1.81	0.92	0	0.06	0.34	1.21	1.36	1.87	0	0	0.7	0	1.22	0.78	0.91	0	0.53	1.17	1.74	1.3	3.13	0.3	1.04	0	2.24
PgbZIP29	3.35	1	0.93	2.61	1.44	0.84	0.7	0.43	0.84	3.15	2.46	2.08	1.31	2.28	2.25	0.38	1.93	2.65	2.27	2.31	3.91	3.41	8	1.9	3.31	1.58	2.8	2.84	2.84	1.49	1.18	1.38	0.75	3.79	0	4.37	0.8	5.06	1	0.4	1.42	3.7	5.36	4.26	2.08	1.96	6.71	4.09	0.64
PgbZIP30_1	7.93	14.05	11.9	18.05	20.68	19.48	7.69	15.06	13.31	17.78	15.25	24.4	14.63	14.42	6.35	12.11	15.99	13.05	12.95	16.7	8.71	8.16	11.41	21.42	16.09	9.81	6.5	14.49	14.68	19.75	11	17.79	14.32	14.71	14.24	12.08	13.23	9.79	15.94	14.86	9.27	17.98	8.59	6.81	10.95	11.1	11.8	5.92	7.59
PgbZIP30_2	0.04	0	0	0.95	0	0	0.2	0.32	0	0.85	0	0	0	0	0.55	0	0	0.01	0	0.02	0.68	0	2.77	1.16	0	0.26	2.1	0	0	0	0.11	0	0	0.94	0	0.41	0	0.8	0.06	0.07	0	0	0	0.99	0	0.07	0.94	0.04	0.36
PgbZIP30_3	0	0	0.58	0	0	0	0	0	0	0	0	0	0	0	0	0	0.33	0	0	0	0	0	0	0	0	0	0	0	0	0	0	0	0	0.44	0.09	0	0	0.77	0	0	0.31	0	0.08	0	0	0	0	0	0.81
PgbZIP30_4	4.22	2.65	0	2.2	2.45	1.72	5.34	1.35	5.4	1.4	8.25	6.35	2.07	5.32	7.16	2.44	0	3.54	8.28	5.28	9.81	6.36	3.43	4.92	2.25	4.34	4.55	0	2	4.44	4.18	3.66	5.06	2.9	0	4.16	3.37	2.63	1.97	2.51	0	0	0	4.06	3.15	2.22	6.17	3.7	1.85
PgbZIP30_5	1.3	0	0.12	0.08	0	0	3.11	2.98	0	0.09	0	0	0	0.95	2.78	0	0.44	2.18	0	0.47	4.47	0	3.13	0.15	0	0.76	6.02	0	0.91	0	0.74	0	0	0.9	0.62	0.64	0	4.38	0.53	2.3	1.42	0	1.59	1.05	0	1.29	0.32	0.99	0.96
PgbZIP30_6	0	0	4.37	0	0	0	0	0	0	0	0	0	0	0	0	0	5.55	0	0	0	0	0	0	0	0	0	0	3.14	0	0	0	0	0	1.39	4.01	0	1.41	2.2	0	0	1.18	2.11	3.4	0	0	0	0	0	1.76
PgbZIP31_6	0	0	0	0	0	0	0	0	0	0	0	0	0	0	0	0	0	0	0	0	0	0	0	0	0	0	0	0	0	0	0	0	0	0	0	0	0	0	0	0	0	0	0	0	0	0	0	0	0
PgbZIP31_8	0	0	0	0	0	0	0	0	0	0	0	0	0	0	0	0	0	0	0	0	0	0	0	0	0	0	0	0	0	0	0	0	0	0	0	0	0	0.16	0	0	0	0	0	0	0	0	0	0	0
PgbZIP32_2	5.07	2	1.29	5.12	2.57	3.29	3.88	3.78	0.92	4.42	3.21	4.02	2.19	4.51	2.78	2.43	3.93	3.52	4.71	4.75	3.89	2.84	7.09	1.57	3.89	1.19	4.23	2.44	0	3.3	3.65	1.52	4.67	2.23	5.83	5.12	1.88	6.31	2.37	3.12	3.15	4.33	5.91	5.52	3.23	2.48	2.61	4.07	6.23
PgbZIP32_7	0	0	0	0	1.37	0	0	0.93	1.42	0	0	0.54	0.92	0	0	0.41	0	0	0.83	0	0	0	0	0	0	0	0.95	0.66	0	0	0.98	0	0	0	0	0	0	1.03	0	0.99	0	0	0	0	0.27	0	0	0	0
PgbZIP32_9	0	1.47	0	0	0.91	0	0	0	0.84	0	1.04	0	0	0.32	0.91	0	0	0	0	0	3.65	0	2.25	2.07	0	0	0	2.05	2.91	0	0	0	0	2.18	0	0	0	0.84	0	0	0	0	0	0	0	0	2.41	0	0
PgbZIP33	8.14	5.83	2.04	4.89	2.04	6.53	7.29	4.15	2.64	1.97	1.02	7.43	1.28	1.98	6.21	3.17	8.44	2.02	4.96	3.86	7.35	9.65	4.62	8.69	5.7	2.56	4.77	3.68	4.15	4.16	11.32	11.57	6.74	1.83	2.08	8.28	2.71	3.41	5.8	3.53	6.41	8.44	3.07	2.3	2.5	0.82	2.88	2.35	4.43
PgbZIP34_02	0	0	0	0	3.45	0	0.01	0	0	0	0	0	0	0	0	0	0.16	0	0.75	0.68	0	0	0	1.25	0	0	0	0.07	0	0	0.05	0	0	0	0	0	0	0	0	0.13	0	0	0.14	0	0.48	0	1.2	0	0.32
PgbZIP34_05	2.24	14.24	2.47	6.08	13.85	1.87	4.23	11.98	9.12	13.28	3.51	5.95	14.52	9.19	0.26	1.55	8.9	11.27	2.09	7.63	0	0	5.02	5.36	9.45	1.43	2.19	0.33	0.98	16.51	5.57	10.74	12.82	11.6	7.53	3.84	9.19	0.03	3.19	1.95	8.03	0.13	13.66	24.96	9.24	6.47	3.66	20.83	10.95
PgbZIP34_07	0.05	1.98	0.01	0	0.3	0	0	0	0.03	0	2.08	1.15	0	0	0.25	0	1.23	2.66	0.09	0	0	0	0.1	0.8	0	6.67	0.75	0	0	0	1.54	1	0	0	2.79	1.29	0.16	0.01	0	0	0	0.77	1	3.15	2	0.89	3.5	4.08	2.04
PgbZIP34_08	0	0	0	0	2.25	0	1.96	0	0	0	0	0	0	0	0	0	4.01	0	0.55	0.34	0	0	0	0.45	0	0	0	0.1	0	0	1.32	0	0	0	0	0	0	0	0	1.07	0	0	1.55	0	0.68	0	2.29	1.33	2.03
PgbZIP34_09	48.32	36.28	24.73	24.62	12.31	11.98	10.5	31.96	5.69	5.1	7.54	5.82	10.39	3.18	10.4	15.56	34.98	22.23	17.54	11.47	6.96	7.37	13.77	12.8	22.2	0	14.18	19.98	8.03	18.65	17.95	25.95	18.34	11.47	15.02	6.81	21.07	4.86	65.24	8.2	9.88	12.36	56.73	40.71	21.81	10.72	28.82	52.94	35.05
PgbZIP34_10	20.31	6.52	18	6.13	9.91	21.38	2.49	5.28	0.09	3.52	1.4	0.77	0.43	4.82	14.35	2.47	2.06	6.48	8.29	0.62	2.9	15.81	2	6.95	6.06	0	2.3	6.25	3.2	9.33	0.97	3.85	5.12	0.11	5.29	5.14	5.25	1.18	8.38	3.94	2.87	5.22	6.57	5.17	5.84	4.9	6.13	12.03	7.65
PgbZIP34_11	0.18	0.54	0.03	0	0.74	0	0	0	1.45	0	0.53	0.17	0	0	0.71	0	0	0.71	1.16	0	0	0	2.2	1.28	0	0.03	0.29	0	0	0	0.03	0.05	0	0	0.03	1.37	0.03	1.45	0	0	0.01	0.48	0.6	2.58	0.5	0	1.13	0.07	0.28
PgbZIP34_12	10.13	16.45	20.6	1.87	53.65	18.91	16.56	7.01	13.55	3.42	20.09	8.64	7.37	0.01	18.37	16.54	10.75	17.31	7.31	15.43	0	0	21.09	9.57	17.9	21.85	9.34	12.18	9.25	27.62	20.96	9.68	17.67	5.49	18.79	27.36	45.68	9.02	23.88	17.42	16.19	13.03	70.47	59.87	21.33	8.24	19.09	49.53	33.33
PgbZIP35	20.45	6.76	20.43	26.95	13.38	9.9	10.84	15.11	11.97	19	26.09	29.85	12.59	35.56	22.82	8.46	20.23	27.48	26.75	18.91	67.82	9.24	62.44	27.58	16.17	16.1	21.23	28.87	20.52	8.17	20.67	22.75	15.22	40.2	30.49	25.88	17.49	33.54	17.43	17.75	15.62	23.83	13.2	10.61	1.77	8.5	6.66	3.15	6.87
PgbZIP36_1	9.01	8.12	12.93	5.5	12.28	0	3.35	4.57	6.9	7.02	6.23	6.05	14.43	2.36	16.74	12.58	8.81	9.06	6.28	4.83	1.16	5.65	1.98	1.04	5.02	0	3.87	21.06	1.19	6.07	10.5	6.06	9.5	12.27	10.95	18.22	9.13	1.11	14.04	12.48	6.71	2.78	20.16	10.06	11.71	10.6	5.31	10.95	7.55
PgbZIP36_2	20.53	28.01	22.32	13.52	21.71	25.59	25.9	11.83	6.97	16.05	18.54	13.19	5.27	22.88	24.42	5.31	18.17	46	22.3	13.32	8.36	5.86	10.77	18.52	26.16	14.13	12.1	8.23	8.42	11.76	13.8	17.1	10.32	16.03	19.62	19.22	22.74	14.48	18.24	21.56	16.26	14.31	33.08	33.94	21.93	6.05	21.75	29.91	24.51
PgbZIP37	7.97	4.51	9.23	7.87	4.01	4.89	5.46	4.72	7.62	8.75	5.62	5.66	4.55	6.53	4.76	7.61	2.59	5.17	0	11.24	16.36	4.67	13.05	7.54	5.8	3.18	1.35	4.86	3.8	0.06	8.52	6.07	7.67	13.33	11.26	7.21	8.04	7.44	5.31	5.22	2.86	11.76	5.48	5.88	0.53	3.32	5.31	1.04	2.02
PgbZIP38	169.3	263.29	251.82	158.25	121.59	163.96	259.62	180.78	238.07	220.84	124.98	77.9	117.92	163.81	170.03	104.85	230.19	223.49	113.2	50.72	141.8	13.53	95.25	61.6	139.61	307.66	71.7	106.52	211.38	97.53	141.69	53.15	140.83	167.56	131.63	184.91	294.64	102.48	245.38	236.37	155.28	156.99	122.14	135.18	144.87	25.65	97.53	108.3	37.13
PgbZIP39_1	6.24	0	3.96	4.22	6.3	6.53	11.52	3.7	0	3.6	2.1	11.01	1.07	5.58	1.68	2.42	4.91	0	3.27	5.83	5.95	0	3.76	6.1	2.24	1.25	9.22	4.81	0	1.99	3.46	6.37	1.75	4.26	7	5.15	2.61	5.74	1.72	18.34	2.27	5.54	1.56	6.43	3.35	4.87	10.66	3.72	2.13
PgbZIP39_2	0	1.2	0	0.68	0	0	0.5	0	0	0	0	4.75	0	0	0	1.35	0	2.66	0	0	0	0	0	0.06	0	0	0.01	0	0	0	0	0.79	0	3.61	0	0	0	0.15	0.48	0	0	0	0	0	1.73	0	2.42	0	0
PgbZIP39_3	0	10.81	11.88	14.26	0	0	23.15	12.65	0	15.18	0	17.05	0	0	0	3.98	15.17	11.53	0	0	0	9.27	10.5	4.23	0	0	4.16	0	5.45	0	0	28.01	2.05	21.7	20.1	0	0	9.35	12.19	0	9.83	0	0	0	7.56	0	18.61	0	10.13
PgbZIP39_4	9.16	0	0	1.12	2.84	1.66	5.15	0	0	0	2.38	2.25	0	3.05	0	0.22	0	0	5.06	5.36	0	0	0	0.19	0	0	1.95	1.78	0	1.29	1.13	0	0	0	0	3.97	2.52	1.28	0.92	0	0	0	0	1.98	0.78	0	5.16	0	0
PgbZIP39_5	17.66	0	0	16.75	4.36	14.75	25.74	0	11.98	0	34.26	5.89	16.4	29.73	12.7	3.66	0	0	6.23	16.34	35.95	0	24.14	14.05	16.08	14.52	17.51	21.98	15.11	9.12	8.62	0	7.16	0	9.45	29.52	11	27.77	11.5	73.09	0	21.77	20.58	14.26	9.86	12.57	24.34	17.72	16.84
PgbZIP39_6	0	0.65	0	0	0	0	0.34	0	0	0	0	0	0	0	0	0	0	3.33	0	0.04	0	0	0	2.74	0	0	0	0	0	0	0	2.62	0	0	0	0.05	0	0	0	11.36	0	3.43	0	0	0	0	0	0	0
PgbZIP40_1	51.26	57.65	65.68	78.26	53.18	67.38	52.91	59.67	39.5	58.6	66.5	81.92	57.19	105.92	65.89	69.26	79.29	63.86	80.65	98.71	103.34	43.17	80.8	100.24	59.85	57.97	56.24	88.42	42.78	60.09	69.25	84.11	57.58	69	65.34	57.56	54.13	53.15	78.88	51.28	52.78	119.36	57.69	73.91	51.89	38.97	72.18	57.83	25.24
PgbZIP40_2	40.48	19.56	17.42	34.24	16.47	23.15	26.64	19.7	35.79	47.82	42.37	36.15	17.95	93.54	43.69	16.47	21.25	33.58	38.02	46.64	112.24	29.8	50.01	36.01	18.39	22.05	42.32	29.63	44.72	11.5	9.85	24.85	10.26	64.71	32.03	31.12	33.8	48.5	26.87	33.79	22.75	34.75	26.39	18.69	24.81	17.29	57.11	19.26	8.66
PgbZIP41	25.65	17.58	24.47	28.07	24.81	22.96	17.21	12.67	13.48	16.93	17.16	31.76	9.92	30.3	24.3	10.47	18.28	21.5	16.34	26	21.52	15.35	27.71	20.36	19.86	7.12	18.2	14.37	10.55	12.95	12.73	22.32	25.48	25.46	28.4	20.71	16.56	23.39	27.64	45.87	14.9	23.1	36.5	36.3	23.34	15.73	44.29	28.7	46.84
PgbZIP42_1	64.83	102.96	58.33	77.09	43.18	42.84	59.61	85.72	61.04	47.91	37.04	13.83	57.43	32.44	48.15	47.63	60.51	54.7	37	20.67	35.84	30.12	35.48	22.08	51.34	67.44	32.41	36.25	54.19	81.76	53.93	20.66	46.27	36.04	56.03	73.26	61.91	22.45	51.21	36.06	65.81	31.32	69.01	73.9	39.04	21.31	28.83	70.15	39.94
PgbZIP42_2	14.54	33.78	23.2	13.11	16.91	14.78	17.62	22.05	20.5	16.49	13.76	5.98	18.19	10	16.93	20.77	26.51	16.56	12.81	13.3	14.65	9.94	8.42	7.87	20.79	19.65	13.56	21.41	16.75	27.83	27.7	15.48	15.37	13.4	27.38	27.23	20.5	8.19	23.25	13.43	24.8	15.68	15.9	16.5	14.06	8.59	7.81	16.2	13.9
PgbZIP43_1	4.92	5.39	10.39	5.54	4.04	5.38	14.34	12.8	3.17	11.67	8.17	0	4.04	13.77	9.37	8.8	11.5	10.32	4.79	3.02	2.85	20.61	5.95	6.68	7.22	9.18	9.01	16.37	11.94	12.86	5.5	16.05	5.61	10.89	17.55	2.18	13.11	6.88	7.67	3.68	5.14	3.67	6.15	8.37	5.96	4.85	0	11.77	0
PgbZIP43_2	4.53	3.19	1.08	7.7	7.18	3.98	4.62	3.39	3.11	3.62	1.73	4.24	2.42	5.66	5.13	4.78	4.48	4.42	1.81	2.59	4.41	3.92	6.32	1.61	3.54	4.24	3.58	1.43	4.36	2.88	2.64	3.25	6.69	5.67	3.54	4.72	1.02	4.9	7.85	2.58	1.35	5.36	0	2.03	4.56	1.58	4.91	1.33	0.78
PgbZIP43_3	14.8	10.03	3.82	13.37	17.15	8.83	1.88	3.9	11.17	7.54	6.48	12.54	8.58	7.8	6.91	5.25	7.24	8.47	13.24	12.18	8.6	0	5.39	3.36	12.49	6.22	8.6	0.29	6.38	0.05	10.3	0	13.2	4.83	3.13	15.14	6.2	9.22	7	2.48	8.76	8.7	14.49	9.27	0.07	2.77	5.44	3.81	8.79
PgbZIP43_4	17.57	7.91	9.78	13.93	12.36	6.71	11.15	9.94	9.74	15.82	12.03	16.1	7.6	19.64	10.15	10.74	11.1	11.06	15.7	12.76	10.26	16.17	7.47	12.02	9.41	9.6	12.83	9.57	7.61	7.64	11.33	8.71	8.87	14.53	16.73	8.57	8.94	13.9	11.23	7.19	11.61	9.2	5.57	5.04	7.28	4.9	7.24	5.26	4.65
PgbZIP44_02	0	0	0	0	0	0	0	0	0	0	0	0	0	0	0	0	0	0	0	0	0	0	0	0	0	0	0	0	0	0	0	0	0	0	0	0	0	0	0	0	0	0	0	0	0	0	0	0	0
PgbZIP44_03	0	0	0	0	0	0	0	0	0	0	0	0	0	0	0	0	0	0	0	0	0	0	0	0	0	0	0	0	0	0	0	0	0	0	0	0	0	0	0	0	0	0	0	0	0	0	0	0	0
PgbZIP44_06	0	0.78	1.08	0	0	0	0	0	0.97	0	0	0	0	0	0	0	1.8	0.88	0	0.77	0	0	0	0	1.13	0	0	0	0	0	0	0	0	0	0	0	0	0	0	2.83	0	0	1.14	0	0	0	0	0.87	0
PgbZIP44_07	0	0	0	0	0	0.7	0	0	0	0	0	0	0	0	0	0	0	0	0	0	0	0	0	0	0	0	0	0	0.67	0	0.66	0	0	0	0	0	0.66	0	0	0	0	0	0	0	0	0	1.31	0	0
PgbZIP44_11	0.26	0.26	0.16	0	0.41	0	0.63	0.41	0.47	0.31	0.26	0.36	0	0	0	0.26	0	0	1.15	0.57	0.05	0	0.23	0.69	0.05	0.4	0	1.14	0.53	0	0.37	0.39	0	0.5	0.73	0.41	0.63	0	0	0.97	0	0	0	0.3	0.15	0	0	0	0
PgbZIP44_12	0.92	0	0	0	0.78	0	0	0.23	0.29	0.26	0	0.56	0	1.22	0.32	0	0	0	0	0.57	0.39	0	0	0	0	0	0	0	0	0	0	0.84	0	0	0	0	0.34	0.5	0.57	0.35	0.28	0.85	0.14	0	0	0	0	0	0
PgbZIP44_13	0	0	0	0	0	0	0	0.04	0.32	0	0	0	0	0.2	0	0	0	0	0.31	0	0.09	0	0	0	0	0	0	0	0	0	0	0.11	0	0.18	0	0	0	0	0	0	0.84	0	0	0	0	0	0	0	0
PgbZIP44_14	0	0	0	0	0	0	0	0	0	0	0	0	0	0	0	0	0	0	0	0	0	0	0	0.7	0	0	0	0	0	0	0	0	0	0	0	0	0	0	0	0	0	0	0	0	0	0	0.17	0	0
PgbZIP44_15	0	0	0	0	0	0.52	0	0	0	0	0	0.38	0	0	0	0	0	0	0	0	0	0	0	0	0	0	0	0	0	0	0	0	0	0	0	0	0	0	0	0	0	0	0	0	0	0	0	0	0
PgbZIP44_17	0.06	0	0.14	0.49	0.01	0	0.46	0	0.08	0	0	0	0	0	0	0	0.27	0.14	0	0	0.28	0.2	0.36	0.59	0.48	0	0.15	0	0.14	0	0.6	0	0	0	0.37	0.16	0	0.17	0	0	0	0	0	0	0.37	0.29	0.62	0	0.15
PgbZIP44_18	0	0.31	0	0	0	0	0	0	0	0	0	0	0	0	0	0	0	0	0	0	0	0	0	0	0	0	0	0	0	0	0	0	0	0	0	0	0	0	0	0	0	0	0	0	0	0	0.1	0	0
PgbZIP44_19	0	0	0	0	0	0	0.38	0	0	0	0	0	0	0	0	0	0	0	0	0	0	0	0	0	0	0.47	0	0.25	0	0	0	0	0.36	0	0	0	0	0	0	0	0	0	0	0.11	0	0	0.3	0	0
PgbZIP44_20	0	0	0	0	0	0	0.2	0	0.12	0	0	0.12	0.51	0	0	0	0.4	0.41	0.14	0	0.18	0	0	0.11	0.43	0	0.15	0	0	0	0	0	0	0	0	0	0	0	0	0	0	0	0	0	0	0.19	0.12	0	0.15
PgbZIP44_21	0	0	0	0	0	0	0	0	0	0	0	0	0	0	0	0	0	0	0	0	0	0	0	0	0	0	0	0	0	0	0	0	0	0	0	0	0	0	0	0	0	0	0	0	0	0	0	0	0
PgbZIP44_22	0	0	0	0	0	0	0	0	0	0	0	0	0	0	0	0	0	0	0	0	0	0	0	0	0	0	0	0	0	0	0	0	0.52	0	0	0	0	0	0	0	0	0	0	0	0	0	0	0	0
PgbZIP45_02	0.65	1.34	0.72	0	0.72	0	0	1.27	1.01	1.98	1.92	0	2.25	1.68	2.2	0.76	0.56	1.7	1.52	1.27	0	3.09	1.34	0	1.09	4	1.84	1.55	3.21	1.79	0.79	0.3	0.76	2.48	0.5	0.46	1.97	1.56	0	0.64	0.37	1.21	1.09	1.98	0	0	0.44	0.85	0
PgbZIP45_17	3.86	3.19	2.84	4.05	5.17	2.47	1.11	5.48	3.5	3.41	3.26	3.17	4.02	6	4.5	5.25	5.5	7.4	3	4.11	5.91	4.91	8.36	3.67	6.82	5.93	6.78	7.91	2.93	6.45	4.47	3.57	4.07	4.79	3.08	3.32	2.5	3.55	3.8	4.44	4.42	1.18	11.51	7.59	3.38	1.94	5.24	6.66	3.74
PgbZIP46_1	1.33	0.04	0.65	0.04	4.54	0	0.45	0	1.11	3.86	0.01	0.01	0.02	5.26	0	0	4.21	4.6	3.14	0	2.14	0	0.04	0.89	0	2.02	1.21	5.29	0.87	2.72	2.17	0.35	3.66	2.93	0.92	2.39	4.06	6.96	4.91	1.6	0	0.96	0	0.04	0	0	2.68	0.01	2.18
PgbZIP46_2	16.3	8.79	9.51	13.64	12.35	12.86	17.61	10.18	15.72	16.46	13.01	16.16	17.33	24.54	18.12	12.69	28.77	11.02	16.28	7.94	20.44	12.29	20.55	16.26	16.57	10.09	23.26	18.89	14.79	18.14	12.57	9.75	11.45	9.02	13.24	9.01	11.35	21.75	16.85	18.23	13.89	15.08	12.66	8.75	13.44	9.67	25.6	12.55	12.17
PgbZIP46_3	10.83	10.22	10.18	12.64	12.1	10.55	14.17	10.27	10.05	6.4	8.84	10.68	8.63	22.24	8.22	3.79	10.41	10.77	9.73	10.48	11.59	12.72	13.47	9.57	14.42	9.05	19.91	8.3	10.21	18.96	10.8	6.8	13.42	10.62	13.75	10.75	10.46	18.67	10.18	16.32	2.34	6.48	11.19	7.76	10.61	5.51	14.03	9.37	13.84
PgbZIP46_6	2.4	3.35	1.74	6.89	0.16	4.33	4.77	2.7	2.3	0	3.74	4.05	4.1	0.47	2.32	2.48	0	0	0.01	5.08	4.48	4.34	5.41	2.31	5.3	2.69	6.7	0	3.45	3.48	0	2.39	0.03	1.58	2.95	3.01	1.3	0.41	0.01	0.81	1.79	1.54	4.6	3.91	3.84	3.26	2.42	1.22	2.18
PgbZIP46_7	3.93	11.93	6.59	11.66	0.12	0	0.6	11.35	8.16	3.31	4.29	4.3	3.66	7.04	0	5.04	1.1	7.18	4.53	13.43	13.28	5.79	6.52	1.69	3.14	15.21	1.12	0.13	14.13	2.28	8.22	8.37	2.14	17.21	3.3	9.77	14.07	4.95	1.55	0	6.31	3.88	0	4.02	0	0	0.19	0	0.06
PgbZIP47_01	0	0	0	0	0	0	0	0	0	0	0	0	0	0	0	0	0	0	0	0	0	0	0	0	0	0	0	0	0	0	0	0	0	0	0	0	0	0	0	0	0	0	0	0	0	0	0	0	0
PgbZIP47_02	0	0	0	0	0	0	0	0	0	0	0	0	0	0	0	0	0	0	0	0	0	0	0	0	0	0	0	0	0	0	0	0	0	0	0	0	0	0	0	0	0	0	0	0	0	0	0	0	0
PgbZIP47_03	0	0	0	0.2	0	0	0	0	0	0.42	0	0	0	0	0.35	0	0	0	0	0	0.69	0	0.81	0	0.22	0	0	0	0	0	0	0	0	0	0	0	0	0	0.31	0	0	0	1.37	1.68	0	0	0	0.75	0
PgbZIP47_04	0	0	0	0	0	0	0	0	0	0	0	0	0	0	0	0	0	0	0	0	0	0	0	0	0	0	0	0	0	0	0	0	0	0	0	0	0	0	0	0	0	0	0	0.32	0	0	0	0	0
PgbZIP47_05	0	0.18	0	0	0	0.44	0	0.23	0	0	0.24	0.18	0.23	0	0	0.2	0	0.2	0	0.35	0	0	0	0	0	0.56	0	0	0	0.23	0	0.25	0	0	0	0.46	0	0.21	0	0	0	0	0	0	0.54	0	0.21	0	0
PgbZIP47_06	0	0	0	0	0	0	0	0	0	0	0	0	0	0	0	0	0	0	0	0	0	0	0.76	0	0	0	0	0	0	0	0	0	0	0	0	0	0	0	0	0	0	0	0	0	0	0	0	0.11	0
PgbZIP47_07	0	0	0	0	0	0	0	0	0	0	0	0	0	0	0	0	0	0	0	0	0	0	0	0	0	0	0	0	0	0	0	0	0	0	0	0	0	0	0	0	0	0	0	0	0	0	0	0	0
PgbZIP47_08	0.26	0	0.43	0.65	0.11	0	0.54	0.66	0	0	0.24	0	0.41	0.42	0.46	0.39	0	0	0.35	0.82	0	0.64	0	0	0.39	0	0	0.44	0.5	1.14	0.98	0.39	1.51	0	1.06	0.54	0	0.24	0	0.67	0.88	0.23	2.8	0.99	0.53	0	0.54	1.35	0
PgbZIP47_09	0	0	0	0	0	0	0	0	0	0	0	0	0	0	0	0	0	0	0	0	0	0	0	0	0	0	0	0	0	0	0	0	0	0	0	0	0	0	0	0	0	0	0	0	0	0	0	0	0
PgbZIP47_10	0	0	0	0	0	0	0	0	0	0	0	0	0	0	0	0	0	0	0	0	0	0	0	0	0	0	0	0	0	0	0	0	0	0	0	0	0	0	0	0	0	0	0	0.06	0	0	0	0	0
PgbZIP47_11	0	0	0	0	0	0	0	0	0	0	0	0	0	0	0	0	0	0	0	0	0	0	0	0	0	0	0	0	0	0	0	0	0	0	0	0	0	0	0	0	0	0	0	0.26	0	0	0	0	0
PgbZIP47_12	0	0	0	0	0	0	0	0	0	0	0	0	0	0	0	0	0	0	0	0	0	0	0	0	0	0	0.41	0	0	0	0	0	0	0	0	0	0	0	0	0	0	0	0	0.23	0	0	0	0.29	0
PgbZIP47_13	0	0	0	0	0	0	0	0	0	0	0	0	0	0	0.26	0	0	0	0	0	0.81	0	0	0	0	0.17	0	0	0	0	0	0	0	0	0	0	0	0	0	0	0	0	0	0	0	0	0	0.41	0
PgbZIP47_14	0	0	0	0	0	1.02	0	0	0	0.16	0.31	0.36	0	0	0	0.23	0.13	0.66	0	0	0	0	0	0.53	0.54	0	0	0	0	0	0	0	0	0.44	0	0	0.42	0	0	0	0	0	0.4	0.64	0	0	1.05	0	0.35
PgbZIP48_2	10.37	6.86	6.74	11.13	8.73	8.31	7.64	8.66	5.16	7.47	5.73	5.39	5.98	9.94	8.58	8.27	11.74	9.06	6.64	7.28	11.8	3.28	14.53	8.23	10.88	7.59	9.69	9.24	7.85	7.96	3.58	9.03	9.87	6.61	12.41	5.44	7.21	7.93	7.59	3.66	7.56	10.34	7.87	8.71	5.19	3.85	12.03	7.05	6.43
PgbZIP48_3	25.85	11.59	13.78	27.09	17.72	13.41	11.53	24.23	16	17.1	15.58	14.31	17.16	24.87	20.62	9.24	13.36	23.66	14.86	19.45	22.51	29.9	34.38	15.52	17.64	21.14	23.87	15.65	23.67	23.82	18.25	22.77	15.77	22.12	17.1	15.98	14.26	24.28	15.32	12.74	17.17	18.91	29.66	31.7	16.87	9.54	35.32	33.47	14.6
PgbZIP49_1	19.14	4.37	6.7	12.8	23.12	7.97	7.26	15.92	7.83	7.29	7.44	8.93	9.8	20.86	6.26	13.44	10.94	5.76	17.01	9.86	17.13	21.64	10.65	10.5	21.1	8.7	12.41	10.15	11.72	25.46	10.69	10.78	17.21	8.73	14.16	8.15	13.42	18.26	8.6	8.94	13.83	8.18	14.23	16.61	9.73	6.01	15.3	15.54	14.73
PgbZIP49_2	9.11	1.91	2.62	28.11	10.75	5.76	5.72	13.58	6.32	5.59	12.1	5.3	6.87	16.44	4.45	2.58	5.13	5.73	3.66	2.69	29.84	27.14	21.11	3.17	1.27	2.91	11.03	3.4	7.29	2.52	8.03	3.59	5.83	4.95	12.57	6	5.79	6.28	4.41	6.23	2.36	6.58	3.69	3.41	0.74	2.88	5.66	1.06	1.2
PgbZIP50	56.97	61.63	63.3	62.47	78.34	50.66	52.82	53.64	39.49	32.95	42.75	33.69	32.05	51.08	45.31	55.78	51.31	39.33	35.46	31.92	42.95	34.86	47.41	40.83	55.22	38.6	46.65	42.39	39.9	55.02	46.09	41.98	68.08	41.19	61	44.83	52	49.26	66.42	38.92	51.1	43.67	46.84	38.85	37.58	35.05	47.73	42.63	63.56
PgbZIP51_01	5.73	0.46	1.18	3.78	1.13	1.41	0	1.55	3.3	3.82	1.6	3.87	2.99	3.15	2.04	2.52	1.83	3.91	2.83	5.45	4.42	3.73	4.77	3.51	2.77	0	4.1	4.06	1	2.64	0.57	2.12	0.78	2.56	4.07	1.67	2.91	6.53	0.97	2.64	1.1	3.57	0.11	1.71	4.76	1.61	2.53	2.16	1.62
PgbZIP51_03	0	0	0	0	0	0	0.83	0	0	0	0	0	0	0	0	0	0	0	0	0	0	0	0	0	0	0	0	0	0	0	0	0	0	0	0	0	0	0	0	0.25	0	0	0.98	0	0	0	0	0	0.62
PgbZIP51_05	0	0	0	0.1	0	0	0.02	0.71	0	0	0	0	0.06	0	0	0	0	0	0	0	0.43	0	0	0	0	0	0	0	0.01	0	0	0	0	0	0	0	0	0.6	0	0.33	0	0	0	0	0	0	0	0.71	0.12
PgbZIP51_07	0	0	0	0.14	0	0	0.63	0.15	0	0	0	0	1.23	0	0	0.01	0	0	0	0	2.54	0	0	0	0	0	0	0	0.83	0	0	0	0	0	0	0	0	0.67	0	0.52	0	0	0	0	0	0	0	0	0.05
PgbZIP51_09	5.65	5.39	7.51	7.49	16.6	8.26	12.04	7.23	8.17	14.45	9.87	9.53	4.5	15.39	11	4.36	5.95	10.56	10.54	6.79	8.31	8.04	9.6	10.3	6.48	11.21	12.05	7.61	7.93	6.61	5.57	6.92	7.94	14.87	4.48	8.59	5.88	9.66	6.59	10.26	6.22	5.55	9.22	7.69	2.75	3.47	7.84	2.24	6.99
PgbZIP51_11	0	0	0	0	0	0	0.62	0	0	0	0	0	0	0	0	0	0	0	0	0	0	0	0	0	0	0	0	0	0	0	0	0	0	0	0	0	0	0	0	0.4	0	0	0.3	0	0	0	0	0	0.08
PgbZIP51_12	8.13	5.54	5.95	5.36	8.51	7.74	6.93	5.73	6.14	11.09	12.48	13.54	5.88	13.56	7.68	11.48	7.1	11.13	8.93	13.47	14.04	5.25	10.21	11.39	7.81	10.09	13.66	8.17	4.67	10.46	7.07	5.51	4.31	12.6	6.03	6.98	5.34	13.95	8.48	11.36	6.83	11.52	10.25	8.46	8.65	8.22	10.11	8.08	7.12
PgbZIP52	105.81	86.69	81.37	86.5	63.44	72.39	81.32	94.34	106.39	100.39	47.23	63.6	47.59	34.14	87.31	93.4	81.41	126.39	111.36	86.2	26.86	27.47	60.63	50.7	89.61	133.63	30.8	115.34	76.02	38.91	138.92	70.86	76.32	81.72	100.53	93.71	119.18	43.7	106.39	79.11	91.78	106.93	55.82	55.49	58.84	22.46	45.25	54.7	14.84
PgbZIP53_01	0	0	0	0	0	0	0	0	0	0	0	0	0	0	0	0	0	0	0	0	0	0	0	0	0	0	0	0	0	0	0	0	0	0	0	0	0	0	0	0	0	0	0	0	0	0	0	0	0
PgbZIP53_02	12.9	54.08	28.9	24.69	6.83	27.93	8.58	43.13	14.09	32.03	15.76	32.05	13.94	30.49	36.45	11.3	61.13	19.64	45.08	33.52	44.33	5.52	35.22	29.48	16.67	43.51	28.37	29.75	25.85	29.24	14.71	17.26	27.83	26.08	10.47	3.17	30.88	18.17	30.71	43.52	11.34	22.5	21.03	17.36	12.31	8.47	17.46	12.77	16.02
PgbZIP53_03	0	0.43	0	0	0	0	0	0	0	0	0	0	0	0	0	0	0	0	0	1.08	0	0	2.83	5.83	0	0	0	0	0	0	0	0	0	0	0	0	0	0	1.05	0	0	0	0	0	6.01	1.74	0	0	7.19
PgbZIP53_04	24.03	6.29	3.96	37.78	5.26	6.13	53.74	53.81	12.96	10.4	15.17	27.87	22.91	13.78	10.74	7.24	37.53	6.39	36.39	11.46	8.01	41.62	15.46	36.08	16.01	5.44	22.39	9.22	21.75	73.55	27.08	13.85	18.92	10.21	25.55	45.99	21.39	30.32	4.6	34.86	18.41	12.81	9.46	12.87	19.35	5.6	12.02	14.92	54.93
PgbZIP53_05	7.83	21.03	19.81	20.72	14.52	14.73	8.94	21.51	10.45	11.92	9.14	10.04	4.97	6.35	12.5	17.18	23.94	10.95	8.86	11.01	7.25	6.58	10.93	7.66	12.04	9.83	7.79	10.26	9.04	24.11	11.71	7.42	18.7	6.34	9.97	10.93	26.5	6.34	18.64	5.43	12.3	9.21	14.64	12.91	6.48	5.96	5.34	15.36	10.87
PgbZIP53_06	0	0	0	0	0	0	0	0	0	0	0	0	0	0	0	0	0	0	0	0	0	0	0	0	0	0	0	0	0	0	0	0	0	0	0	0	0	0	0	0	0	0	0	0	0	0	0	0	0
PgbZIP53_07	45.39	123.99	95.14	81.83	35.2	87.55	27.52	63.81	45.73	63.49	34.91	47.29	36.62	60.9	84.2	41.14	147.41	50.29	66.75	68.05	65.48	30.15	78.04	41.67	54.18	99.77	34.31	91.13	58.49	66.64	75	50.53	63.16	51.79	51.42	26.51	106.8	47.36	95.87	23.7	40.2	61.31	42.73	47.59	49.12	29.03	39.88	40.61	51.62
PgbZIP53_08	40.68	31.36	45.24	38.67	40.06	56.72	46.45	31.36	38.37	54.87	42.22	74.05	25.04	44.82	56.61	39.96	48.74	39.69	70.05	69.46	55.45	86.96	50.6	66.57	38.55	35.78	54.35	43.17	46.73	21.52	49.33	75.51	45.42	65.89	43.75	43.8	40.66	67.56	61.78	48.47	29.56	74.27	30.01	31.71	41.2	30.93	33.4	28.18	41.31
PgbZIP53_12	0	0	0	0	0	0	0	0	0	0	0	0	0	0	0	0	0	0	0	0	0	0	0	0	0	0	0	0	0	0	0	0	0	0	0	0	0	0	0	0	0	0	0	0	0	0	0	0	0
PgbZIP54_01	19.87	17.06	16.01	12.23	7.22	12.68	14.79	16.71	13.84	23.15	22.04	13.69	10.29	13.02	16.16	14.69	11.53	14.07	13.11	27.76	18.81	11.42	8.14	17.54	14.42	20.76	16.77	29.11	16	11.31	14.07	11.51	16.55	23.21	16.33	10.14	10.09	17.32	13.33	13.06	11.31	12.56	8.59	5.05	10.25	10.76	16.83	5.38	3.51
PgbZIP54_03	0	0	0	0	0	0	0	0	0	0	0	0	0	0	0	0	0	0	0	0	0	0	3.32	0	0	0	0	0	0	0	0	0	0	0	0	0	0.07	0	0	0	0	0	0	4.08	0.18	0	0	0	1.25
PgbZIP54_05	26.42	11.44	10.84	18.12	7.69	12.37	21.5	21.24	15.47	18.59	11.1	15.88	12.18	32.76	19.83	11.07	23.98	17.45	16.48	15.27	26.29	8.14	15.65	8.47	16.47	18.73	24.01	22.02	21.66	11.96	14.96	16.85	22.7	24.64	13.14	24.99	13.32	16.44	20.27	16.89	11.13	14.89	12.75	12.18	11.4	6.92	23.23	13.14	11.29
PgbZIP54_06	6.43	2.54	0.07	3.89	1.73	0.48	5.75	0	6.24	2.75	8.91	4.14	4.33	3.66	0	4.49	6.45	3.07	2.85	7.23	5.23	0	3.13	3.85	5.89	2.4	3.26	0.36	1	0	4.01	0.01	0	5.71	2.23	5.93	3.34	0.85	4.42	1.32	10.42	0.65	0	6.74	1.95	2.75	0.55	0	0.02
PgbZIP54_08	7.87	8.16	5.43	13.16	4.58	5.15	5.27	10.27	8.33	8.96	7.16	5.41	6.91	6.11	5.32	5.01	6.14	8.42	3.95	5.25	13.55	2.31	9.03	7.47	6.72	2.88	7.65	8.83	5.15	4.04	4.49	4.24	5.02	6.53	7.94	0	3.73	8.73	4.23	6.5	5.93	4.46	2.5	3.54	5.08	2.31	5.13	1.22	0
PgbZIP54_09	0	0	0	0	0	0	0	0	0	0	0	0	0	0	0	0	0	0.95	0	0	0	0	0	0	0	0	0	0	0	0	8.55	0	3.38	0	0	0	0	0	0	0	0	0	0	0	0	0	0	0	2.55
PgbZIP54_10	2.05	1.05	2.11	0	0.84	1.17	1.09	0	0	1.41	1.14	0.64	3.48	1.43	0	2.52	7.82	0	0	7.26	1.32	3.19	2.79	3.32	1.47	0	0.95	0	1.05	1.02	1.24	0	0.9	0	1.97	3.4	0	3.45	0	2.09	1.63	0.87	0	0	4.22	2.95	3.01	1.33	1.91
PgbZIP54_11	2.63	4	6.21	10.33	5.81	4.67	15.58	9.51	2.54	3.11	7.75	9.39	1.05	5.39	8.73	1.81	9.55	3.33	0	11.31	5.43	4.88	0	6.89	4.88	5.92	3.46	7	4.06	11.21	7.27	6.53	3.54	6.85	10.49	5.93	0	0	10.1	6.16	6.51	0	6.29	5.95	5.31	2.75	14.54	4.01	1.79
PgbZIP54_12	2.93	2.42	2.14	2.35	3.9	2	0	3.28	3.55	0.01	0	2.88	2.63	0.01	6.24	1.35	0.14	2.57	0	0.84	0.02	0	0	5.27	1.02	0.18	1.2	7.02	0.03	4.17	0.31	3.36	4.43	2.21	0.06	0.12	0	4.45	0	4.29	0.01	2.48	2.72	0	0.24	3.49	2.45	3.35	2
PgbZIP54_14	2.7	3.9	0	0	0	1.54	6.07	5.56	3.65	0	3.52	1.96	2.64	1.96	4.91	1.07	0	0.06	0	0	0	0	0	0	1.4	0.1	2.21	2.16	6.44	0	0	0.42	4.27	0.68	9.56	6.01	2.6	0	2.48	0	0	2.06	0	1.14	0	0	0	0	0
PgbZIP54_15	0	0	5.09	0.06	0	3.65	0	3.08	0	12.9	0	0	0	0	0	0	0	2.8	7.03	0	2.2	5.81	0	0	11.61	2.1	7.18	3.51	0	0	0.15	4.08	0.58	3.74	0	0.01	8.21	7.27	0.06	0	0	3.71	7.95	0.82	5.07	0.22	2.16	1.33	9.21
PgbZIP54_16	0	4.21	0	3.21	4.14	0	8.67	8.77	0	0.04	10.25	0	0	13.23	7.84	1.13	7.93	0	1.25	3.02	2.69	0	7.24	8	0	0	0.28	0	5.43	11.42	0.17	9.82	0	0.36	6.34	3.36	1.48	0	2.9	9.64	0	1.28	0	8.34	6.39	7.33	17.95	8.87	12.5
PgbZIP54_18	0	0	0	0	0	2.26	0	0	0	0	0	0	0	0	0	0	0	0	0	0	0	0	0	0	0	0	0	0	0	1.09	0	0	0	0	0	0	0	0	0	0	0	0	0	0	0	0	0	1.9	0.21
PgbZIP54_19	8.91	0	2.95	3.83	0.46	4.48	1.83	0	5.11	13.65	2.63	5.87	5.96	11.36	1.8	4.49	9.65	9.15	10.96	0	17.37	7.08	9.28	6.27	0.4	6.3	12.85	12.93	4.81	0	6.37	0.07	7.5	8.18	0.39	6.79	1.72	13.39	0	3.16	1.4	7.45	5.15	0	0.09	2.57	0.06	0	4.52
PgbZIP54_20	0.37	0	0	0	0	0	0	0	0	0	0	4.85	0.29	0	0	0.16	0	0.01	0	0	0	0	0	0	0	4.29	0	0	0	0	0.15	0	0	0	0	0	0	0	0	0	0	0	0	0	0	0	0	0	0
PgbZIP55_01	7.91	10.95	6.85	11.01	16.92	12.07	6.38	12.38	7.71	6.4	5.08	2.05	1.51	9.6	11.48	8.58	17.29	7.63	7.11	2.95	14.52	3.22	7.22	2.47	5.62	7.31	13.36	8.26	7.35	8.34	7.3	10.12	12.6	12.68	11.89	9.43	10.72	7.14	12.24	3.26	16.25	6.8	15.13	10.54	11.59	4.39	14.76	13.07	7.81
PgbZIP55_02	0	0.03	0.57	0.03	0.05	0.51	0	0.32	0	0.07	0	0.27	0.02	0.25	0.01	0.02	0.71	0.33	0.06	1.71	0.04	0.61	0.76	0.01	0.02	0	0.15	0.84	0.29	1.73	0.92	2.64	0.46	0.58	0.28	0.23	2.34	0	0.07	0	1.3	0.12	0.05	0.34	5.76	0.18	0.38	2.76	0.05
PgbZIP55_04	14.57	21.23	15.62	14.93	20.37	17.32	14.12	41.93	17.13	5.28	6.52	6.28	17.52	15.35	12.21	9.36	32.97	5.99	4.97	8.2	7.24	23.09	14.82	6.41	21.94	12.85	13.07	12.6	17.03	51.27	12.89	3.52	33.45	7.96	16	14.52	27.5	14.18	15.98	7.24	23.93	6.12	29.34	36.78	14.38	10.34	23.23	30.92	23.67
PgbZIP55_07	1.93	0.84	0.98	2.24	3.38	2.02	1.3	0.39	0.34	0.74	1.48	0	0.88	0.02	0.92	2.91	2.3	0.48	0.76	0	0.25	0	0.16	2.63	3.59	0.31	0.6	1.29	0.45	0.14	2.22	0.03	1.82	0.98	4.43	2.43	1.1	0.29	1.68	0	0.86	0.89	2.67	5.8	0	4.28	1.39	0.38	1.73
PgbZIP55_10	14.12	28.75	22.12	25.74	26.25	13.2	18.24	49.44	33.88	7.4	12.92	7.65	18.52	26.53	10.41	16.65	32.21	15.26	7.64	7.55	24.14	25.47	17.98	16.83	29.04	14.62	19.82	19.27	22.54	35.78	21.28	6.37	27.62	7.59	20.22	14.39	26.74	15.43	20.16	11.53	12.26	14.84	24.22	20.81	13.33	5.12	20.94	21.23	11.31
PgbZIP56_01	0	0	0	0	0	0	0	0	0	0	0	0	0	0.88	0	0	0	0	0	0	0	0	0	0	0	0	0	0	0	0	0	0	0	0	0	0	0	0	0	0	0	0	0	0	0	0	0	0	0
PgbZIP56_03	0	0	0	0	0	0	0	0	0	0	0	0	0	0	0	0	0	0	0	0	0	0	0	0	0	0	0	0	0	0	0	0	0	0	0	0	0	0	0	0	0	0	0	0	0	0	2.45	0	0
PgbZIP56_04	0	0	0	0	0	0	0	0	0	0	0	0	0	1.69	0	0	0	0	0	0	1.45	0	0	0	0	0	0	0	0	0	0	0	0	0	0	0	0	0	0	0	0	0	0	0	0	0	0	0	0
PgbZIP56_09	0	0	0	0	1.65	2.08	0	0.09	2.36	0	0	0	0	0	0	0	0	0	0	0	0	3.69	0	0.58	0	0	1.5	0	0	0	0	0	0	1.07	0	2.32	0	0	0	0	0	0	0	1.21	0	0	0	0	0
PgbZIP56_10	0	0.1	2.41	0	0	0	0	0	0	0	0	0	0	4.78	0	0	0	0	0	0	0	0	0	0	0	0	0	2.09	0	0	0	0	0	0	0	0	0	0	0	0	0	0	0	0	0.01	0	0	0	0
PgbZIP56_16	0	0	0	0	0	0	0	0	0	0	0	0	0	0	0	0	0	0	0	0	0	0	0	0	0	0	0	0	0	0	0	0	0	0	0	0	0	0	0	0	0	0	0	0	0	0	0	0	0
PgbZIP56_18	0	0	0	0	0	0	0	0	0	0	0	0	0	0	0	0	0	0	0	0	0	0	0	0	0	0	0	0	0	0	0	0	0	0	0	0	0	0	0	0	0	0	0	0	0	0	0	0	0
PgbZIP56_20	0	0	0	0	0	10.55	0	4.66	0	6.67	1.61	2.49	0	5.81	0	0	1.53	0	3	9.76	9.94	0	7.53	3.97	2.04	0	2.21	0	12.38	13.36	0	4.15	4.27	0	2.07	0	0	6.51	2.64	0	0	7.12	3.23	5.16	0	0	9.85	0	5.87
PgbZIP56_21	54.86	75.87	102.91	80.18	101.01	57.45	55.55	74.53	91.68	28.36	23.13	5.76	48.13	38.07	71.49	48.45	69.82	74.93	41.68	15.78	30.79	16.84	25.68	17.15	65.94	64	39.75	50.31	43.57	30.38	70.38	17.81	64.42	48	59.85	75.83	166.72	18.91	110.76	33.44	96.35	68.39	56.82	63.24	53.45	16.12	27.7	46.28	17.56
PgbZIP56_23	0	0	0	0	0	0	0	0	0	0	0	0	0	3	0	0	0	0	0	0	0.86	0	0	0	0	0	0	0	0	0	0	0	0	0	0	0	0	0	0	0	0	0	0	0	0	0	0	0	0
PgbZIP56_26	0	0	0	0	0	0	0	0	0	0	0	0	0	0	0	0	0	0	0	0	0	0	0	0	0	0	0	0	0	0	0	0	0	0	0	0	0	0	0	0	0	0	0	0	0	0	0	0	0
PgbZIP56_28	0	0	0	0	0	0	0	0	0	0	0	0	0	0	0	0	0	0	0	0	1.94	0	0	0	0	0	0	0	0	0	0	0	0	0	0	0	0	0	0	0	0	0	0	0	0	0	0	0	0
PgbZIP56_29	0	0	0	0	2.42	1.28	0	5.42	2.56	0	0	0	0	1.23	0	0	3.45	0	0	0	0	0	0	2.13	0	0	0	1.26	0	0	0	0	0	0.59	0	0	0	0	0	0	0	0	0	0	0	0	0	0	1.35
PgbZIP56_31	0	0	0	0	0	0	0	0	0	0	0	0	0	0	0	0	0	0	0	0	0	0	0	0	0	0	0	0	0	0	0	0	0	0	0	0	0	0	0	0	0	0	0	0	0	0	0.29	0	0
PgbZIP56_34	0	0	0	0	0	0	0	0	0	0	0	0	0	0	0	0	0	0	0	0	0	0	0	0	0	0	0	0	0	0	0	0	0	0	0	0	0	0	0	0	0	0	0	0	0	0	0	0	0
PgbZIP56_35	0	0	0	0	0	0	0	0.74	0	0	0	0	0	0	0	0	3.71	0	0	0	0	7.67	0	0	0	0	0	0	0	0	0	0	0	0	0	0	2.14	0	0	0	0	0	0	1.1	0	0	0.05	0	0
PgbZIP56_36	0	0	0	0	0	0	0	0	0	0	0	0	0	2.28	0	0	0	0	0	0	0	0	0	0	0	0	0	0	0	0	0	0	0	0	0	0	0	0	0	0	0	0	0	0	0	0	0	0	0
PgbZIP56_37	0	0	0	0	0	0	0	0	0	0	0	0	0	0	0	0	0	0	0	0	0	0	0	0	0	0	0	0	0	0	0	0	0	0	0	0	0	0	0	0	0	0	0	0	0	0	0	0	0
PgbZIP56_38	0	0	0	0	0	0	0	0	0	0	0	0	0	0	0	0	0	0	0	0	0	0	0	0	0	0	0	0	0	0	0	0	0	0	0	0	0	0	0	0	0	0	0	0	0	0	0	0	0
PgbZIP57_01	0	0	0	0.68	0	0	0	0	0	0.62	0	0.47	0	0.41	0.38	0	0	0	0.42	1.34	0.44	0.31	0.44	0.33	0	1.8	0.69	0	0	0	0	0.78	0.07	0	0.44	0	0	0.45	0	0.93	0	0	0	0	0	0	0.77	0	2.04
PgbZIP57_02	1.31	8.56	0	1.37	9.69	0	7.96	0.72	4.52	9.34	1.57	0.24	2.05	9.81	7.43	4.92	5.91	0.01	6.48	0.01	0	4.39	0	6.09	7.26	8.58	8.62	8.86	0	8.07	0	5.88	7.93	4.54	3.01	0	9.1	0	10.87	5.05	5.67	1.85	4.71	7.65	5.34	0	5.51	3.65	3.34
PgbZIP57_13	13.01	1.53	19.4	10.41	19.36	5.2	30.05	6.85	14.32	12.57	20.83	20.36	5.75	7.34	0.01	10.43	30.63	18.23	10.62	8.38	8.01	8.98	18.36	13.75	17.33	5.35	9.32	27.02	5.44	12.61	19.05	11.07	0	20.07	20.76	23.05	14.16	8.57	7.28	0.35	19.51	15.27	11.96	13.7	12.61	9.45	13.42	7.8	6.3
PgbZIP57_24	4.82	4.47	3.92	3.99	5.41	3.68	3.21	1.05	3.21	1.46	1.18	2.96	2.24	4	2.86	3.66	4.03	4.98	1.44	3.05	6.94	3.61	2.14	2.03	3.54	5.07	4.67	2.01	2.65	3.41	4.73	4.02	5.07	3.12	5.26	3.18	4.84	0.65	4.87	1.6	3.16	3.32	3.87	2.79	3.87	1.87	2.33	3.04	1.66
PgbZIP57_25	0	0	1.27	1.85	3.35	0	0	4.86	0	1.66	0	0	0	0.05	4.26	0	2.25	1.25	0	0	1.74	0	1.91	0	4.27	0	0	0	0.94	0	3.26	0	3.08	0	3.55	0	0	2.53	1.93	0	3.38	0	0	0	0	0	0	0	2.25
PgbZIP57_29	1.07	0	0	0	0	0	0.96	0	0	1.32	0	0	0.07	0	0	0	0.43	0	0	0	0	0	0.83	0	1.3	0	0	0	0	0.95	0	0	1.74	0	0	1.67	0.27	0	0.86	0	0.51	0.31	0.03	0.03	0	0	0.18	0	0.02
PgbZIP57_30	0	1.89	4.29	0	4.17	7.71	3.47	6.31	8.47	5.38	3.47	5.36	4.7	6.75	8.28	0	10.81	6.54	8.63	8.15	12.94	1.75	5.72	4.79	4.58	13.89	10.17	3.15	6.64	9.97	3.47	5.95	3.26	4.05	3.8	6.71	5.64	12.97	7.76	4.83	4.32	0	4.24	6.18	4.7	4.15	9.46	6.3	3.94
PgbZIP57_41	1.24	2.64	0	0.68	1.84	2.5	1.54	0.98	1.48	0.62	0.68	0.47	1.75	0.41	0.38	1.71	3.61	2.8	0.42	1.34	0.44	0.31	0.44	0.33	0	1.8	0.69	1.56	2.05	0.92	2.89	0.78	0.07	3.33	0.44	0.97	2.93	0.45	2.8	0.93	2.56	0	0.67	0.39	2.12	0	0.77	1.93	0
PgbZIP57_42	20.2	13.98	1.92	18.65	3.62	23.55	3.94	12.58	15.92	7.96	12.45	15.87	12.75	22.58	14.07	5.7	1.87	13.85	11.02	17.62	10.87	7.61	5.32	23.03	0.03	9.55	7.04	2.85	13.51	10.27	5.71	5.66	12.56	19.55	2.39	5.21	8.57	20.35	8.76	23.6	0.03	14.9	8.59	6.81	1.2	6.12	11.1	3.52	8.94
PgbZIP57_44	4.6	3.85	5.27	3.89	3.74	2.22	4.09	6.67	3.15	2.73	1.74	2.17	3.27	4.71	5.46	3.54	6.92	3.53	1.77	4.44	4.19	6.47	5.71	3.32	4.93	3.89	2.07	5.19	3.46	3.32	5.58	6.27	8.1	2.47	3.58	3.56	3.14	4.42	4.22	2.35	3.46	5.27	3.77	3.07	3	2.35	3.39	2.48	4.54
PgbZIP58_02	5.63	1.97	7.14	4.48	5.06	5.72	3.26	3.17	3.42	5.95	4.14	7.93	1.99	3.87	4.45	2.75	3.13	4.26	6.87	13.42	4.81	4.77	9.06	8.33	1.62	1.25	5	2.8	1.26	3.55	2	14.01	4.52	1.79	9.18	4.77	5.15	4.96	5.98	4.95	1.92	11.65	11.61	16.44	3.72	4.56	5.18	15.8	18.54
PgbZIP58_03	11.22	7.82	8.12	11.25	8.97	10.8	13.23	7.42	8.35	18.4	14.2	15.93	7.23	16.34	13.13	6.97	8.98	10.27	14.91	16.47	15.65	9.79	13.55	15.35	8.88	9.55	9.87	7.09	7.94	6.11	8.16	10.01	7.38	14.71	15.56	12.65	12.32	16.45	11.92	10.07	6.83	13.18	11.88	12.93	8.25	8.3	14.45	11.19	10.37
PgbZIP59	0	0	0	0	0	0	0	0	0	0	0	0.56	0.35	0	0.3	0	0	0.31	0	0	0.79	0	0	0.31	0	0	0	0	0.33	0	0	0	0	0	0	0.35	0	0	0	0	0	0	0	0.26	0	0	0	0	0
PgbZIP60_03	4.28	2.99	2.87	18.38	12.3	6.14	16.52	6.74	0.76	14.82	12.07	5.83	3.72	11.49	5.44	4.88	1.93	5.25	7.54	3.38	2.47	3.74	4.9	7.54	4.1	6.59	6.24	3.13	1.47	6.89	5.07	2.83	11.58	20.41	6.52	2.81	15.07	14.19	2.06	3.31	3.39	3.84	6.73	16.72	9.06	2.18	2.71	10.01	7.1
PgbZIP60_06	0	0	0	0	0	0	0	0	0	0	0	0	0	0	0	0	0	0	0	0	0	0	0	0	0	0	0	0	0	0	0	0	0	0	0	0	0	0	0	0	0	0	0	0	0	0	0	0	0
PgbZIP60_09	0	0	0	0	0	0	0	0	0	0	0	0	0	0	0	0	0	0	0	0	0	0	0	0	0	0	0	0	0	0	0	0	0	0	0	0	0	0	0	0	0	0	0	0	0	0	0	0	0
PgbZIP60_15	0	0	0	0	0	0	0	0	0	0	0	0	0	0	0	0	0	0	0	0	0	0	0	0	0	0	0	0	0	0	0	0	0	0	0	0	0	0	0	0	0	0	0	0	0	0	0	0	0
PgbZIP60_22	23.57	2.3	12.12	4.49	6.46	9.83	19.12	8.46	22.16	9.95	26.25	13.38	12.12	16.85	30.37	4.67	19.73	26.6	21.08	15.04	16.05	10.58	32.7	4.43	16.05	41.73	24.92	15.15	9.95	7.96	4.22	2.95	10.47	25.91	6.7	27.67	5.62	21.66	7.83	19.08	6.01	9.92	8.69	4.37	12.18	5.75	17.65	18.28	15.6
PgbZIP60_25	12.37	8.57	9.47	15.43	9.28	8.12	20.04	8.27	19.02	24.51	13.52	10.01	2.67	16.54	12.46	9.92	9.09	15.44	17.07	14.73	23.33	8.19	11.86	23.02	5.05	2.41	17.06	9.3	10.63	20.69	28.16	20.21	4.76	18.18	17.9	21.09	18.77	26.94	21.64	15.62	4.47	15.38	20.5	18.36	18.97	16.73	20.69	18.06	20.82
PgbZIP60_26	15.2	19.03	16.41	6.76	0	0	22.08	9.65	13.94	41.29	16.38	29.1	9.32	0	23.82	16.85	33.92	81.2	1.01	18.2	0	21.99	10.82	20.47	4.6	36.14	1.4	0	24.79	9.72	7.23	17.83	0	35.6	0	3.65	0	0	0	0	26.95	16.09	0	4.07	3.97	25.9	0	3.33	4.62
PgbZIP60_29	0	10.97	0	0	0	0	0	0	0	0	0	4.34	0	0	0	0	0	3.02	0	3.3	0	2.89	0	0	0	0.36	0	1.89	0	0	0	0	5.28	0	0.06	2.11	0	0	0	0	0	0	0	0	0	0	0	0	0
PgbZIP60_34	0	0	0	0	0	0	0	0	0	0	0	0	0	0	0	0	0	0	0	0	0	0	0	0	0	0	0	0	0	0	0	0	0	0	0	0	0	0	0	0	0	0	0	0	0	0	0	0	0
PgbZIP60_43	0.27	0	0	0	0	6.33	0	0	0	0	0	0	0	0	0	1.17	0	0	0	0	0	0	0	0	0	0	0	0	0	0	0	1.82	0	0	0	0	0	0	0	0	1.1	1.28	0	1.23	2.33	0	0	0	3.08
PgbZIP60_44	0	0	18.07	0	11.06	21.74	0	0	0	0	0	0	0	0	0	9.49	4.09	3.77	0	8.5	0	0	0	14.99	0	0.06	0	12.96	0	0	0	14.1	0	0	0	0	0	0	16.73	0	0	15.2	0	0	0	0.04	8.85	0	0
PgbZIP60_49	3.07	0	0	0	1.41	0	6.73	0	0	0	5.54	0	0	1.74	0	0	4.06	0	0	0	0	0	6.43	0	0	0	2.85	0	0	0	0	0	0	4.15	0	0	0	2.13	0	0	0	0	8.37	1.91	0	0	0	0	0.01
PgbZIP61_1	55.58	107.09	135.41	93.16	70.71	102.47	58.74	120.3	82.71	79.32	49.89	51.21	59.96	71.24	87.7	71.55	153.63	84.87	44.85	59.14	68.06	44.72	107.1	54.11	115.44	112.27	63.1	73.21	109.62	87.07	83.67	24.36	116.53	52.88	99.56	55.73	98.19	52.43	109.73	33.81	71.37	73.88	94.82	93.09	26.98	49.75	63.76	72.27	73.85
PgbZIP61_3	0	0	0	0.93	3.56	3.21	0	2.48	0.39	0	6.92	10.54	0	20.41	0	1.82	11.2	0	17.59	8.27	17.28	3.9	9.45	14.59	2.69	0	7.44	12.51	9.29	7.33	9.66	15.98	0	10.33	1.86	0	2.09	13.14	0	7.71	5.39	0	0	1.2	0	0.91	0	0	0
PgbZIP61_5	0.68	2.93	0	6.35	0.72	3.63	1.46	2.32	1.74	2.82	0	1.97	1.23	1.33	5.77	1.92	7.41	4.93	1.21	1.88	5.26	0	4.6	3.96	5.84	0	5.79	4.27	1.9	2.78	2.65	0.91	1.97	3.91	1.67	3.34	0.84	5.51	0	1.71	0	2.8	0.66	0	0	1.42	2.26	0	0
PgbZIP62_8	17.98	18.67	16.25	11.35	8.01	2.93	10.4	12.75	4.14	28.03	19.84	25.94	3.94	26.65	9.27	14.72	6.35	9.36	30.6	17.78	19.18	9.34	13.94	33.49	6.39	4.59	24.62	15.58	2.81	12	6.22	24.3	25.6	9.57	18.23	14.22	18.36	29.3	10.41	23.01	23.26	27.79	20.58	17.49	15.99	12.05	22.23	13.61	10.66
PgbZIP62_9	25.16	20.48	19.64	20.16	15.17	27.21	16.22	10.03	22.63	27.01	24.16	27.27	9.24	28.17	20.12	26.64	19.92	25.63	21.63	26.86	24.37	9.47	18.45	28.34	17.1	18.21	27.67	22.94	24.33	16.03	19.91	20.68	12.78	26.58	17.35	13.38	20.52	24.48	28.22	24.15	13.29	16.41	18.19	22.45	24.32	17.12	24.86	24.65	15.23
PgbZIP63_1	0	0	0	0	0	0	0	1.03	0	0.93	0	0	0	2.83	0	0	0	0.81	1.14	0.68	0	0.02	1.05	0.84	0	0	0	0	1.94	2.61	1.12	0	0	1.22	0	0	0	0	0	0	0	0	1.07	0	0	0	0	0	0
PgbZIP63_4	19.98	21.69	15.89	34.09	10.92	13.03	23.09	30.25	20.44	19.28	16.96	25.17	20.4	37.7	22.2	17.67	34.79	17.29	23.21	24.69	34.82	28.76	29.84	22.52	26.57	19.86	30.39	29.83	34.04	22.41	23.54	24.91	28.35	21.95	31.39	20.43	17.29	27.09	16.04	17.73	17.37	24.56	9.48	11.43	11.54	8.5	18.93	8.19	7.91
PgbZIP63_5	21.54	24.89	24.51	33.94	12.57	14.37	27	32.4	35.62	22.82	10.48	8.54	23.91	16.26	22.98	18.74	30.48	26.02	19.19	15.36	17.1	9.39	13.82	13.29	26.38	37.05	10.58	30.19	42.85	17.97	36.91	10.25	25.48	20.81	33.41	31.44	34.55	12.79	22.1	13.52	27.12	17.28	14.35	12.63	9.85	5.72	7.77	10.63	5.11
PgbZIP64_02	0	4.59	7.92	5.44	0	20.67	0.26	13.01	6.36	10.4	13.11	20.34	6.17	0	0	5.62	6.87	9.18	8.95	18.46	12.85	10.82	15.44	15.63	8.74	10.98	10.28	5.63	8.94	12.16	6.23	16.4	2.38	0	5.29	0	6.29	5.35	11.59	9.57	5.62	12.31	0	0	2.7	14.97	11.59	4.82	8.09
PgbZIP64_03	0	0	0	0.58	0	0	0	0	1.08	0	0	1.7	0	2.04	0	0.61	0	0	0.97	0.45	0	0	1.62	1.29	0	0	0	3.14	0	0	0	1.5	0.46	0	1.08	0	0	0	0.92	0.73	0	2.03	0	0	1.19	0.47	1.44	0	0.63
PgbZIP64_10	1.48	0	0.82	0	0.66	2.56	0	0	0.68	0.74	0	0	0.72	0	0	0	0	0.62	0	0	0	0	3.59	0.68	0	0	2.87	0	0.85	0.89	0.74	0	0	0.7	1.53	0	0	0.71	0	0	0	0	2.28	1.08	0	0	1.8	2.81	0
PgbZIP64_16	8.62	16.83	16.84	15.96	12.35	17.01	10.91	14.91	14.33	8.42	9.42	10.62	6.28	15.13	12.88	6.94	19.14	12.99	12.02	12.17	0	10.67	14	14.71	16.12	10.43	14.21	13.59	8.03	11.83	11.08	11.84	15.66	8.12	9.62	4.36	11.92	19.19	11.17	12.6	13.77	15.44	6.97	7.71	6.64	6.27	5.92	5.33	9.05
PgbZIP64_17	4.91	7.25	5.2	0	8.73	0	7.62	0	0	0	0	0	0	11.46	9.06	0	8.36	0	0	0	0	0	0	9.16	0	0	0	3.98	0	0	0	0	8.19	7.6	0	4.72	0	8.49	0	0	0	3.31	6.17	6.12	3.15	0	0	0	3.7
PgbZIP64_18	0.93	0	0	0	2.77	0	1.03	2.68	0	0	3.61	0.42	0	2.3	0	2.05	2.15	0	1.68	0.9	2.14	0	1.16	0	3.7	0	2.72	2.38	0	1.04	0.83	0	1.96	1.28	0	0	2.23	1.47	3.63	4.78	1.32	1.06	0	3.29	1.23	3.59	5.87	0.94	1.51
PgbZIP64_20	0	0	0	0	2.77	1.61	0	0.82	0	0	0	1.33	0	0	0	0	0.74	0	0	0.63	0.94	0	1.43	0	0	0	0.67	0	0	0	0	0	0	1.64	0	0.84	0	0	1.92	0	0.68	0	0	0	0	1.08	0.76	0	1.31
PgbZIP65_04	2.98	0.19	0	7.44	0	0	0.36	6.05	1.13	0.12	0	3.45	3.97	0	0	0.01	5.49	4.19	5.24	0.03	0	0	0	2.03	3.96	0	5.02	8.18	5.87	1.37	0.07	0	0	3.9	3.95	3.21	0	2.11	0	0	0	2.93	0	1.75	0	0	3.24	0	0.08
PgbZIP65_05	0	0	0	10.61	0	0.03	3.47	0.63	0	0	10.53	5.69	2.01	1.43	0	9.16	1.63	0	0	4.94	5.34	0	0	0.03	3.31	0.03	5.81	12	0	10.74	0	16.2	10.61	0.85	0	0.18	9.51	11.23	0	0	6.78	0.12	8.37	0	3.87	0	0.06	4.28	0.08
PgbZIP65_06	0.33	0.96	3.53	0	2.59	0	0.6	1.29	2.3	0.5	2.53	0	0	0.02	0.3	2.99	0.05	1.29	0.04	3.26	2.83	1.5	4.97	2.71	0	1.93	1.19	1.3	2.8	1.64	0.08	0.3	3.49	0	1.76	1.96	2.74	0.42	0.42	0.06	0.31	0.02	1.28	1.54	1.2	2.65	0.04	1.46	2.32
PgbZIP65_07	0	0	0	0	0	0	0	0	0	0	0	0	0	0	0	0	0	0	0	0	0	0	0	0	0	0.43	0	0.07	0	0	0	0	0	0	0.03	0	0	0	0	0	0	0	2.03	0	2.52	0	0.05	0	0
PgbZIP65_08	4.02	10.57	6.55	0	5.68	0	8.2	3.88	0.57	2.23	8.08	0	0	0.22	9.57	6.88	0	2.04	3.42	6.27	6.44	1.42	3.69	0.02	6.36	0.26	0.16	2.98	1.52	6.18	1.42	0.13	5.86	0	5.57	4.49	11.35	0.19	8.27	1.32	5.96	0.09	3.97	5.1	2.63	1.08	0	3.49	1.38
PgbZIP65_12	23.51	1.02	10.85	0	39.58	29.98	2.64	5.3	0	6.52	6.8	3.7	0	18.22	2.87	5.26	24.82	0	13.13	0.57	2.23	14.43	2.09	9.73	0	1.64	0	8.21	0	0.22	14.5	0.8	0	10.67	0	0	1.28	0	21.37	0	0.03	18	11.82	18.64	24.85	19.48	34.65	5.02	22.55
PgbZIP65_13	0	0.38	0	0	0	0	0	0	0	0	0	1.53	0	0	0	0	0	0	0	0	0	0	0	0	0	0	0	0	0	0	0	0	0	0	0	0	0	0	0	4.9	0.72	0	0	0	0	0.06	0	0	0
PgbZIP65_14	0.74	7.3	8.36	0	3.36	0	7.82	0.88	1.76	0.19	4.6	0	0	5.62	0.07	0.16	0.11	1.93	0.34	4.55	9.42	2.86	5.95	4.28	6.66	10.63	4.62	1.24	1.33	2.93	0.88	0.01	0.73	0	4.23	6.27	6.36	3.23	0.43	0.04	0.01	0.01	6.41	5.21	2.67	2.08	0.1	0	5.14
PgbZIP65_15	3.11	0	3.44	0	0.1	7.2	2.56	0	0	0	0.65	2.55	0	3.25	5.55	0	7.66	2.18	2.8	0	0	0	0	0	2.94	0	0	3.52	0	0	5.81	3.95	0	0	0	0.03	1.52	0	2.45	0	0	5.43	3.58	0.01	0	2.89	0	2.74	0
PgbZIP65_16	0.76	0.2	0	0.95	1.77	3.21	2.35	2.09	0.35	0.57	0	2.01	1.95	3.18	4.9	0.7	3.55	0.49	3.88	0.34	3.94	1.39	0.04	0.46	0.62	0.05	1.95	1.69	0.35	1.17	4.53	2.16	0.74	2.29	1.69	0.53	0.41	2.7	2.18	4.7	1.93	2.38	0	0	0	0	3.08	0.03	0.01
PgbZIP65_17	5.25	0	0	3.96	4.2	1.22	0.25	1.26	1.23	1.48	0	1.34	1.04	6.21	0.96	0	3.23	2.21	1.91	0	0.81	0	0.01	0.09	0.79	0.28	0.33	1.36	5.81	1.28	0.14	0	0	1.14	0.81	0.41	0.15	2.51	0.48	1.3	0	4.8	0	0.03	0	0.11	0	0.02	0.84
PgbZIP65_18	0	1.1	0	0	0	0	0	0	0	0	0	0	0	0	0	0	0	0	0	0	0	0	0	0	0	0	0	0	0	0	0	0	0	0	0	0	0	0	0	2.41	0.94	0	0	0	2.23	1.81	0	1.79	0
PgbZIP65_19	1.9	4.41	0	7.38	0.65	6.4	0.39	4.26	7.92	8.14	0.07	8.31	4.87	4.57	5.4	2.32	11.32	6.49	6.55	1.8	2.78	5.67	0.48	1.85	2.81	0.49	3.17	1.67	0.6	5.45	0.45	6.03	6.68	6.45	8.63	0.6	0.23	6.67	4.49	4.8	6.54	2.71	0.36	0.31	0	0.01	3.96	0	3.59
PgbZIP65_20	5.23	7.33	0	0	0	0	2.96	1.48	0.37	5.59	0	0	0	0	0	2.98	0.05	0.28	2.25	2.48	0	0	0	0.95	0.3	0	0.04	0.72	0.09	5.65	2.84	0	0	0	0.23	0.31	0	7.46	1.25	0	0	0.03	0	2.24	1.11	0.53	0.09	6.17	3.22
PgbZIP65_21	0.93	0	1.42	0	0.09	0	3.57	0.68	0.55	0.01	2.46	0	0	0.62	0	0	0.2	0.39	0.02	0	0.64	0	2.29	3.19	3.41	3.23	0.87	0.21	0.71	0.15	2.76	0	0	0	1.28	2.56	2.15	2.2	1.27	0	0	0.03	0	2.37	0	1.37	0	2.89	2.57
PgbZIP65_22	0	0	0	0	0	0	0	0	0	0	0	0	0	0	0	0	0	0	0	0	0	0	0	0	0	0.01	0	0.02	0	0	0	0	0	1.6	0.17	0	0	0	0	0	0	0	0.01	0	0	0	0.77	0	0
PgbZIP65_23	0	0	0	0	5.07	2.14	0	0	3.2	0	1.94	0.03	3.22	0.09	0	0	0.93	0.15	0	0	0	0	5.58	5.62	0.47	0	0	0	0	0	0	3.68	0	0	0	3.16	4.38	5.68	0	0	0	0	0	4.69	0	1.16	0	0.01	0
PgbZIP65_24	3.58	10.55	0	9.92	10.72	11.61	1.49	9.77	13.26	5.29	0.01	4.16	6.75	8.43	0.3	0.04	8.5	10.79	6.08	2.34	1.09	3.73	2.84	4.8	0.81	8.03	5.62	1.8	5.81	2.63	10.27	6.43	7.03	6.48	3.94	12.71	0.72	3.86	7.41	2.49	8.48	8.86	4.19	1.12	0	0.01	0.73	0.01	2.35
PgbZIP66_17	0.28	0	4.14	0	0.04	0	0	0	0	0	0	1.7	0	0	0	0	0	0	0	0.67	0	0	0	0	0	0	0	0	0	0	0	0.52	0	0	0	0.01	2.24	0	0	0	0	0	0	0	0	1.35	0	0.69	0.21
PgbZIP66_20	0	0	0	0	0	0	0.8	0	0	0	0.29	0	0	0	0	0	0.73	0	0	0.16	0.1	0	0	0.65	0	0	0	0.13	0	0	0	0.17	0	0.56	2.09	0	0	0	3.6	1	0	0.73	0	0	0.28	0.01	1.48	0	0
PgbZIP66_21	2.79	2.93	0.97	6.55	2.71	2.01	4.61	1.72	3.12	8.48	5.98	9.53	6.53	20.5	11.3	6.26	9.89	7.32	5.95	12	14	5.45	13.33	5.82	7.67	3.61	11.63	14.78	8.93	8	7.29	6.86	7.66	12.31	6.22	9.04	2.44	7.25	1.35	2.64	6.85	4.99	2.29	2.85	0.03	5.71	3.1	0.25	0.54
PgbZIP66_30	3.1	0.88	0.63	4.39	2.26	4.22	2.9	0.44	0.51	5.96	1.25	2.39	2.55	1.5	2.39	2.75	5.05	3.24	3.56	2.24	4.87	4.73	8.66	2.19	2.96	4.57	3.8	0.99	0.59	0	2.74	3.37	1.43	6.42	2.11	2.43	1.27	8.69	1.35	1.98	2.41	3.24	2.84	1.97	0.04	0.59	2.95	1.03	0.69
PgbZIP66_36	0	0	0	0	0	0	1.61	0	0	0	1.15	0	0	0	0	0	1.54	0	0	1.13	0.28	0	0	1.8	0	0	0	2.1	0	0	0	0.29	0	0.9	5.74	0	0	0	2.8	2.02	0	1.09	0	0	0.28	0.07	1.09	0	0
PgbZIP66_39	0.16	0.08	0	0	0.08	0.14	0	0	1.14	0.72	3.22	0	1.08	0	0	0	0	0	0	0	0.27	0.43	0	0	0	0	2.44	0.12	0	0.25	0	0.79	0	0	0	0.03	0.93	0.09	1.36	0.32	0	0.81	0	0	0	2.33	0	0.56	0.3
PgbZIP66_46	0	0	0	0	0.88	0.03	0	1.57	0	1.56	0	0.01	0	0	0	0	0	0	1.75	1.37	5.6	0	0	3.16	0	0	0	3.96	0	0	0	0	2.35	0	0	0.5	0	0.52	0	0	0	1.08	0	0	0	0	0	0	0.07
PgbZIP67	5.05	9.12	5.64	15.3	16.38	15.18	1.11	14.18	6.3	6.82	22.33	3.14	18.66	18.23	1.14	12.91	12.91	8.02	1.14	9.94	37.27	4.14	17.37	6.89	11.85	3.23	40.03	4.33	14.67	21.36	9.58	6.29	14.83	7.85	2.61	1.33	10.87	12.98	7.09	2.45	7.53	9.05	43.21	25.56	28.14	5.94	11.9	22.68	11.35
PgbZIP68	4.37	0.58	4.06	2.2	2.51	4.38	2.49	2.23	4.36	0	4.28	3.63	6.12	0.8	7.2	4.03	5.39	4.62	0.66	2.87	5.98	1.19	4.65	1.32	6.68	2.77	7.91	1.66	4.24	2.6	4.13	0	4.58	4.45	5.25	6.87	2.08	2.04	4.06	1.41	1.24	2.59	1.7	4.04	1.83	1.95	5.5	2.6	5.32
PgbZIP69	0	0	0	0	0	0	0	0	0	0	0	0	0	0	0	0	0	0	0	0	0	0	0	0	0	0	0	0	0	0	0	0	0	0	0	0	0	0	0	0	0	0	0	0	0	0	0	0	0
PgbZIP70	0	0	0	0	0	0	0	0	0	0	0	0	0	0	0	0	0	0	0	0	0	0	0	0	0	0	0	0	0.3	0	0	0	0	0	0	0	0	0	0	0	0	0	0	0	0	0	0	0	0
PgbZIP71	0.35	0.14	0	0.17	0.3	0.22	0.43	0.18	0.69	0.37	0.15	0.43	0	0.19	0.15	0.16	0.95	0	0	0.27	0.6	0	0.78	0	0.39	0.43	0	0.2	0.5	0.15	0.33	0	0.15	0.17	0.53	0	0.16	0	0.27	1	0.15	0.3	0.4	0.27	0.42	0.58	0.16	0	0.28
PgbZIP72	0	0	0	0	0	0	0	0	0	0	0	0	0	0	0	0	0	0	0	0	0	0	0	0	0	0	0	0	0	0	0	0	0	0	0	0	0	0	0	0	0	0	0	0	0	0	0	0	0
PgbZIP73	0.17	0.14	0	0	0.15	0.18	0	0	0	0.38	0	0	0	0	0	0	0	0.16	0.16	0.14	0	0	0	0.32	0	0.66	0	0.4	0	0	0	0	0.16	0.17	0	0	0	0	0.14	0	0	0.15	0.41	0.27	0	0	0.33	0.16	0
PgbZIP74	0	0	0	0	0	0	0	0	0	0	0	0	0	0	0	0	0	0	0	0	0	0	0	0	0	0	0	0	0	0	0	0	0	0	0	0	0	0	0	0	0	0	0	0	0	0.12	0	0.16	0.15
PgbZIP75	0	0	0	0	0	0	0	0	0	0	0	0	0	0	0	0	0	0	0	0	0	0	0	0	0	0	0	0	0	0	0	0	0	0	0	0	0	0	0	0	0	0	0	0	0	0	0	0.17	0
PgbZIP76	0	0	0	0	0	0	0	0	0	0	0	0	0	0	0	0	0	0	0	0	0	0	0	0	0	0	0	0	0	0	0	0	0	0	0	0	0	0	0	0	0	0	0	0	0	0	0	0	0
PgbZIP77	0	0	0	0	0	0	0	0	0	0	0	0	0	0	0	0	0	0	0	0	0	0	0	0	0	0	0	0	0	0	0	0	0	0	0	0	0	0	0	0	0	0	0	0	0	0	0	0	0
PgbZIP78	0	0	0	0	0	0	0	0	0	0	0	0	0	0	0	0	0	0	0	0	0	0	0	0	0	0	0	0	0	0	0	0	0	0	0	0	0	0	0	0	0	0	0	0	0	0	0	0	0.15
PgbZIP79	0	0	0	0	0	0	0	0	0	0	0	0	0	0	0	0	0	0	0	0	0	0	0	0	0	0	0	0	0	0	0	0	0	0	0	0	0	0	0	0	0	0	0	0	0	0	0	0	0
PgbZIP80	0	0	0	0	0	0	0	0	0	0	0	0	0	0	0	0	0	0	0	0	0	0	0	0	0	0	0	0	0	0	0	0	0	0	0	0	0	0	0	0	0	0	0.5	0	0	0	0	0	0
PgbZIP81	0	0	0	0	0	0	0	0	0	0	0	0	0	0	0	0	0	0	0	0	0	0	0	0	0	0	0	0	0	0	0	0	0	0	0	0	0	0	0	0	0	0	0	0	0	0	0	0	0
PgbZIP82	0	0	0	0	0	0	0	0	0	0	0	0	0	0	0	0	0	0	0	0	0	0	0	0	0	0	0	0	0	0	0	0	0	0	0	0	0	0	0	0	0	0	0	0	0	0	0	0	0
PgbZIP83	0	0	0	0	0	0	0	0	0	0	0	0	0	0	0	0	0	0	0	0	0	0	0	0	0	0	0	0	0	0	0	0	0	0	0	0	0	0	0	0	0	0	0	0	0	0	0	0	0
PgbZIP84	0	0	0	0	0	0	0	0	0	0	0	0	0	0	0	0	0	0	0	0	0	0	0	0	0	0	0	0	0	0	0	0	0	0	0	0	0	0	0	0	0	0	0	0	0	0	0	0	0
PgbZIP85	0	0	0	0	0	0	0	0	0	0	0	0	0	0	0	0	0	0	0	0	0	0	0	0	0	0	0	0	0	0	0	0	0	0	0	0	0	0	0	0	0	0	0	0	0	0	0	0	0
PgbZIP86	0	0	0	0	0	0	0	0	0	0	0	0	0	0	0	0	0	0	0	0	0	0	1.03	0	0	0	0	0	0	0	0	0	0	0	0	0	0	0	0	0	0	0	0	1.81	0	0	0	0	0
PgbZIP87	0	0	0	0	0	0	0	0	0	0	0	0	0	0	0	0	0	0	0	0	0	0	0	0	0	0	0	0	0	0	0	0	0	0	0	0	0	0	0	0	0	0	0	0	0	0	0	0	0
PgbZIP88	5.58	0	0	0	9.64	0	0	0	1.11	0	0	0.93	1.18	0	1	1.04	0	0	1.01	0	0	0	0	2.03	0	0	0	0	0	0	0	0	4.03	4.6	2.31	0	0	0	0	0	0	0	0	0	0	0	1.05	0	0
PgbZIP89	0	0	0	0	0	0	0	0	0	0	0	0	0	0	0	0	0	0	0	0	0	0	0	0	0	0	0	0	0	0	0	0	0	0	0	0	0	0	0	0	0	0	0	0	0	0	0	0	0
PgbZIP90	0	0	0	0	0	0	0	0	0	0	0	0	0	0	0	0	0	0	0	0	0	0	0	0	0	0	0	0	0	0	0	0	0	0	0	0	0	0	0	0	0	0	0	0	0	0	0	0	0
PgbZIP91	0	0	0	0	0	0	0	0	0	0	0	0	0	0	0	0	0	0	0	0	0	0	0	0	0	0	0	0	0	0	0	0	0	0	0	0	0	0	0	0	0	0	0	0	0	0	0	0	0
[truncated: 11 more columns]
