# Supplementary material for: Basic leucine zipper (bZIP) transcription factor genes and their responses to drought stress in ginseng, Panax ginseng C.A. Meyer
Source: BMC Genomics. 2021 May 1;22:316. doi: 10.1186/s12864-021-07624-z (PMC8088647; doi:10.1186/s12864-021-07624-z)
Supplement: Supplementary file 11 — Table S7. Plant materials used for this study. [file 12864_2021_7624_MOESM11_ESM.xls]

## Sheet: Sheet1
Table S7 Plant materials used for this study.
No.	Genotype	Location (village, county)	Age	Tissue
S1	WQTP-1	Taiping, Wangqing	4	root
S2	LJXNC	Xinancun, Linjiang	4	root
S3	WLXS	Xingshen, Fusong	4	root
S4	WQTP-3	Taiping, Wangqing	4	root
S5	LJLDG-1	Liudaogou, Linjiang	4	root
S6	WLQY-2	Quanyang, Fusong	4	root
S7	WQXTZ-2	Xintunzi, Wangqing	4	root
S8	BSWG-5	Wangou, Baishan	4	root
S9	WQFX-4	Fuxing, Wangqing	4	root
S10	CBLQ-2	Longquan, Changbai	4	root
S11	CBLHD2	Liaohuangdi, Changbai	4	root
S12	THSKYS-2	SanKeyushu, Tonghua	4	root
S13	WQFX-3	Fuxing, Wangqing	4	root
S14	CBLHD-1	Liaohuangdi, Changbai	4	root
S15	CBLQ-1	Longquan, Changbai	4	root
S16	BSWG-4	Wangou, Baishan	4	root
S17	LJHS-3	Huashu, Linjiang	4	root
S18	CBXG-3	Xigang, Changbai	4	root
S19	CBBQ-2	Baoquan, Changbai	4	root
S20	THSKYS-1	Sankeyushu, Tonghua	4	root
S21	JAHD	Huadian, Jian	4	root
S22	CBMLG-1	Malugou, Changbai	4	root
S23	JAQG	Qinggou, Jian	4	root
S24	THSKYS-3	Sankeyushu, Tonghua	4	root
S25	BSWG-2	Wangou, Baishan	4	root
S26	CBJH	Jinhua, Changbai	4	root
S27	JACY	Caiyuan, Jian	4	root
S28	LJHS-1	Huashu, Linjiang	4	root
S29	WQFX-2	Fuxing, Wangqing	4	root
S30	BSWG-1	Wangou, Baishan	4	root
S31	CBXG-1	Xigang, Changbai	4	root
S32	WLSD	Shuidong, Fusong	4	root
S33	LJLDG-2	Liudaogou, Linjiang	4	root
S34	CBXG-2	Xigang, Changbai	4	root
S35	WQTP-2	Taiping, Wangqing	4	root
S36	WQXTZ-1	Xintunzi, Wangqing	4	root
S37	LJHS-2	Huashu, Linjiang	4	root
S38	JATS	Taishang,Jian	4	root
S39	WLQY-1	Quanyang, Fusong	4	root
S40	CBBQ-1	Baoquan, Changbai	4	root
S41	BSWG-3	Wangou, Baishan	4	root
S42	LJSHC	Sanhecheng, Linjiang	4	root
	Damaya	Taishang, Jian	4	Fiber root
				Leg root
				Main root epiderm
				Main root cortex
				Rhizome
				Arm root
				Stem
				Leaf peduncle
				Leaflet pedicel
				Leaf blade
				Fruit peduncle
				Fruit pedicel
				Fruit flesh
				Seed
	Damaya	Taishang, Jian	5	root
	Damaya	Taishang, Jian	12	root
	Damaya	Taishang, Jian	18	root
	Damaya	Taishang, Jian	25	root
