# Supplementary material for: Basic leucine zipper (bZIP) transcription factor genes and their responses to drought stress in ginseng, Panax ginseng C.A. Meyer
Source: BMC Genomics. 2021 May 1;22:316. doi: 10.1186/s12864-021-07624-z (PMC8088647; doi:10.1186/s12864-021-07624-z)
Supplement: Supplementary file 12 — Table S8. Primers used for qRT-PCR analysis. [file 12864_2021_7624_MOESM12_ESM.xls]

## Sheet: Sheet1
Table S8 Primers used for qRT-PCR analysis.
Gene Name	Forward Primer	Reverse Primer	Expected PCR product (bp)
QCR	5' CCTCGTCCTAAAGTTTGTTCTC 3'	5' TCACAGTGCTTCCAGGTTCA 3'	104
PgbZIP25	5' CATTTTTAGTTTCACACATCTCTTT 3'	5' CATCCTTTTCCTCTTCTTCTCAT 3'	227
PgbZIP38	5' TTGCTGTACCACCATATTTTAATT 3'	5' CAGACCATCAAATCCTTTCAAT 3'	251
PgbZIP39	5' AATGGTAATCTGGTTCAAAGTG 3'	5' TTAAACATGTAAGGAATTGGAGAC 3'	170
PgbZIP53	5' AGGCTGAAAATTCAATCTTGAG 3'	5' TGCAACATGTCTACAGAAGCC 3'	247
PgbZIP54	5' TCCTACCGTACAGACATAGATCAG 3'	5' CTCCTGAAATGGGAAGTGG 3'	257
